# Supplementary material for: Critical appraisal of methodological quality and completeness of reporting in Chinese social science systematic reviews with meta‐analysis: A systematic review
Source: Campbell Syst Rev. 2025 Jan 19;21(1):e70014. doi: 10.1002/cl2.70014 (PMC11743190; doi:10.1002/cl2.70014)
Supplement: Supplementary file 1 — Supporting information. [file CL2-21-e70014-s002.xlsx]

## Sheet: excluded studies
No.	Citation	Type of SR	Criteria for systematic review
			clear inclusion and exclusion criteria	explicit search strategy	systematic coding and analysis of included studies
1	Jiang, L. Y., Guo, L. P., & Lü, X. (2019). A Meta-analysis on the Interaction Quality between Teachers and Young Children in China from the Perspective of CLASS. [CLASS视角下师幼互动研究的元分析——基于中国14省市892名教师的师幼互动质量评估结果]. Studies in Early Childhood Education, 4, 32-44.	non-intervention review	Yes	No	Yes
2	Liu, Y. M., Ding, C. J., & Wang, Q. (2013). A meta-analysis of the factors of knowledge transfer in IN outsourcing. [IT外包中知识转移影响因素的元分析]. Journal of Central South University(Social Sciences), 2, 1-7.	non-intervention review	No	Yes	Yes
3	Tu, J. (2015). A Meta-analysis of the Application Effects of PBL Teaching Model on Students' Autonomous Learning. [PBL教学模式对学生自主学习应用效果的Meta分析]. Journal of Shengli College, China University of Petroleum, 4, 63-66.	intervention review	No	No	No
4	Guo, W. C., Yu, T., & Ma, F. Y. (2012). Systematic review of comparative studies on problem-based learning (PBL) and lecture-based learning (LBL) applied in clinical novitiate. [PBL与LBL教学模式在临床见习中应用对照研究的系统评价]. China Higher Medical Education, 12, 99-101.	intervention review	Yes	No	Yes
5	Guo, W. C., Xu, L. X., Gao, Y. C., & Feng, W. J. (2009). Meta-analysis of Study on Problem-based Learning and Lecture-based Learning Applied in Clinical Clerkship. [PBL与LBL教学模式在临床见习中应用研究的Meta分析]. Journal of Baotou Medical College, 4, 90-92.	intervention review	Yes	No	Yes
6	Xu, Z. W., Yu, X. M., & Wu, Y. (2009). lmpact of Culture on Relationship between Transformational Leadership and Job Satisfaction:A Meta-analytical Explanation. [变革型领导与工作满意度现有研究之元分析]. Journal of Beijing University of Aeronautics and Astronautics(Social Sciences Edition), 2, 6-10.	non-intervention review	No	No	Yes
7	Huang, Q. F., & Tang, N. Y. (2016). Meta-analysis of Exploring the Relationship between Transformational leadship Transactional Leadership and Emplovee lnnovative Behavior. [变革型领导与交易型领导对员工创新行为影响的元分析研究]. Soft Science, 3, 60-64.	non-intervention review	No	No	No
8	Wang, S. L., & Zhao, Y. J. (2021). Meta-analysis of the Application of Representation Training in Table Tennis Teaching. [表象训练法在乒乓球教学中应用的Meta分析]. Youth Sport, 5, 104-105+57.	intervention review	No	Yes	Yes
9	Gao, X. D., Liu, B., & Xu, Q. (2015). Research on Outcome Variables of Organizational Justice under the Pattern of Different Situation. [不同情境格局下组织公平结果变量研究——基于元分析的视角]. Journal of Hebei University of Economics and Business, 3, 92-98.	non-intervention review	No	No	No
10	Yao, S. J., Wang, Y. G., & Jia, H. (2009). The meta-analysis on the relationship between product innovation and business performance. [产品创新与企业绩效关系之Meta分析]. Science Research Management, 4, 57-64.	non-intervention review	No	Yes	Yes
11	Lü, J., Guo, Y. Y., & Cheng, C. (2018). Entrepreneurship Effectiveness: A Meta-Analysis on Entrepreneurs. [创业活动有效性:一项关于创业者的Meta分析检验]. Foreign Economics & Management, 6, 29-43.	non-intervention review	Yes	No	Yes
12	Xiao, S. Y., & Wang, G. X. (2019). A Meta-analysis on the Study of lnvolvement Load Hypothesis in Vocabulary lncidental Acquisition. [词汇附带习得中投入量假设研究的元分析]. Journal of Mudanjiang College of Education, 12, 51-52.	intervention review	No	Yes	No
13	Wei, Y. F. (2016). Elevating Satisfaction with Basic Public Services from Both Supply and Demand Sides: A Meta-analysis Based on Performance Evaluation Research in the Past Decade. [从供需双侧提升基本公共服务满意度——基于近十年绩效评价研究的元分析]. China Price, 4, 85-87.	non-intervention review	Yes	No	No
14	Huang, H. F. (2014). Quantitative Meta-analysis in the Studies of lndividual Differences in Second Language Acquisition. [第二语言习得个体差异研究的定量元分析方法]. Journal of Quanzhou Normal University, 5, 89-92+2.	non-intervention review	No	Yes	No
15	Yuan, Z. X. (2020). Influence of Film Teaching Method on Students' Enalish Listening Performance:A Meta-analysis Based on 16 Experiments and Quasi Experiments. [电影教学法对学生听力成绩的影响——基于16篇实验和准实验的元分析]. Education and Teaching Forum, 46, 279-280.	intervention review	Yes	No	Yes
16	Gao, Z., & Jiang, R. C. (2018). The Market Structure in Host Country and the Foreign Establishment Mode Decision of MNEs: A Meta-analysis. [东道国市场结构与跨国公司国际市场进入方式选择:元分析的检验]. Industrial Economic Review, 4, 113-126.	non-intervention review	No	Yes	Yes
17	Zhou, Z. H., Li, Y., Hu, J., & Li, D. Y. (2016). Difference between only child and non-only child college students' 16PF:a meta-analytic review. [独生与非独生大学生16种人格因素差异的Meta分析]. Modern Preventive Medicine, 22, 4139-4142.	non-intervention review	No	Yes	Yes
18	Bao, M. H., Huang, X. S., & Li, G. Y. (2018). Meta-analysis of the Influence of Flipped Classroom on Medical Students' Exam Scores. [翻转课堂对医学生考试成绩影响的Meta分析]. China Higher Medical Education, 4, 121-122.	intervention review	No	Yes	No
19	Sheng, Y. Y., & Yu, Q. S. (2020). Do Non-Teaching Factors Affect the Scores of Students' Evaluation of Teaching?---Evidence from Meta-Analysis. [非教学因素影响大学生的评教分数吗？——来自元分析的证据]. Theory and Practice of Education, 21, 48-52.	non-intervention review	Yes	No	Yes
20	Cao, H. R., Zheng, Q. Y., & Wei, F. X. (2013). Meta-analysis of the Relationship between Service Quality and Its Antecedents and Consequences. [服务质量与其前因和结果变量关系的Meta分析]. Modern Management Science, 8, 49-51+89.	non-intervention review	No	No	Yes
21	Xin, B. G., & Kou, F. P. (2020). A Meta-analysis on lnfluencing Factors of Corruption Behavior: Evidence from 179 Cases. [腐败成因元分析:来自179项腐败实验的证据]. Journal of Shandong University of Science and Technology(Social Sciences), 4, 67-77.	non-intervention review	No	Yes	Yes
22	Zhang, Y., & Ren, H. Y. (2012). Meta-analysis of the relationship between parenting styles and the mental health among college students. [父母教养方式与大学生心理健康关系元分析]. Chinese Journal of School Health, 4, 423-426.	non-intervention review	No	Yes	Yes
23	Shu, Y. H., & Ding, X. P. (2018). The Relationship between Executive Team Heterogeneity and Corporate Performance: a Meta-Analysis Test of Chinese Scenarios. [高管团队异质性与企业绩效关系——中国情景的元分析检验]. Journal of Dongguan University of Technology, 4, 62-68.	non-intervention review	No	Yes	Yes
24	Duan, L. Q. (2012). The Element Analysis on the College Teachers' Psychological Health. [高校青年教师心理健康状况的元分析]. Journal of Heilongjiang University of Technology(Comprehensive Edition), 4, 17-18.	non-intervention review	Yes	No	Yes
25	Lin, J. Y., & Liu, W. Q. (2014). Meta-analysis and Educational Strategies for Psychological Health Problems of Poor Students in Higher Vocational Colleges. [高职院校贫困生心理健康问题的元分析及教育策略]. Journal of Vocational Education, 5, 25-27.	non-intervention review	Yes	No	Yes
26	Gong, W. B., & Zhang, J. F. (2012). A Meta-Analysis of the Relationship between ndividual Perception Stress and Emotional lntelligence. [个体知觉的压力与情绪智力关系的元分析]. Journal of Southwest China Normal University(Natural Science Edition), 10, 146-151.	non-intervention review	Yes	No	Yes
27	Zhang, M., & Qin, L. L. (2012). Meta analysis and study on the influence of public communication skills on critical thinking. [公共交际技能教学对批判性思维影响的元分析研究]. Journal of Shenyang Institute of Engineering(Social Science), 2, 265-268.	non-intervention review	Yes	No	Yes
28	Yan, Z. Q., Su, J. L., & Su, Y. J. (2017). Increasing Empathy in Chinese College Student:A Cross-temporal Meta-analysis. [共情的时代变迁:一项横断历史元分析]. Psychology:Techniques and Applications, 10, 578-585.	non-intervention review	Yes	No	Yes
29	Fang, C., Zheng, Q. Y., Yao, T., Mu, L., & Fan, X. C. (2011). Enterprise Performance Model Driven by Customer Value: Meta-analysis Verification. [顾客价值驱动的企业绩效模型:元分析验证]. Modern Management Science, 8, 8-10.	non-intervention review	No	No	Yes
30	Xiao, S. Y., & Wang, G. X. (2019). A Meta-analysis on the Study of lnvolvement Load Hypothesis in Vocabulary lncidental Acquisition. [词汇附带习得中投入量假设研究的元分析]. Journal of Mudanjiang College of Education, 12, 51-52.	intervention review	No	No	No
31	Wang, L., & Ge, J. (2013). A Meta-analysis on the Relationship between Multinationality and Performance. [国际化程度与企业绩效关系的Meta分析]. Journal of Xi'an Jiaotong University(Social Sciences), 6, 27-33.	non-intervention review	No	Yes	Yes
32	Jiao, Y. S. (2019). Measurement of Spillover Effect of Foreign Direct lnvestment--A Meta-analysis Based on EU Member States. [国际直接投资溢出效应的测定——基于欧盟国家的荟萃分析]. Journal of Technical Economics & Management, 9, 14-20.	non-intervention review	Yes	No	Yes
33	Hu, G. D., & Xiang, M. Q. (2011). A Meta-analysis of the Factors Affecting Chinese College Students' lnternet Addiction. [国内大学生网络成瘾影响因素的元分析]. Chinese Journal of Special Education, 6, 66-71.	non-intervention review	Yes	No	Yes
34	Jin, C. R., & Li, J. P. (2015). A Meta-analysis of Studies on Adolescent Criminals' Personality in China. [国内犯罪青少年人格特征的Meta分析]. Journal of Shanxi Datong University(Natural Science Edition), 4, 83-87.	non-intervention review	Yes	No	Yes
35	Yuan, X., Liu, W. L., & Zhang, Y. D. (2012). Meta-analysis of the Psychological Health Status of Domestic Nurses. [国内护士心理健康状况的meta分析]. Journal of Heze Medical College, 2, 49-51.	non-intervention review	Yes	No	Yes
36	Chen, P. (2021). A Meta-Analysis of Teachers' Subjective Sense of Happiness in China in Last Decade. [国内近10年教师主观幸福感的元分析]. Journal of Pingxiang University, 2, 83-86.	non-intervention review	Yes	No	Yes
37	Kong, B. J., & Lu, H. D. (2011). Meta-analysis of Intervention Effects on Exam Anxiety in Domestic Middle School Students. [国内中学生考试焦虑干预效果元分析]. Journal of Shanghai Educational Research, 8, 59-62.	intervention review	Yes	No	Yes
38	Chen, S. S., & Dong, Y. (2017). A Meta-analysis of Research on Dual-subject Teaching Models Abroad. [国外双主体教学模式研究的元分析]. Higher Education Exploration, 8, 59-66.	non-intervention review	No	Yes	Yes
39	Huang, J., & Gao, Q. (2016). Household Registration ldentity and Returns on Education in Urban China:A Meta-Analvsis of uantile Rearession Estimates. [户籍身份与城镇职工教育收益率——分位回归估计系数的元分析]. Finance & Economics, 3, 113-121.	non-intervention review	Yes	No	Yes
40	Wang, J., & Wang, X. Z. (2022). The Relationship between Environmental Requlation and Reaional Green Economic Growth:A Meta-analysis Test of the Framework Based on the Heterogeneity of Time, Space and Regulation Type. [环境规制与区域绿色经济增长——基于时间、空间和规制类型异质性框架的Meta分析检验]. Science & Technology and Economy, 3, 61-65.	non-intervention review	Yes	No	Yes
41	Liu, Q. Q., & Bao, G. X. (2022). Do Environmental Accountability Policies lmprove Environmental Governance Performance? A Meta-analysis. [环境问责政策提升了环境治理绩效吗?——一项Meta分析]. Journal of Northeastern University(Social Science), 2, 71-80.	non-intervention review	No	No	No
42	Du, J. G., Chen, Y. R., & Cao, H. R. (2019). An lntegrated Research of Antecedents on Brand Equity: Generations from a Meta-analysis. [基于Meta分析的品牌资产前置要素整合研究]. Nankai Business Review, 6, 50-61.	non-intervention review	No	No	Yes
43	Zhang, Y. D., & Yuan, X. (2021). Meta-analysis of the Psychological Health Status of College Freshmen Based on SCL-90. [基于SCL-90的大学新生心理健康状况的Meta分析]. Journal of Heze Medical College, 4, 88-92.	non-intervention review	Yes	No	Yes
44	Luan, L. X., & Zhang, X. J. (2012). Participatory Sports Teaching Research. [基于参与式体育教学研究的元分析]. Journal of Physical Education, 2, 68-70.	non-intervention review	No	Yes	No
45	Deng, C. H., Zhang, L., & Zhang, J. L. (2012). Individual Adoption of Mobile Commerce:A Meta Analysis. [基于荟萃分析方法的移动商务用户采纳研究]. Library and Information Service, 18, 137-143.	non-intervention review	No	No	No
46	Qian, L. L., Chen, B. W., Yao, N. N., Yang, J. X., & Li, J. (2015). Application of Meta-analysis Based on Structural Equation Model in the Relationship between Depression and Social Support. [基于结构方程模型的meta分析在抑郁与社会支持关系的应用]. Chinese Journal of Health Statistics, 1, 63-65.	non-intervention review	No	Yes	Yes
47	Zhang, J. H. (2011). A Meta-analysis of the Differences Between Urban and Rural Wel-beings from Three Components. [基于三种幸福感成分的城乡比较元分析]. Journal of Northwest Normal University(Social Sciences), 4, 96-100.	non-intervention review	Yes	No	Yes
48	Zhang, Y. Y., & Liu, J. (2015). Meta-analysis on Programming Ability Based on the Extant Doduments. [基于已有文献的“程序设计能力”元分析]. Management Observer, 3, 187-189.	non-intervention review	No	Yes	No
49	Dong, N. N. (2018). A Meta-analysis of Relationships between Teaching and Research in Universities. [基于元分析的高校科研与教学关系论]. Journal of Ningbo University(Educational Science Edition), 4, 69-73.	non-intervention review	No	Yes	No
50	Lv, D. H., & Zhang, G. Y. (2015). Factors Influencing Farmer Land Transfer and Policy Adjustment Effects Based on Meta-analysis. [基于元分析的农民土地流转影响因素及政策调节效应]. Social Scientist, 7, 69-73.	non-intervention review	No	No	Yes
51	Song, L., & Lan, X. R. (2012). Research on relationship between corporate governance of listed companies and related transaction based on meta-analysis. [基于元分析的上市公司治理与关联交易关系研究]. Journal of Shenyang University of Technology(Social Sciences), 1, 55-57+80.	non-intervention review	Yes	No	Yes
52	Zhang, M. X., & Gao, L. M. (2019). A Further Study of the Relationship between Market Orientation and Enterprise lnnovation based on Meta-analysis. [基于元分析的市场导向与企业创新关系的再研究]. Scientific Management Research, 1, 63-65.	non-intervention review	No	No	No
53	Chi, N., Li, Y., & Guo, J. Z. (2016). The Relationship between Proactive Environmental Strategies and Firm Performance:A Meta-analysis. [基于元分析的先动型环境战略与企业绩效关系的研究]. Journal of Industrial Engineering and Engineering Management, 3, 9-14.	non-intervention review	No	Yes	Yes
54	Liu, J., & Zhang, L. (2015). The Impact of Budget Participation on Management Performance: A Meta-analysis Study. [基于元分析的预算参与对管理绩效的影响关系研究]. Economic Forum, 5, 99-105.	non-intervention review	No	Yes	No
55	Liu, Q. C., & Gao, Y. H. (2011). Exploration of the Model of Occupational General Competency Based on Meta-analysis. [基于元分析的职业通才胜任力模型探索]. Academic Forum, 7, 152-157.	non-intervention review	No	Yes	Yes
56	Wu, J., Zeng, M. N., Liu, F. Z., & Zhao, Y. (2017). A Meta-analysis on Users' Adoption of Wearable Device. [基于元分析方法的可穿戴设备用户采纳行为研究]. Journal of Information Resources Management, 2, 5-13.	non-intervention review	No	Yes	No
57	Yuan, W. H., & Wang, Y. (2022). Meta-Analysis of the Effects of Skll Oriented Difficulty and Beauty Expression Event Group on the Mental Health of Chinese College Students. [技能主导类表现难美性项群对中国大学生心理健康影响的Meta分析]. Contemporary Sports Technology, 20, 152-154+160.	non-intervention review	Yes	No	Yes
58	Jiao, Y. S. (2019). Research on the Promotion Effect of Technological Innovation on Employment: A Meta-analysis Based on the Invariable Substitution Elasticity Production Function. [技术创新对就业的促进效应研究——基于不变替代弹性生产函数的Meta分析]. Journal of Technical Economics & Management, 7, 11-17.	non-intervention review	No	Yes	Yes
59	Sha, F. T. (2020). Meta-analysis of Teacher Support and Student Aggressive Behavior. [教师支持与学生攻击行为的元分析]. Modern Communication, 23, 117-119.	non-intervention review	Yes	No	Yes
60	Zou, H. R., & Guo, L. P. (2015). Meta-analysis on the Studies of the Correlation between Teachers Job Burnout and Social Support--Based on a Decade's Researches in Mainland China. [教师职业倦怠与社会支持关系研究的元分析——基于中国大陆十年之探索]. Journal of Southwest Jiaotong University(Social Sciences), 1, 28-37.	non-intervention review	Yes	No	Yes
61	Yang, J. M., Yang, W. D., Chen, H., Wu, C. C., & Pi, Z. L. (2022). Does lnstructor's Gesture Take Effect in lnstructional Videos?----Based on the Meta-Analysis of 40 Experimental and Quasi-Experimental Studies from 2000 to 2021. [教学视频中的教师手势起作用了吗？——基于2000—2021年40篇实验和准实验研究的元分析]. Modern Distance Education Research, 1, 92-103.	intervention review	Yes	No	Yes
62	Liang, S. Z., Chen, Y. H., & Lin, Y. L. (2022). A Meta-analysis on the Loneliness of the Children of Migrant Workers. [进城务工人员随迁子女孤独感的元分析]. Journal of Quanzhou Normal University, 3, 75-79.	non-intervention review	Yes	Yes	No
63	Wang, L., Tian, X. H., & Xu, J. (2011). A meta-analysis study on freshmen' s mental health from 2005 to 2009. [近5年我国大学新生心理健康元分析]. Chinese Journal of School Health, 4, 464-465.	non-intervention review	No	Yes	Yes
64	Fang, B. J., Gong, Q., Liu, C. X., & Fang, J. (2016). Meta-analysis and Norm Establishment of the SCL-90 Results on Psychological Health among the Elderly in the Past 10 Years. [近10年老年人心理健康SCL-90调查结果的元分析及常模确定]. Chinese Journal of Gerontology, 12, 3038-3040.	non-intervention review	Yes	Yes	No
65	Yang, H. B. (2010). Meta-analysis and Norm Establishment of SCL-90 Results among Chinese College Freshmen in the Past 10 Years. [近10年中国大学新生SCL-90调查结果元分析及其常模确定]. Chinese Journal of School Health, 1, 88-90.	non-intervention review	No	Yes	No
66	Qiu, X. W., & Sun, X. P. (2021). Meta-analysis of SCL-90 survey results of Chinese servicemen stationed on islands and reefs in recent ten years. [近10年中国岛礁驻守部队官兵SCL-90结果的Meta分析]. China Journal of Health Psychology, 6, 912-918.	non-intervention review	Yes	Yes	No
67	Cui, J. P., Sun, L., Wang, Y. Y., & Jiang, N. Z. (2019). Reports on the Symptom Checklist 90(SCL-90)for Medical Students in Recent Thirteen Years:A Meta-analysis. [近13年中国医学生心理健康的元分析]. Medical Education Research and Practice, 5, 761-764.	non-intervention review	Yes	Yes	No
68	Chen, Y. R., & Ling, M. F. (2020). Meta-analysis of the Psychological Health Status of Left-behind Children in China over the Past 15 Years. [近15年我国留守儿童心理健康状况研究的元分析]. Education Guide, 23, 1-2.	non-intervention review	Yes	No	Yes
69	Tao, L. J., Wu, M., Min, Y. L., & Yin, J. (2016). Meta-analysis of Factors Affecting Psychological Health in Urban and Rural Elderly in China over the Past Twenty Years. [近二十年中国城乡老年人心理健康影响因素的元分析]. Afterschool Education In China, 6, 61-62+68.	non-intervention review	Yes	Yes	No
70	Shan, Y. H., & Li, H. (2011). The Meta-analysis of the Study of Chinese Middle School Students'Psychological Health in the Past Ten Years. [近十年国内中学生心理健康研究元分析]. Journal of Shangqiu Normal University, 11, 99-102.	non-intervention review	Yes	Yes	No
71	Li, C. H., & Chuang, Z. Y. (2013). A Meta-analysis of Psychological Health Survey Results among Chinese High School Students in the Past Decade. [近十年中国高中生心理健康调查结果的Meta分析]. Journal of Tonghua Normal University, 10, 137-138.	non-intervention review	Yes	Yes	No
72	Fang, B. J., Xie, Y. T., & Liu, C. X. (2017). Reports on self-reporting lnventory( SCL-90) for doctors in recent eleven years and construction of norm:a meta-analysis. [近十一年医生症状自评量表(SCL-90)调查结果的Meta分析及常模确定]. Modern Preventive Medicine, 9, 1642-1646.	non-intervention review	Yes	Yes	No
73	Yang, J. R., & Wang, H. M. (2021). A Meta-Analysis of the Relationship between Test Anxiety and Attentional Bias. [考试焦虑与注意偏向关系的元分析]. Advances in Psychology, 11(6), 8.	non-intervention review	No	Yes	Yes
74	Hou, W., & Wang, L. (2011). Meta-analysis Study on the Improvement of Depression among College Students through Basketball Exercise. [篮球运动对改善大学生抑郁的元分析研究]. Science & Technology Information, 5, 126.	intervention review	No	Yes	Yes
75	Tong, F., Guo, S. L., Yang, X. L., & Bai, Z. G. (2014). Effectiveness of prevention interventions targeting social isolation for elderly: A systemic review. [老年人社会孤立干预措施有效性的系统评价]. Chinese Mental Health Journal, 10, 760-766.	intervention review	Yes	Yes	No
76	Qin, Q. (2014). Gender Differences in Subjective Well-being among the Elderly: A Meta-analysis. [老年人主观幸福感性别差异的元分析]. Ability and Wisdom, 27, 361.	non-intervention review	Yes	Yes	No
77	Ren, J., Jin, Z. C., & Yang, Q. J. (2010). A Meta-analysis of Factors Affecting Subjective Well-being of the Elderly in China. [老年人主观幸福感影响因素的元分析]. Chinese Journal of Clinical Psychology, 1, 4.	non-intervention review	Yes	No	No
78	Zhang, X. Y., Fan, J. Y., Jin, Y. Y., He, X. N., & Nie, S. P. (2016). Meta-analysis of the Learning Effects of Clinical Pathway Teaching in Cardiology Education. [临床路径教学法在心内科教学中学习效果的Meta分析]. Continuing Medical Education, 5, 33-34.	intervention review	Yes	No	No
79	Zhou, M. Z., Duan, T., & Song, S. J. (2018). A Meta-analysis of the Effect of Clinical Pathway Teaching Method in Standardized Training of Residents in China. [临床路径教学法在中国住院医师规范化培训中教学效果的Meta分析]. Medical Education Research and Practice, 5, 866-869.	intervention review	Yes	Yes	No
80	Zhang, X. Y., & Gao, H. (2016). Meta-analvsis of Relationship between Leadership Style and Enterprise lnnovation. [领导风格与企业创新关系的Meta分析]. World Sci-Tech R & D, 4, 900-904.	non-intervention review	Yes	Yes	No
81	Zhang, G. P., Mei, Y. W., & Zhu, Y. W. (2021). A Meta Analysis of the Relationship between Leadership Style and Job Exuberance. [领导风格与员工工作旺盛感关系的元分析]. Journal of Hubei University of Technology, 6, 36-40+113.	non-intervention review	No	Yes	Yes
82	Huo, W. W., & Luo, J. L. (2011). A cross － temporal meta － analysis on the relationship between transformational leadership and employee innovation. [领导行为与员工创新研究之横断历史元分析]. Science Research Management, 7, 113-121.	non-intervention review	Yes	Yes	No
83	Ye, Y. D., Shen, C. P., & Qiu, W. F. (2017). Meta-analysis of Social Support Status of Left-behind Children. [留守儿童社会支持状况元分析]. Education Review, 8, 18-22+32.	non-intervention review	Yes	Yes	No
84	Liu, X., Zhang, Y. B., Song, A. Q., Liang, Y. J., Zhai, J. H., Li, Y. L., & Shi, J. Q. (2013). Meta-analysis on mental health of left-behind children. [留守儿童心理健康状况的Meta分析]. Chinese Journal of Child Health Care, 1, 68-70.	non-intervention review	Yes	Yes	No
85	Zhu, L., Dai, M., & Yao, B. J. (2019). A Meta Analysis about the lmpact of Left-behind Life on Children's Coping Style. [留守生活对儿童应对方式影响的Meta分析]. Journal of Inner Mongolia Normal University(Educational Science Edition), 6, 39-47.	non-intervention review	Yes	Yes	No
86	Wang, Z. Q. (2013). Meta-analysis of Psychological Health Status of Deaf College Students - Assessment Based on Symptom Checklist-90 (SCL-90). [聋人大学生心理健康状况的Meta分析——基于症状自评量表(SCL-90)的评估]. Journal of Suihua University, 10, 41-45.	non-intervention review	No	Yes	No
87	Li, Y. Q., Ding, X., Jin, L. L., An, M. L., Kong, D. S., & Li, Z. N. (2014). A Meta-Analysis of Rorschach Comprehensive System. [罗夏综合系统的元分析]. Studies of Psychology and Behavior, 2, 199-206.	non-intervention review	No	Yes	No
88	Zhang, X. X., & Gao, X. Q. (2019). Meta-analysis of Factors Affecting Tourism Well-being. [旅游幸福感影响因素的元分析]. Regional Governance, 49, 232-235.	non-intervention review	Yes	No	Yes
89	Qin, X. T., & Qu, X. Y. (2022). The Antecedents and Consequences of Green lnnovation: A Meta-Analysis. [绿色创新的前因后果：一项元分析]. Ecological Economy, 11, 93-99.	non-intervention review	No	Yes	Yes
90	Liu, M. G. (2021). The Meta-Analysis of the Relationship between Green lnnovation and Enterprise Performance. [绿色创新与企业绩效关系的元分析]. Technology and Innovation Management, 5, 498-503+509.	non-intervention review	No	Yes	No
91	Zhou, H., & Wu, Q. (2019). Meta-analysis of the Relationship between Equity Structure of Private Listed Companies and Corporate Performance. [民营上市公司股权结构与企业绩效关系的Meta分析]. China Collective Economy, 32, 91-93.	non-intervention review	No	Yes	Yes
92	Cao, J. Y., Wang, L. G., Tao, T., Fan, C. L., & Gao, W. B. (2021). A meta-analysis of maternal education and preschool children' s early language development. [母亲受教育程度与学前儿童语言早期发展的meta分析]. Chinese Mental Health Journal, 12, 1019-1024.	non-intervention review	Yes	Yes	No
93	Yang, Z. H., Zhang, Y., Li, R., Chen, Y., Luo, P. F., & Qiu, W. (2018). Meta-analysis of the Impact of Objective Management Method on Clinical Nursing Teaching. [目标管理法对临床护理教学影响的Meta分析]. Chinese General Practice Nursing, 12, 1452-1455.	intervention review	Yes	Yes	No
94	Zhang, Z. N. (2017). Meta Analysis on Studies of Impact of Energy Consumption on Economic Growth. [能源消费对经济增长影响研究差异性的荟萃分析]. Statistics and Decision, 21.	non-intervention review	No	No	Yes
95	Wang, J., Zhang, J. J., & Zhu, Y. X. (2014). A Meta-analysis of the Psychological Health Status of Rural Left-behind Children. [农村留守儿童心理健康状况的Meta分析]. Educational Measurement and Evaluation, 04, 41-47.	non-intervention review	Yes	Yes	No
96	Huang, J., Zhu, D., Wen, Z. F., & Zhong, X. (2018). The Difference in Mental Health between Left-behind Children and Non-left-behind Children: A Meta Analysis on SCL-90 Ouestionnaire. [农村留守儿童与非留守儿童心理健康的比较研究——基于SCL-90问卷调查的元分析]. Journal of Hunan First Normal University, 03, 61-64+84.	non-intervention review	Yes	Yes	No
97	Qiu, M. J., Zhou, M., Liang, L., & Huang, L. (2020). An Analysis of Factors lnfluencing the lntegration of Migrant Workers into Cities with Methods of Meta. [农民工城市融入影响因素Meta分析]. Journal of Shenyang Agricultural University(Social Sciences Edition), 02, 136-144.	non-intervention review	No	No	No
98	Zhang, R., & Liu, J. X. (2019). Meta Analysis on the Difference between the Real Participation Rate and the Training Willingness of Migrant Workers and its Adiustment Variables. [农民工培训实际参与率与培训意愿水平的差距及其调节变量的Meta分析]. Social Policy Research, 01, 96-110.	non-intervention review	Yes	Yes	No
99	Zhang, F. R., & Jiang, X. (2013). Multi-Analysis on Factors Influencing Women’s Mental Health. [女性心理健康影响因素的多元分析]. Journal of Fujian Jiangxia University, 04, 74-80.	non-intervention review	No	No	No
100	Xu, W. W., Deng, J., & Guo, R. (2022). Meta-Analysis on the Effect of Hearing Aid on Depression in Senile Deafness Patients. [配戴助听器对老年性聋患者抑郁疗效的meta分析]. Chinese Scientific Journal of Hearing and Speech Rehabilitation, 04, 256-259.	non-intervention review	Yes	Yes	No
101	Liang, S. Z., & Chen, Y. H. (2009). Meta-analysis on SCL-90 factors of needy university students. [贫困大学生SCL-90测验结果的元分析]. Sichuan Mental Health, 03, 137-140.	non-intervention review	No	Yes	Yes
102	Liang, S. Z. (2009). Meta-analysis on the Depression of Needy University Students. [贫困大学生抑郁倾向的元分析]. China Journal of Health Psychology, 06, 717-719.	non-intervention review	No	Yes	Yes
103	Li, Q. P. (2017). On the lmpact Mechanism of Agricultural Industrialization in Jianghuai Watershed. [企业并购绩效评价方式与并购绩效Meta分析]. Journal of Anqing Normal University(Social Science Edition), 03, 89-92.	non-intervention review	No	Yes	No
104	Lin, F., Xu, J. F., & Pan, Q. (2011). The meta-analvsis on the relationship between entrepreneurial orientation of enterprises and oraanizational performance. [企业创业导向与组织绩效关系的元分析]. Science Research Management, 08, 74-83+104.	non-intervention review	No	Yes	No
105	Hou, M. J., & Wang, X. G. (2021). A Meta-analysis on the Relationships between Corporate Philanthrop and the Antecedents and Consequence. [企业慈善捐赠驱动因素与结果产出关系的元分析研究]. Shanghai Management Science, 04, 120-124.	non-intervention review	Yes	Yes	No
106	Gong, Y. H. (2022). Safety leadership dimensions of enterprise managers:a Meta-analysis. [企业管理者安全领导行为维度的Meta分析]. China Safety Science Journal, 08, 23-28.	non-intervention review	No	Yes	Yes
107	Zhang, H., & Zhou, X. H. (2019). Relationship between Corporate Social Capital and Organizational Performance:literature Review Based on Meta-Analysis. [企业社会资本与组织绩效的关系——基于元分析的文献综述]. Journal of Technology Economics, 03, 114-121.	non-intervention review	Yes	Yes	No
108	Li, Y. X., & Bao, H. G. (2014). META-Analysis on the Adolescents' Time Management. [青少年时间管理倾向研究的元分析]. Journal of Inner Mongolia Normal University(Philosophy and Social Sciences Edition), 01, 120-123.	non-intervention review	Yes	Yes	No
109	Wang, Z. Y. (2015). Meta-analysis of Scene Simulation Teaching Method on Medical Students' Learning Effect. [情景模拟教学法对医学生学习效果的Meta分析]. Continuing Medical Education, 09, 34-36.	intervention review	Yes	Yes	No
110	Jin, H. Y., & Cui, X. S. (2018). Meta-analysis of the Application Effect of Scenario Simulation Teaching Method in Clinical Nursing Education. [情景模拟教学法在临床护理教学中应用效果的Meta分析]. Health Vocational Education, 15, 74-77.	intervention review	Yes	Yes	No
111	Wang, C., & Qu, H. (2019). Meta Analysis of the Effect of Scenario Simulation Combined With Problem Based Learning Teaching Method on Medical Education. [情景模拟结合PBL教学法对医学生教学效果的Meta分析]. China Continuing Medical Education, 28, 25-27.	intervention review	Yes	Yes	No
112	Huang, C., Li, L., & Zhong, B. L. (2018). Shal We ncrease the Kinderoarten Class Size in Promoting of the"Totally Two KidsPolicy:A Meta-analysis of the Relationship Between Structural Quality and Process Quality of Kindergarten Classes in China. [“全面二孩”政策下要不要扩大幼儿园班级规模?——我国幼儿园班级结构性质量与过程性质量关系的元分析]. Journal of the Chinese Society of Education, 09, 81-86.	non-intervention review	No	No	No
113	Zhang, Y. L., Feng, F., Liang, W., Fang, L., Zhou, Y. F., Wei, Z. G., & Liu, T. B. (2019). A systematic review and meta-analysis of cognitive behavioral therapy for suicidal symptoms. [认知行为治疗对自杀症状疗效的系统评价和meta分析]. Chinese Mental Health Journal, 01, 8-14.	intervention review	Yes	Yes	No
114	Li, W. W., Zhu, J. T., & Zhang, Y. Y. (2019). Research on the Impact of Business Model Innovation on Firm Performance—An Examination Based on Meta-Analysis Method. [商业模式创新对企业绩效的影响研究——基于Meta分析方法的检验]. Price: Theory and Practice, 11, 113-116.	non-intervention review	Yes	Yes	No
115	Qiang, M. S., Wen, Q., & Yuan, S. N. (2016). Meta-analysis on Cost Growth Gap between DesignBuild and Design-Bid-Build Projects. [设计-建造和设计-招标-建造项目执行期成本控制绩效元分析]. Journal of Tongji University(Natural Science), 03, 482-490.	non-intervention review	No	Yes	No
116	Sun, J. H., & Wei, L. (2021). A meta-analysis on the relationship between social network and Chinese college students' entrepreneurial performance. [社会网络与中国大学生创业绩效关系的元分析]. Journal of Higher Education Management, 05, 64-75.	non-intervention review	Yes	Yes	No
117	Gao, X. D., & Zhang, H. (2019). Meta-analysis Study on the Impact of Perceived Social Responsibility on Employee Work Performance. [社会责任感知对员工工作绩效影响的元分析研究]. Enterprise Reform and Management, 04, 80-82+123.	non-intervention review	Yes	No	Yes
118	0	non-intervention review	No	No	Yes
119	Zhao, Y. H., & Cui, X. J. (2014). Research on the Relationshi p Bet ween Social Capital Organizational Learni ng and Knowledge Creation Based on Meta-Analysis techni que. [社会资本、组织学习与知识创造关系研究——基于一种文献计量的元分析方法]. Journal of Modern Information, 04, 112-116+120.	non-intervention review	Yes	Yes	No
120	Zhu, H., & Zhou, G. G. (2013). Does social capital promote organizational innovation? a meta-analysis on the relationship between social capital and organizationa innovation. [社会资本促进了组织创新吗?——一项基于Meta分析的研究]. Studies in Science of Science, 11, 1717-1725.	non-intervention review	Yes	Yes	No
121	Mao, L. B. (2020). Factors lnfluencing the Continuous Use of Short Video Platform:Based on SEM and fsQCA. [社交媒体自我呈现与主观幸福感关系的元分析]. Modern Communication(Journal of Communication University of China), 08, 141-148.	non-intervention review	No	No	Yes
122	Lou, H., & Liu, P. (2018). A Meta-Meta-Analysis of the Effect of physical Exercise as a Treatment on Depression. [身体锻炼治疗抑郁症的元-元分析]. Journal of Tianjin University of Sport, 06, 500-507.	intervention review	Yes	Yes	No
123	Yu, H. X. (2013). Life-Cycle Bias and a Meta-Analysis of the Estimates about Returns to Education in China. [生命周期偏误与中国教育收益率元分析]. Economic Research Journal, 08, 68-80.	non-intervention review	Yes	Yes	No
124	Ren, Z. H., Xie, F., Yu, X. L., Su, W. L., & Chen, L. J., Zhao, L. B. (2016). A meta-analysis of self-help cognitive behavioral therapy for insomnia:Efficacyinfluential factors and the guality of evidence. [失眠的自助式认知行为治疗元分析:疗效、影响因素及证据评价]. Advances in Psychological Science, 02, 173-195.	intervention review	Yes	Yes	No
125	Wang, S. K., & Li, J. Y. (2019). Meta-Analysis of Self-Efficacy of Nursing Interns. [实习护生自我效能感的meta分析]. Advances in Psychology, 9(9), 9.	non-intervention review	Yes	No	No
126	Wang, F. Y. (2015). A Meta-analysis of TAM Research in the Field of Digital Education. [数字化教育领域TAM研究的元分析]. Journalism Communication, 02, 25-26.	non-intervention review	Yes	No	No
127	Wang, Y., Liu, L. N., Qi, M. M., & Chen, X. X. (2016). A systematic review of the impact of E-learning on nurses' training. [数字化学习对护士在职培训效果的系统评价]. Journal of Nurses Training, 07, 579-585.	intervention review	Yes	Yes	No
128	Wei, D. Y. (2011). Taijiquan Exercise and Mental Health:a Meta-Analysis. [太极拳锻炼与心理健康的关系:一项元分析研究]. Journal of Fujian Normal University(Natural Science Edition), 05, 111-116.	intervention review	Yes	Yes	No
129	Lu, S. T., & Zhang, L. (2017). Systematic Review of the Influence of Trait Self-Control on Exercise Behavior. [特质自我控制对锻炼行为影响的系统评价]. Contemporary Sports Technology, 36, 195-196.	non-intervention review	No	Yes	Yes
130	Teng, Y. H., Liu, C. J., & Zhang, Z. H. (2014). A Meta-Regression Analysis of the Effect of Foreign Direct lnvestment on China's Energy Efficiency. [外商直接投资对中国能源效率影响的Meta分析]. Journal of Lanzhou University of Finance and Economics, 06, 110-114.	non-intervention review	Yes	No	Yes
131	Zhang, X. Z., & Du, Q. L. (2016). Study on the Consistency and Robustness of Attraction Effect and Compromise Effect Based on Meta-analysis Method. [吸引效应、折衷效应的一致性与稳健性研究——基于元分析的方法]. Consumer Economics, 01, 79-86.	non-intervention review	No	Yes	No
132	Wang, L. (2018). Application and Systematic Evaluation of Psychological Resilience Research in College Students' Mental Health. [心理弹性研究在大学生心理健康中的应用及系统评价]. Reform & Openning, 07, 92-93+100.	non-intervention review	No	No	Yes
133	Wang, B. C., Yan, X. F., & Zhang, S. Q. (2018). Study on Relationship between Psychological Ownership and Performance Based on Meta-analysis. [心理所有权与工作绩效关系的元分析]. Science & Technology for Development, 05, 364-372.	non-intervention review	No	Yes	Yes
134	Li, G. X., Wang, C., Chen, Y. S., & Wang, Y. X. (2012). Meta-analysis of factors effecting on two-dimensional new product development performance. [新产品开发二维绩效影响因素的元分析]. Studies in Science of Science, 12, 1843-1852.	non-intervention review	Yes	No	Yes
135	Pu, X. Y., & Yakov Fyodorovich Feldermuk. (2017). Meta Analvsis on the lnternational Synchronization of the New Normal Economics of Chinese Business Cycle. [新常态下中国经济周期国际协动性元分析]. Journal of Statistics and Information, 12, 27-34.	non-intervention review	No	Yes	Yes
136	Qin, H., & Wang, Y. W. (2016). A Meta Analysis of the Relationship between Virtuality and Information Sharing. [虚拟性与信息共享关系的元分析]. Management Review, 03, 84-92.	non-intervention review	No	Yes	Yes
137	Xie, H. T., Chen, C. X., & Zhang, J. S. (2022). A Meta Regression Analysis on the Efect of Public Subsidy on Enterprises’R8D: Heterogeneity, Publication Bias and Genuine Empirical Effect. [研发补贴引致作用研究的Meta分析——异质性、发表偏倚与真实效应]. Management Review, 03, 114-126.	non-intervention review	No	Yes	Yes
138	Chen, D. D., & Chen, X. D. (2011). A Literature Review and Meta-Analysis of Job Satisfaction among Medical Staff. [医务人员工作满意度文献荟萃分析]. Hospital Management Forum, 08, 40-46.	non-intervention review	No	Yes	Yes
139	Ye, X. H., & Zhang, X. (2022). Are Preschool Teachers Really Stressful?——A Meta-analysis Based on 47 Domestic Empirical Studies Since 2010. [幼儿园教师工作压力真的很大吗？——基于2010年以来国内47项实证研究的元分析]. Journal of Shaanxi Xueqian Normal University, 07, 93-98.	non-intervention review	No	Yes	Yes
140	Yu, L. P., Song, X. Y., & Wang, Z. G. (2018). Performance Study on Innovation Paths of High-Tech Industry under the Perspective of Meta-Analysis_Based on the Comprehensive Analysis of five Panel Data Models. [元分析下高技术产业不同创新路径绩效研究]. Mathematics in Practice and Theory, 01, 58-66.	non-intervention review	No	Yes	Yes
141	Deng, J. Z., & Fan, H. (2014). A Meta-analytic Examination of the Relationship between lndividual Variables and Employee Voice Behavior. [员工建言行为的影响因素:基于个体层次变量的元分析]. Science & Technology and Economy, 03, 81-85.	non-intervention review	Yes	No	Yes
142	Wang, S., Li, J. G., & Liu, J. (2011). The Genetic Basis of lndividual Differences in Reading Ability:A Mata-analysis of Twins Studies. [阅读能力个体差异的遗传基础——双生子研究的元分析]. Advances in Psychological Science, 09, 1267-1280.	non-intervention review	No	Yes	Yes
143	Xu, Z., Wang, S. H., Zhao, Y. L., & Suo, Y. X. (2012). A Meta-analysis of the Effects of Public Subsidies on Private R&D Investment. [政府研发资助对企业RD投入影响的Meta分析]. Scientific Management Research, 01, 95-99.	non-intervention review	No	No	Yes
144	Ma, L. L. (2016). The Meta Analysis on the Relationship between Knowledge lnnovation and Organization Performance. [知识创新与组织绩效关系的Meta分析]. Science and Technology Management Research, 12, 107-113+124.	non-intervention review	No	Yes	No
145	Qin, H., & Wang, Y. W. (2014). Does Intellectual Capital Promote Organization Performance?. [智力资本提升组织绩效了吗?——基于Meta分析的检验]. Science of Science and Management of S.& T., 03, 154-163.	non-intervention review	No	No	No
146	Liu, C. J., Jiang, T. Y., & Hua, M. H. (2015). The meta-analysis on the relationship between intellectual capital and enterprise's innovation. [智力资本与企业创新关系的Meta分析]. Science Research Management, 01, 72-80.	non-intervention review	No	Yes	No
147	Zhang, Z. Y., & Zhao, G. Q. (2012). A Meta-Regression Analysis on the Effect of FDI Horizontal Spillovers in China. [中国FDI水平溢出效应的Meta分析]. Journal of Business Economics, 04, 80-89.	non-intervention review	No	No	No
148	Huang, G. X., & Lin, B. Q. (2011). Study on Capital-Energy Substitution in China's Industrial Sectors: Based on the Perspective of Meta-Analysis. [中国工业部门资本能源替代问题研究——基于元分析的视角]. Journal of Financial Research, 06, 86-96.	non-intervention review	Yes	No	Yes
149	Liu, Y., He, P., & Lin, F. Q. (2016). The Empirical Research on China's Foreign Direct lnvestment Environmental Effect: A Meta-Analysis. [中国外商直接投资环境效应实证研究的元分析]. Journal of International Trade, 11, 132-142.	non-intervention review	No	Yes	Yes
150	Liu, Y. H., Zhang, Y. H., & Pan, X. F. (2021). A Cross-Sectional Meta-Analysis of the Changes in Mental Health of Chinese Postgraduates. [中国研究生心理健康水平变迁的横断历史元分析]. Journal of Neijiang Normal University, 06, 7-12+18.	non-intervention review	Yes	No	Yes
151	Yi, F., Guo, Y. J., Yu, Z. H., & Xu, S. X. (2017). A Meta-Analytic Review of Personal and Social-Contextual Factors in 1-12Academic Performance. [中小学生学业成绩主要影响因素的元分析]. Psychological Exploration, 02, 140-148.	non-intervention review	No	Yes	Yes
152	Kong, Y. S., & Song, D. D. (2015). A Meta-Analysis of the Impact of Capital Structure on Corporate Value: Based on the Moderating Effect of Ownership. [资本结构对企业价值影响的Meta分析:基于所有权的调节作用]. Technological Development of Enterprise, 35, 120-122.	non-intervention review	No	Yes	Yes
153	Jiao, Y. B., Song, X. W., & Zhao, Y. L. (2019). Research on Student Creativity Characteristics under the Background of Talent Theory: A Meta-Analysis Based on the Comparison of Creativity between 71 Gifted and Non-Gifted Students. [资优理论背景下的学生创造力特征研究——基于71篇资优生与非资优生创造力比较研究的元分析]. China Adult Education, 11, 17-23.	non-intervention review	No	Yes	Yes
154	Yang, W. W., & Li, C. P. (2021). The relationship between perceived overoua ification and individual performance and mediating mechanisms: A meta-analvtic reviewand examination of emotional and cognitive processing systems andcultural contexts. [资质过剩感对个体绩效的作用效果及机制：基于情绪-认知加工系统与文化情境的元分析]. Acta Psychologica Sinica, 05, 527-554.	non-intervention review	No	Yes	Yes
155	Yan, J., Liang, C. M., Jin, Q., & Chen, S. T. (2020). A Meta-analysis of self-determination theory for promoting physical exercises of children and adolescents. [自我决定理论对促进儿童青少年体力活动影响的Meta分析]. Chinese Journal of School Health, 04, 566-572.	non-intervention review	No	Yes	Yes
156	Weng, Q. X., & Wu, S. (2015). Antecedents of Organizational Attractiveness:A Meta-analysis of the Prior 25-year Studies. [组织吸引力的影响因素元分析:基于过去25年研究的回顾]. Frontiers of Science and Technology of Engineering Management, 01, 29-34.	non-intervention review	No	No	Yes
157	Zhang, M. X., & Gao, L. M. (2020). Meta-analvsis of the Relationship between Organizational Learning and Organizational Innovation Dimensional Differentiation and Boundarv Effects. [组织学习与组织创新关系的元分析——维度分化和边界效应]. Science & Technology Progress and Policy, 19, 17-23.	non-intervention review	Yes	No	Yes
158	Jiang, J. H., Liu, C. J., & Jiang, T. Y. (2014). The meta- analysis on the relationship between organizationallearning and organizationa performance based on the moderating effect of measuring and situational factors. [组织学习与组织绩效关系的Meta分析——基于测量因素、情景因素的调节作用]. Science Research Management, 08, 117-125.	non-intervention review	Yes	No	Yes
159	Wang, Z., & Chen, J. H. (2021). A meta-analysis of perceived organizational support on turnover intention and iob performance. [组织支持感对离职意愿和工作绩效影响的元分析]. Journal of Donghua University(Natural Science), 06, 124-132.	non-intervention review	No	Yes	No
160	Wei, W. (2012). The Relationship between Corporate Social Performance and Corporate Financial Performance:Based on a Meta-Analysis. [基于“Meta分析”视角的企业社会绩效与企业财务绩效之间的关系研究]. Management Review, 4, 141-149.	non-intervention review	Yes	No	Yes
161	Hu, H. J., Weng, Q. X., & Cao, W. L. (2015). The Relationship between Charismatic Leadership and Performance:A Meta-Analysis. [基于元分析的魅力型领导与组织绩效的关系研究]. Journal of Management, 2, 223-230.	non-intervention review	Yes	No	Yes
162	Yang, D. F., & Shen, L. L. (2020). Research on the lnfluencing Factors and Diffusion Model of Social Governance lnnovations Diffusion in China Based on Meta-analysis. [我国社会治理创新扩散的影响因素与扩散模式研究——基于荟萃分析]. Lanzhou Academic Journal, 05, 126-135.	non-intervention review	Yes	No	Yes
163	Fan, Z., Zhao, Y. X., & Zhu, Q. H. (2017). Exploring the Application of Meta-analysis in Social Media Adoption and Use. [元分析方法在社会化媒体采纳和使用中的应用探索]. Information Studies:Theory & Application, 09, 112-118.	non-intervention review	Yes	No	Yes

## Sheet: intervention reviews
Study ID	Citation	Basic information								PRISMA-A											PRISMA-F
		Number of authors	Literature source	Publication year	Date to search	Number of databases searched	Number of primary studies included	Sample Size	PRISMA citation	report1	report2	report3	report4	report5	report6	report7	report8	report9	report10	report11	Report3	Report4	Report5	Report6	Report7	Report8	Report9	Report10a	Report10b	Report11	Report12	Report13a	Report13b	Report13c	Report13d	Report13e	Report13f	Report14	Report15	Report16a	Report16b	Report17	Report18	Report19	Report20a	Report20b	Report20c	Report20d	Report21
18	Yu, W., & Ding, L. (2022). The Impact of AR on Science Education: A Meta-analysis. [AR对科学教育的影响：元分析]. Public Communication of Science & Technology, (18), 109-113.	2	non-CSSCI	2022	NR	1	9	NR	NR	1	0	1	0	0	1	1	0	0	0	0	1	1	1	1	1	1	1	1	1	0	1	0	1	0	1	1	0	0	0	1	0	1	0	0	0	1	1	0	0
19	Ji, J., Wang, L., Hao, L., Cheng, Y., & Lei, X. (2022). Meta-analysis of the Application Effect of BOPPPS Teaching Model among Medical Students in China. [BOPPPS教学模式在我国医学生中应用效果的Meta分析]. Journal of Yan'an University(Medical Science Edition), (03), 105-109+112.	5	non-CSSCI	2022	2021/7	6	20	2665	NR	1	0	1	0	0	1	1	0	1	0	0	1	1	1	1	1	1	1	1	1	1	1	1	1	0	1	0	1	0	0	1	0	1	1	1	1	1	0	1	0
20	Zhang, J., & Han, L., Lv, L. (2022). Meta-analysis of the effect of BOPPPS teaching mode in medical students. [BOPPPS教学模式在医学生课程教学效果的meta分析]. Chongqing Medicine, (05), 854-858.	3	non-CSSCI	2022	2021/6	4	17	1818	NR	1	1	1	1	1	1	1	0	1	0	0	1	1	1	1	1	1	1	0	0	1	1	1	1	0	1	0	1	0	0	1	0	1	1	1	1	1	0	1	0
25	Chen, J., Hou, Y., Tao, Y. (2019). Meta analysis of the application effect of CP teaching in medical clinical teaching. [CP教学在医学临床带教中应用效果的Meta分析]. China Modern Medicine, (03), 178-180+184.	3	non-CSSCI	2019	NR	1	29	NR	NR	1	1	1	0	0	1	1	0	1	0	0	1	1	1	1	1	1	0	0	0	0	1	1	0	0	1	0	0	0	0	0	0	0	0	1	0	1	0	0	0
28	Yang, Y., Liu, F., Liu, L. (2020). Application of evidence-based medicine combined with problem-based learning method in clinical teaching: a meta-analysis. [EBM结合PBL教学法在我国临床教学中应用效果的Meta分析]. Chinese Journal of Evidence-Based Medicine, (08), 962-968.	3	non-CSSCI	2020	2020/3	6	33	2855	NR	1	1	1	1	0	1	1	0	1	0	0	1	1	1	1	1	1	1	1	1	1	1	0	0	0	1	1	0	0	0	1	1	1	1	1	0	1	1	0	1
31	Hou, H., & Wang, D. (2021). The Influential Effect of ICT on Engineering Students’ Creativity——Meta Analysis Based on 41 Experimental and Quasi-experimental Studies At Home and Abroad. [ICT对工科学生创造力的影响效应——基于国内外41项实验与准实验研究的Meta分析]. Modern Educational Technology, (12), 110-118.	2	CSSCI	2021	2021/6	7	41	NR	NR	1	1	0	0	0	1	1	0	1	0	0	1	1	1	1	1	0	1	1	1	0	1	0	0	0	1	0	0	0	0	0	0	0	0	0	0	1	0	0	0
35	Wan, J. (2019). A Meta-analysis: Can Captioned Video Really Facilitate Listening Comprehension [Meta分析:字幕视频能否促进听力理解]. Language Education, (02), 7-15.	1	non-CSSCI	2019	NR	4	13	1360	NR	1	1	0	0	0	1	1	0	1	0	0	1	1	1	1	1	0	1	0	0	0	1	0	0	0	1	1	1	0	0	0	0	0	0	0	0	1	1	1	0
36	Zheng, K., & Li, X. (2018). Meta-analysis of the Effectiveness of Mini-CEX Teaching on Training of Low-Seniority Medical Personnel. [Mini-CEX教学对低年资医务人员培训效果的Meta分析]. China Health Industry, (33), 147-148.	2	non-CSSCI	2018	NR	4	6	324	NR	1	1	1	0	0	1	1	0	1	0	0	0	1	1	1	1	0	0	0	0	1	0	0	0	0	1	0	0	0	0	0	0	1	1	1	0	1	0	0	0
37	Zheng, K., & Li, X. (2018). Meta-analysis of Comparison of Initial and Final Pass Rates in Medical Training using Mini-CEX Teaching. [Mini-CEX教学在医学培训生初次和末次培训合格率比较的Meta分析]. China Health Industry, (14), 179-180.	2	non-CSSCI	2018	2018/5	4	5	232	NR	1	1	1	0	0	1	1	0	1	0	0	0	1	1	1	1	0	1	1	1	1	0	1	0	0	1	1	0	0	0	1	0	1	0	0	0	1	0	1	0
38	Zhang, W., Zhong, Y., & Wang, P. (2021). Systematic Evaluation of Application Efect of Mini CEX in Clinical Medicine undergraduate Practice Teaching in China. [Mini-CEX在我国临床医学本科实习教学中应用效果的系统评价]. Health Vocational Education, (20), 50-53.	3	non-CSSCI	2021	2020/8	4	12	956	NR	1	0	0	0	0	0	0	0	0	0	0	1	1	1	1	1	1	1	1	1	1	1	1	0	0	1	0	1	0	0	1	1	1	1	1	0	1	1	1	0
39	Li, X., & Zhang, H. (2019). Meta-analysis of the Effect of MOOC Teaching on the Teaching Effectiveness of Nursing-related Courses in China. [MOOC教学对我国护理相关课程教学效果影响的Meta分析]. Chinese General Practice Nursing, (25), 3201-3204.	2	non-CSSCI	2019	NR	3	8	1374	NR	1	1	0	0	0	1	1	1	0	0	0	0	1	1	1	1	0	1	1	1	1	1	1	0	0	1	0	0	0	0	1	0	1	1	1	0	1	0	0	0
42	You, X., Li, Q., Zhang, Z., Huang, P., & Liu, Z. (2021). Effectiveness of N-Back Working Memory Training: An Evidence from Meta-Analysis. [N-back任务训练迁移效果及其影响因素：来自元分析的证据]. Studies of Psychology and Behavior, (06), 794-801.	5	CSSCI	2021	2020/1	8	32	1820	NR	1	0	0	0	0	1	1	0	1	0	0	0	1	1	1	1	1	1	1	1	0	1	1	1	0	1	0	0	1	0	1	1	0	0	0	0	1	0	0	1
43	Yu, Y., Zuo, J., Yu, H., Jiao, Z., & Wang, X. (2020). The influence of OBE Education mode on the learning effect of college students-experiments and quasi-experiments A meta-analysis based on 31 valid samples. [OBE教育模式对高校学生学习效果的影响——基于31个有效样本的实验与准实验元分析]. Forestry and Grassland Machinery, (04), 49-55.	5	non-CSSCI	2020	NR	6	31	NR	NR	1	0	0	0	0	1	1	0	0	0	0	0	1	1	1	1	0	1	1	1	0	1	1	0	1	1	0	0	1	0	0	0	1	0	1	0	1	0	0	1
44	Wang, H., Wang, H., Xu, R., & Liu, Q. (2016). Meta-analysis of the Impact of OSCE on Learning Effectiveness of Nursing Students. [OSCE对护理专业学生学习效果影响的Meta分析]. China Higher Medical Education, (10), 93-94.	4	non-CSSCI	2016	2014-09-01	5	4	274	NR	1	0	0	0	0	1	1	1	1	0	0	0	1	1	1	1	0	1	1	1	0	1	1	1	0	1	1	1	0	0	0	0	1	1	1	1	1	1	1	0
45	Peng, Y., & Gao, G. (2020). Meta-analysis of the Application Effect of OSCE Teaching Model in Clinical Internship Teaching in Hospitals. [OSCE教学模式在医院临床实习教学中应用效果的Meta分析]. Health Vocational Education, (01), 104-109.	2	non-CSSCI	2020	2018-04-01	9	12	1390	NR	1	0	0	0	0	1	1	0	1	0	0	0	1	1	1	1	1	1	1	1	0	1	1	1	0	1	1	1	0	0	1	0	1	0	1	0	1	1	0	0
46	Liu, Y., Zhu, X., & Wang, Q. (2020). Meta-analysis of the Impact of OSCE Assessment Model on the Clinical Operation Skills Level of Nursing Students. [OSCE考核模式对护理在校生临床操作技能水平影响的Meta分析]. Health Vocational Education, (16), 148-151.	3	non-CSSCI	2020	2019-12-01	7	14	2647	NR	1	0	1	0	0	1	1	0	1	0	0	0	1	1	1	1	0	1	1	1	0	1	1	1	0	1	1	0	0	0	0	0	1	0	1	0	1	1	0	0
47	Li, P., Chen, X., Xie, X., Su, G., Li, J., & Wu, H. (2022). Meta-analysis of the Application Effect of PBL, CBL, TBL Teaching Methods in Medical Genetics Teaching. [PBL、CBL、TBL教学法在医学遗传学教学中应用效果的Meta分析]. Health Vocational Education, (01), 50-55.	6	non-CSSCI	2022	2021-02-01	4	30	6523	NR	1	0	0	0	0	1	1	1	1	0	0	0	1	1	1	1	1	1	1	1	0	1	1	1	0	1	1	0	0	0	1	0	1	0	1	0	1	1	0	0
48	Ma, J., Liang, H., Fan, W., & Li, H. (2022). Meta-analvsis of PBL+CBL+TBL mixed teaching mode applied to teaching effect of basic medicine in our country. [PBL+CBL+TBL混合式教学模式应用于我国基础医学教学效果的Meta分析]. Chinese Journal of Immunology, (18), 2274-2279.	4	non-CSSCI	2022	2021-04-01	5	18	3088	NR	1	0	0	0	0	1	1	0	1	0	0	1	1	1	1	1	1	1	1	1	0	1	1	1	0	1	1	0	0	0	1	0	1	0	1	0	1	1	0	0
49	Sun, M., Bu, R., Tan, S., Zhang, F., & Zhao, W. (2018). Systematic Evaluation and Application Study of PBL+CBL Joint Teaching Method in Clinical Internship Teaching of Surgery. [PBL+CBL联合教学法在外科学临床实习教学中的系统评价和应用研究]. Health Vocational Education, (15), 97-100.	5	non-CSSCI	2018	2017/12	4	11	948	NR	1	0	0	0	0	1	1	0	1	0	0	1	1	1	1	1	1	0	0	0	1	0	0	0	0	1	1	0	0	0	0	0	0	0	1	0	1	0	0	0
50	Jia, X., Zeng, W., Zhang, Q., Chen, N., Wu, Y., & Cheng, C. (2017). Effects of problem-based combined with lecture-based double-track learning versus lecture-based learning in surgery education in China: a systematic review. [PBL+LBL双轨教学法与LBL教学法对国内临床专业医学生外科教学效果的系统评价]. Chinese Journal of Evidence-Based Medicine, (10), 1224-1230.	6	non-CSSCI	2017	2017/2	5	14	1386	NR	1	1	1	1	1	1	1	1	1	0	0	1	1	1	1	1	1	1	1	1	1	1	1	1	0	1	0	0	0	0	1	0	1	1	1	0	1	0	0	0
51	Tian, J. (2019). Meta-analysis of the Application Effect of PBL+LBL Dual-Track Teaching Mode in Clinical Medical Education in China. [PBL+LBL双轨教学模式在国内临床医学教学中应用效果的Meta分析]. Industrial & Science Tribune, (10), 197-198.	1	non-CSSCI	2019	NR	5	5	546	NR	1	1	0	0	1	1	1	0	1	0	0	0	1	1	1	1	1	1	1	0	1	1	0	1	0	1	0	0	0	0	0	0	0	0	0	0	1	0	0	0
54	Wang, X., Xu, J., Wang, J., Luo, J., Zhai, G., & Cheng, Y. (2017). Meta-analysis of the Application Effect of PBL and LBL Teaching Models in Clinical Psychiatry Teaching. [PBL和LBL教学模式在精神科临床教学中运用效果的Meta分析]. Health Vocational Education, (03), 52-54.	6	non-CSSCI	2017	2016/2	6	7	813	NR	1	1	0	1	1	1	1	1	1	0	0	1	1	1	1	1	1	1	1	1	1	1	1	1	1	1	0	0	0	0	1	0	1	1	1	0	1	0	0	0
55	Yu, K., Qi, D., Qi, H., Chen, X., Wang, S., & Yu, X. (2020). The Effect of PBL or PBL Combining With Other Teaching Method on the Medical Educational Environment: A Meta-Analysis. [PBL或PBL联合其他教学模式对医学教育环境影响的Meta分析]. China Continuing Medical Education, (15), 10-13.	6	non-CSSCI	2020	2018/12	6	9	997	NR	1	1	0	1	0	1	1	0	1	0	0	0	1	1	1	1	0	1	1	1	1	1	0	0	0	1	0	0	0	0	0	0	0	1	0	0	1	0	0	1
57	Li, X., Dai, M., Cao, L., & Yao, B. (2020). Effect of problem-based learning on developing students' critical thinking ability: Meta-analysis approach. [PBL教学对学生批判性思维能力培养效果的Meta分析]. Research in Teaching, (01), 28-35.	4	non-CSSCI	2020	2019/6	8	13	NR	NR	1	0	0	0	0	1	1	1	1	0	0	1	1	1	1	1	1	1	0	1	1	1	0	0	0	1	0	1	0	0	1	1	1	1	1	0	1	1	1	1
58	Cai, X., Yang, P., Lei, G., Wang, L., Liao, L., & Zhou, L. (2019). PBL teaching method's impact on domestic clinical laboratory teaching effect:a meta analysis. [PBL教学法对国内临床检验教学效果影响的meta分析]. International Journal of Laboratory Medicine, (23), 2877-2882.	6	non-CSSCI	2019	2019/3	3	28	NR	NR	1	0	0	0	0	1	1	0	1	0	0	0	1	1	1	1	0	1	1	1	1	1	0	0	0	1	0	1	0	0	1	1	1	1	1	0	1	1	1	0
59	Wang, H., Zheng, X., & Meng, Y. (2009). Effect of Problem-based Learning in Nursing Students: A Meta-analysis. [PBL教学法对护理专业学生学习效果影响的Meta分析]. Chinese Journal of Evidence-Based Medicine, (01), 93-98.	3	non-CSSCI	2009	2008/1	5	11	NR	NR	1	0	0	0	1	1	1	1	1	0	0	0	1	1	1	1	1	1	0	1	1	1	0	0	0	1	1	1	0	0	1	1	1	1	1	0	1	1	1	0
60	Chen, J., Deng, B., Wu, X., & Li, X. (2020). Influence of problem-based learning on critical thinking of nursing students:a Meta-analysis. [PBL教学法对护生批判性思维影响的Meta分析]. Chinese Evidence-Based Nursing, (08), 755-761.	4	non-CSSCI	2020	2019/8	10	13	982	NR	1	0	1	0	0	1	1	0	1	0	0	1	1	1	1	1	1	1	1	1	1	1	1	1	0	1	0	0	0	0	1	1	1	1	1	0	1	1	0	0
61	Gong, S., Cai, L., Ye, Y., Li, W., & Dong, Y. (2020). The effectiveness of problem based learning on development of nursing students＇ learning effect: A meta-analysis. [PBL教学法对护生学习效果影响的Meta分析]. Modern Nurse, (03), 1-5.	5	non-CSSCI	2020	2017/5	4	13	NR	NR	1	0	0	0	0	0	1	1	1	0	0	0	1	1	1	1	1	1	1	1	1	1	1	0	0	1	0	1	1	0	1	1	1	1	1	0	1	0	1	1
62	Li, N., Liu, L., Huang, Y., & Qin, L. (2019). Systematic Evaluation of the Effect of PBL Teaching Method on the Teaching Effectiveness of Health Assessment Courses. [PBL教学法对健康评估课程教学效果影响的系统评价]. Educational Modernization, (75), 226-228.	4	non-CSSCI	2019	2018/6	4	4	480	NR	1	0	0	0	0	1	1	0	0	0	0	1	1	1	1	1	1	1	1	1	1	1	1	1	0	1	0	0	1	0	1	0	1	1	1	1	1	0	0	1
63	Li, J., Chen, Y., & Sun, X. (2018). Effectiveness of problem-based learning in clinical nursing education:A systematic review. [PBL教学法对临床护理带教有效性的Meta分析]. Chinese Clinical Nursing, (01), 65-70.	3	non-CSSCI	2018	2017/4	6	12	1201	NR	1	0	0	1	0	1	1	1	1	0	0	0	1	1	1	1	1	1	1	1	1	1	1	1	0	1	0	1	1	0	1	0	1	1	1	0	1	0	1	1
66	Wang, Z. (2011). Meta-analysis of the Impact of PBL Teaching Method on the Learning Effectiveness of Medical Students. [PBL教学法对医学生学习效果影响的Meta分析]. China Higher Medical Education, (05), 80-81+109.	1	non-CSSCI	2011	NR	5	21	3131	NR	1	0	0	0	0	1	1	0	1	0	0	0	1	1	1	1	1	0	0	0	1	1	1	1	0	1	0	1	1	0	0	0	0	0	0	0	1	0	1	1
67	Tang, H., Dawa Zhuoma, Gao, D., Sun, W., Liao, Z., Mao, S., & Huang, P. (2016). A meta-analysis of the effect of PBL teaching method used for medical graduate students. [PBL教学法对医学研究生学习效果影响的Meta分析]. China Higher Medical Education, (05), 120-121.	8	non-CSSCI	2016	NR	3	12	867	NR	1	0	0	0	0	0	1	0	1	0	0	0	1	1	1	1	1	0	1	1	0	1	1	1	0	1	1	0	0	0	0	0	0	0	1	0	1	0	0	0
68	Nie, S., & Ma, Q. (2017). Meta-analysis of the Impact of PBL Teaching Method on the Teaching Effectiveness of Traditional Chinese Medicine-related Courses. [PBL教学法对中医相关课程教学效果影响的Meta分析]. Educational Modernization, (26), 132-133.	2	non-CSSCI	2017	2016-05-01	6	11	1072	NR	1	0	1	0	0	1	1	0	1	0	0	0	1	1	1	1	1	0	0	1	0	1	1	1	0	1	1	0	0	0	0	0	0	0	1	0	1	0	0	0
69	Zhou, M., & Duan, T. (2018). Meta-analysis of the Application Effect of PBL Teaching Method in Rheumatology Teaching. [PBL教学法在风湿病学教学中应用效果的Meta分析]. Health Vocational Education, (15), 64-66.	3	non-CSSCI	2018	2018-03-01	3	8	734	NR	1	0	0	0	0	0	1	0	1	0	0	0	1	1	1	1	0	1	0	1	0	1	1	1	0	1	1	0	0	0	0	0	0	0	1	0	1	0	0	0
70	Liu, F., Liu, J., Sun, C., Shen, W., Wang, S., & Fang, X. (2019). Effects of PBL Teaching Method in Emergency Medicine:A Meta-analysis of Randomized Controlled Study. [PBL教学法在急诊教学中的效果:基于对照研究的Meta分析]. Journal of Emergency in Traditional Chinese Medicine, (02), 352-355.	6	non-CSSCI	2019	2017-09-01	4	24	2264	NR	1	0	1	0	0	1	1	0	1	0	0	0	1	1	1	1	1	1	1	1	0	1	1	1	0	1	1	0	0	0	1	0	0	0	1	0	1	0	0	0
71	Li, J., Fan, Y., Feng, Z., & Yin, W. (2016). Application of PBL Teaching Method in Emergency Clinical Teaching: A Meta-analysis. [PBL教学法在急诊临床教学中应用的Meta分析]. Basic Medical Education, (10), 824-827.	4	non-CSSCI	2016	2016-03-01	3	26	2390	NR	1	0	0	0	0	0	1	0	1	0	0	0	1	1	1	1	0	1	1	1	0	1	1	1	0	1	1	0	0	0	0	0	0	0	1	0	1	1	0	0
72	Feng, J., Chen, H., & Li, S. (2013). Meta-analysis of learning outcomes of PBL teaching method in emergency medicine teaching. [PBL教学法在急诊医学教学中学习效果的Meta分析]. China Medical Education Technology, (06), 713-716.	3	non-CSSCI	2013	2012/3	4	9	NR	NR	1	1	1	0	1	1	1	1	1	0	0	1	1	1	1	1	1	1	1	1	1	1	1	1	0	1	0	0	0	0	1	0	1	0	0	0	1	0	0	0
73	Chen, Y., Jin, H., & Zhao, Y. (2017). Effects of PBL applied in ophthalmology in undergraduate education in China: a Meta-analysis. [PBL教学法在我国本科教育阶段眼科学教学中应用效果的Meta分析]. Journal of Qiqihar Medical University, (10), 1208-1211.	3	non-CSSCI	2017	2017/3	4	10	1112	NR	1	1	1	0	1	1	1	0	1	0	0	1	1	1	1	1	1	1	1	1	1	1	1	1	0	1	0	1	0	0	1	0	1	1	1	0	1	0	1	0
74	Huang, K., & Huang, C. (2016). Meta-analysis of the Application Effect of PBL Teaching Method in Dermatology Teaching in China. [PBL教学法在我国皮肤性病学教学中应用效果的Meta分析]. Health Vocational Education, (20), 120-122.	2	non-CSSCI	2016	2016/3	4	9	1110	NR	1	1	1	0	1	1	1	0	1	0	0	1	1	1	1	1	1	0	0	0	1	1	1	1	0	1	0	0	0	0	0	0	1	1	1	0	1	0	1	0
79	Yu, K., Qi, D., Liu, B., Qi, H., Chen, X., & Wang, S. (2020). A Meta-analysis of The Effect of Problem-based Learning on the Medical Educational Environment. [PBL教学模式对医学教育环境影响的Meta分析]. China Continuing Medical Education, (10), 28-31.	7	non-CSSCI	2020	2018/12	6	9	997	NR	1	1	0	1	1	0	1	1	1	0	0	1	1	1	1	1	1	1	1	1	0	1	1	0	0	1	0	0	0	0	1	0	0	1	1	0	1	0	0	0
80	Hou, C., Yang, H., Jing, F., Zou, F., Hu, N., & Hu, X. (2022). The systematic evaluation of BL teaching method on the teaching effect of preventive medicine students. [PBL教学模式对预防医学生课程教学效果的系统评价]. Modern Preventive Medicine, (03), 572-576.	6	non-CSSCI	2022	2021-05-01	5	23	2108	NR	1	1	1	0	1	1	1	0	1	0	0	1	1	1	1	1	1	1	1	1	1	1	1	1	0	1	1	1	0	0	0	0	1	0	1	0	1	1	1	0
81	Cao, H., Yan, Y., Yu, C., Yuan, Y., Yang, X., Fei, Y., & Li, D. (2020). Systematic review and meta-analysis on evaluating the effectiveness of PBL. teaching mode for acupuncture courses in medical schools in China. [PBL教学模式应用于我国医学院校针灸教学效果评价的系统综述与Meta分析研究]. Education of Chinese Medicine, (04), 41-49.	7	non-CSSCI	2020	2020/3	6	21	NR	NR	1	1	1	0	1	1	1	1	1	0	0	1	1	1	1	1	1	1	1	1	1	1	0	0	0	1	1	0	0	0	1	1	1	1	1	0	1	1	0	1
83	Zhang, Y., Zhang, L., & Li, H. (2021). The Efficacy and Satisfaction of PBL Teaching Model in Teaching Vocational College Students in China:A Meta-analysis. [PBL教学模式在我国高职院校大学生教学中的效果及满意度的Meta分析]. Journal of Medical Information, (01), 98-104.	3	non-CSSCI	2021	2020/3	5	22	2671	NR	1	1	1	0	1	1	1	0	1	0	0	0	1	1	1	1	1	1	1	1	1	1	0	0	0	1	1	1	0	0	1	1	1	1	1	0	1	1	1	1
84	Wang, S., Ou, S., Wang, K., & Zhou, X. (2017). Meta-analysis of Learning Outcomes of PBL Teaching Method in Pharmaceutics. [PBL教学模式在我国药剂学教学效果的Meta分析]. Guangdong Chemical Industry, (19), 193-194.	4	non-CSSCI	2017	2017/4	5	5	752	NR	1	1	1	0	1	1	1	0	1	0	0	1	1	1	1	1	0	0	0	0	1	0	0	0	0	1	1	0	0	0	1	0	1	1	1	0	1	0	0	0
85	Wang, M., Zhang, B., Yin, S., Cao, Q., & Guo, Y. (2015). Meta-analysis of Learning Outcomes of PBL Teaching Method in Medical Education. [PBL教学模式在我国医学本科生中教学效果的Meta分析]. Progress in Modern Biomedicine, (25), 4982-4985.	5	non-CSSCI	2015	NR	3	9	986	NR	1	1	1	1	0	1	1	1	1	0	0	0	1	1	1	1	0	0	0	0	1	0	0	0	0	1	0	0	0	0	0	0	1	1	1	0	1	0	0	0
87	Luo, W., Zhang, J., Zhang, Y., Li, S., & Xie, M. (2021). Effects of problem-based learning in clinical teaching of interventional radiology: a Meta-analysis. [PBL教学在介入放射学临床教学中应用效果的Meta分析]. Chinese Journal of Interventional Radiology(Electronic Edition), (04), 440-446.	5	non-CSSCI	2021	2021/6	7	9	832	NR	1	0	1	0	0	1	1	0	1	0	0	1	1	1	1	1	1	1	1	1	1	1	1	1	0	1	0	0	0	0	1	1	1	1	1	0	1	0	0	0
88	Hou, L., & Wang, X. (2022). Meta-Analysis of the Application of Problem-Based Learning in Clinical Curriculum in China. [PBL教学在中国临床医学课程教学中应用的Meta荟萃分析]. International Journal of Geriatrics, (02), 253-257.	2	non-CSSCI	2022	2021/12	6	18	1673	NR	1	0	1	0	0	1	1	0	1	0	0	1	1	1	1	1	1	1	1	1	1	1	1	0	0	1	0	0	0	0	1	1	1	0	1	0	1	0	1	1
89	Liang, M., & Li, J. (2017). The effectiveness of intearation of PBL. and CBL. teaching methods on clinical teaching outcomes in medical students:a meta-analvsis. [PBL结合CBL教学法对医学生的临床教学效果的Meta分析]. China Higher Medical Education, (07), 99-100.	2	non-CSSCI	2017	2016/2	11	9	614	NR	1	0	0	0	0	1	1	0	1	0	0	0	1	1	1	1	0	0	1	1	1	0	0	0	0	1	1	0	0	0	1	0	1	0	0	0	1	0	0	0
91	Wang, Y., & Wang, X. (2020). A Meta-analysis of the Application Effect of PBL Combined with TBL in Basic Medical Courses. [PBL结合TBL教学法在医学基础课程应用效果的Meta分析]. China Continuing Medical Education, (04), 15-18.	2	non-CSSCI	2020	2019/1	4	7	1232	NR	1	0	1	0	0	1	1	0	1	0	0	0	1	1	1	1	1	1	1	1	1	1	1	1	0	1	0	0	0	0	1	1	1	1	1	1	1	1	1	0
92	Li, R., Qin, L., Yao, H., Miao, L., Zhang, B., & Liu, L. (2017). Meta Analysis of Application Effect of PBL Combined With Evidence-based Medicine in Clinical Nursing Teaching. [PBL结合循证医学理念在临床护理教学中应用效果的Meta分析]. Continuing Medical Education, (09), 41-42.	7	non-CSSCI	2017	2016/12	6	11	1184	NR	1	0	0	0	0	0	1	0	1	0	0	0	1	1	1	1	0	1	1	1	1	1	1	1	0	1	0	0	0	0	0	0	1	0	0	0	1	0	1	1
93	Li, H., Zhang, S., Bai, W., Zhang, W., Feng, W., Dong, C., & Gong, Y. (2021). Teaching effect of PBL combined with CBL double-track teaching method in students of clinical medicine: a systematic review. [PBL联合CBL双轨教学法对临床专业医学生内科教学效果的系统评价]. Chinese Journal of Evidence-Based Cardiovascular Medicine, (11), 1295-1300.	7	non-CSSCI	2021	2020-10-01	5	27	2160	NR	1	0	1	0	0	1	1	0	1	0	0	1	1	1	1	1	1	1	1	1	0	1	1	1	0	1	1	0	0	0	1	0	1	0	1	0	1	1	0	0
94	Yang, X., & Chen, P. (2021). Systematical Evaluation of the Efficacy of PBL combined with CBL Method in Clinical Teaching of Digestive Medicine Department. [PBL联合CBL在消化内科临床教学中应用效果的系统评价]. Chinese Medical Records, (05), 74-78.	2	non-CSSCI	2021	2020-04-01	4	9	602	NR	1	0	1	0	0	1	1	0	1	0	0	1	1	1	1	1	1	1	1	1	0	1	1	0	0	1	1	0	0	0	1	0	1	0	1	0	1	1	0	0
95	Chang, L., Zhang, X., Li, X., Zhang, R., & Su, J. (2014). Meta-analysis of the Application Effect of PBL Combined with LBL Teaching Method in Eight-Year Clinical Medical Education. [PBL联合LBL教学法在八年制临床医学教学中应用效果的Meta分析]. China Higher Medical Education, (08), 111-113.	5	non-CSSCI	2014	2012-12-01	2	5	212	NR	1	0	1	0	0	1	1	0	1	0	0	0	1	1	1	1	0	1	1	1	0	1	1	1	0	1	1	0	0	0	0	0	1	0	1	0	1	0	0	0
96	Luo, M., Li, Z., & Wu, L. (2022). Meta-Analysis of the lmpact of PBL Combined with Other Teaching Methods on the Critical Thinking of Nursing Students. [PBL联合其他教学方法对护生评判性思维影响的Meta分析]. Health Vocational Education, (17), 66-70.	3	non-CSSCI	2022	2020-12-01	4	15	845	NR	1	0	1	0	0	1	1	0	1	0	0	0	1	1	1	1	1	1	1	1	0	1	1	1	0	1	1	0	0	0	0	0	1	0	1	0	1	0	0	0
97	Pang, L., Zhang, X., Li, X., Xu, Y., & Jin, K. (2020). Meta-analysis of the Teaching Effectiveness Comparison between PBL and LBL Teaching Methods for Undergraduate Medical Students. [PBL与LBL教学法对医学本科生教学效果比较的Meta分析]. Journal of Wenzhou Medical University, (05), 428-431.	5	non-CSSCI	2020	2018-01-01	3	18	2528	NR	1	0	1	0	0	1	1	0	1	0	0	0	1	1	1	1	1	0	1	1	0	1	1	1	0	1	1	0	0	0	0	0	1	0	1	0	1	0	0	0
98	Wang, J., Lu, T., Hou, L., Hou, X., Wang, T., Hao, X.,... Liu, Y. (2019). Meta-analysis of Learning Effect of PBL and LBL in Pathophysiology Teaching. [PBL与LBL教学法在病理生理学教学中学习效果的Meta分析]. Health Vocational Education, (10), 56-59.	9	non-CSSCI	2019	2017-12-01	7	6	NR	NR	1	1	0	0	1	1	1	1	0	0	0	0	1	1	1	1	1	1	1	0	1	1	1	0	0	1	0	0	0	0	1	0	1	1	1	0	1	0	0	0
99	Bai, Z., Cao, X., Sun, C., Li, Y., & Sun, W. (2020). Meta Analysis of the Application Efects of PBL and LBL Teaching Modes in Standardized Training of Orthopedics and Traumatology. [PBL与LBL教学模式在骨伤科规范化培训中应用效果的Meta分析]. Western Journal of Traditional Chinese Medicine, (10), 78-83.	5	non-CSSCI	2020	2019/3	3	15	1291	NR	1	1	1	1	1	1	1	0	1	0	0	1	1	1	1	1	1	1	1	0	1	1	1	1	0	1	0	0	0	0	1	0	1	1	1	0	1	0	0	0
104	Hu, L., & Guo, H. (2014). Meta-analysis of the effects of problem-based learning used in clinical nursing education. [PBL在临床护理教学中应用效果的meta分析]. Modern Clinical Nursing, (08), 62-68.	2	non-CSSCI	2014	2013/11	5	11	1038	NR	1	1	1	0	1	1	1	0	1	0	0	1	1	1	1	1	1	1	1	0	1	1	1	1	0	1	0	0	0	0	1	0	1	1	1	0	1	0	0	0
110	Jia, X., Zeng, W., Zhang, Q., & Cheng, C. (2018). Effects of Seminar teaching model versus lecture-based learning in clinical medical students in China:a systematic review. [Seminar教学法与传统讲授教学法对国内临床医学生教学效果的系统评价]. West China Medical Journal, (03), 332-338.	4	non-CSSCI	2018	2017/10	7	12	741	NR	1	1	1	0	1	1	1	0	1	0	0	1	1	1	1	1	1	1	1	1	1	1	1	1	0	1	0	0	0	0	1	0	1	1	1	0	1	0	0	0
112	Liu, C., Li, D., Zhang, B., & Hu, X. (2019). Teaching Effectiveness of SPOC Flipped Classroom in College:A Systematic Review and Meta-analysis. [SPOC翻转课堂教学有效性的系统评价与元分析]. Open Education Research, (01), 82-91+36.	4	CSSCI	2019	2018/7	10	19	2762	NR	1	1	1	0	1	1	1	0	1	0	0	0	1	1	1	1	1	1	1	1	1	1	0	0	0	1	1	1	0	0	1	0	1	1	1	0	1	1	1	1
113	Peng, Y., Dong, J., & Yi, J. (2021). Meta-analysis of the Application Effect of SPOC Flipped Classroom Teaching in Medical Professional Courses. [SPOC翻转课堂教学在医学专业课程中应用效果的Meta分析]. China Continuing Medical Education, (32), 17-22.	3	non-CSSCI	2021	2021/2	8	16	3496	NR	1	1	0	0	0	1	1	0	1	0	0	0	1	1	1	1	1	1	0	1	1	0	1	0	0	1	1	1	0	0	0	0	1	1	1	0	1	1	1	1
114	Qiu, X., Yuan, X., & Shen, Z. (2021). Meta-analysis of Blended Learning Effect and lts Influencing Factors in SPOC. [SPOC混合学习效果及其影响因素的元分析]. Journal of Huzhou University, (12), 7-14.	3	non-CSSCI	2021	NR	3	20	NR	NR	1	0	0	0	0	1	1	0	1	0	0	0	1	1	1	1	1	1	1	1	0	1	0	0	0	1	1	0	0	0	0	0	1	0	1	0	1	1	0	0
116	Zhou, R., & Li, S. (2019). Can STEM Instruction lmprove Students' Creativity? A Meta-analysis of 42 Experimental Studies. [STEM教学能提高学生创造力？——基于42项实验研究的元分析]. Open Education Research, (03), 60-71.	2	CSSCI	2019	NR	5	42	6880	NR	1	1	0	0	0	1	1	0	1	0	0	1	1	1	1	1	0	0	1	1	0	1	0	0	0	1	1	0	0	0	0	0	1	0	1	0	1	1	0	0
120	Xiang, J., Ji, C., Xu, B., Shi, S., & Tang, Q. (2017). TBL teaching method on nursing students:a systematic review. [TBL教学法对护生学习效果影响的系统评价]. Modern Preventive Medicine, (03), 571-576.	5	non-CSSCI	2017	2016/1	6	13	1478	NR	1	0	1	0	0	1	1	0	0	0	0	0	1	1	1	1	1	1	1	1	1	1	1	1	0	1	0	1	1	0	1	1	1	1	1	0	1	1	1	1
121	Cai, L., Zeng, X., & Wang, N. (2019). Meta-analysis of the Effect of TBL Teaching Method on Learning Human Anatomy. [TBL教学法对人体解剖学学习效果的Meta分析]. Anatomy Research, (02), 151-153.	3	non-CSSCI	2019	2017/12	4	6	664	NR	1	0	0	0	0	1	1	0	0	0	0	0	1	1	1	1	1	1	1	1	1	1	1	1	0	1	0	0	0	0	0	0	1	0	1	0	1	0	1	1
122	Wang, Y. (2022). Effects of hospice simulation on nursing undergraduate's knowledge, attitude and communication:a systematic review. [安宁疗护模拟教学对护理本科生知识、态度和交流能力影响的系统评价]. Chinese Evidence-Based Nursing, (21), 2863-2870.	1	non-CSSCI	2022	2021/5	8	14	888	NR	1	0	1	0	0	1	1	0	1	0	0	1	1	1	1	1	1	1	1	1	1	1	1	1	0	1	1	1	0	0	1	1	1	1	1	0	1	0	1	0
124	Gao, L., Zang, S., Meng, Q., Scott, A., Yuan, B., & Zhang, L., Jia, L. (2021). Pay-for-performance for primary care physicians: a systematic review. [按绩效支付对全科医生影响的系统评价]. Chinese Journal of Evidence-Based Medicine, (11), 1308-1315.	7	non-CSSCI	2021	2021/5	11	10	NR	NR	1	0	1	1	0	1	1	0	1	0	0	0	1	1	1	1	1	1	1	1	1	1	1	1	0	1	1	1	0	0	1	1	1	1	1	0	1	0	0	0
125	Zhou, Y., Zhou, D., & Feng, A., Zhao, L. (2022). Meta-analysis on the effect of case-based teaching method on clinical teaching of nursing specialty. [案例导向教学法对护理专业临床教学效果的Meta分析]. Nursing Practice and Research, (15), 2333-2340.	4	non-CSSCI	2022	NR	7	15	1396	NR	1	0	1	1	0	1	1	1	1	0	0	0	1	1	1	1	1	1	1	1	1	1	1	1	0	1	0	1	0	0	1	1	1	1	1	0	1	0	1	1
126	Yin, Y., & Li, M. (2018). Effect of Case-based learning on nursing students' self-directed learning ability : A Network Meta-analysis. [案例教学法对护生自主学习能力影响的Meta分析]. Science & Technology Vision, (29), 184-185+194.	2	non-CSSCI	2018	2018-09-01	6	5	601	NR	1	0	1	0	0	1	1	0	1	0	0	0	1	1	1	1	1	1	1	1	0	1	1	1	0	1	1	0	0	0	0	0	1	0	1	0	1	0	0	0
127	Miao, Y. (2017). Systematic Evaluation of the Application Effect of Case-Based Teaching in Nursing Education. [案例教学法在护理教学中应用效果的系统评价]. Health Vocational Education, (15), 49-52.	1	non-CSSCI	2017	NR	8	10	2285	NR	1	0	1	0	0	1	1	0	1	0	0	0	1	1	1	1	1	1	1	1	0	1	1	1	0	1	1	0	0	0	0	0	1	0	1	0	1	1	0	0
131	Chen, J. (2021). Effect of Baduanjin Exercise on Psychological Health in College Students: A Systematic Review and Meta-analysis. [八段锦对大学生心理健康干预效果的系统评价]. Journal of Longyan University, (05), 102-111+117.	1	non-CSSCI	2021	2021-03-01	9	11	1006	NR	1	0	0	0	0	1	1	0	1	0	0	0	1	1	1	1	1	1	1	1	0	1	1	1	0	1	1	0	0	0	1	0	1	0	1	0	1	1	0	0
137	Jin, Y., & Li, J. (2014). Cultural Differences in the Effect of Violent Video Games on Adolescent Aggression Cognition: Based on the Perspective of Meta-analysis. [暴力游戏对青少年攻击性认知影响的文化差异:基于元分析视角]. Advances in Psychological Science, (08), 1226-1235.	2	CSSCI	2014	NR	4	24	2449	NR	1	0	0	0	0	1	1	0	1	0	0	1	1	1	1	1	0	0	1	1	0	1	1	0	0	1	1	0	0	0	0	0	0	0	1	0	1	0	0	0
142	Zhang, J., & Luo, S., Li, W. (2012). Systematic Evaluation of the Short and Long-term Effects of PBL Teaching Mode in Undergraduate Medical Education. [本科医学教育PBL教学模式长短期效果的系统评价]. Journal of Mathematical Medicine, (04), 460-463.	3	non-CSSCI	2012	2009/03	5	6	899	NR	1	1	0	0	0	1	1	0	1	0	0	1	1	1	1	1	1	1	1	1	1	1	1	1	0	1	1	0	0	0	1	0	0	1	1	0	1	1	0	0
145	Dong, Y., Wu, J., Zheng, Y., Zhai, X., & Yang, Y. (2022). ExperimentsPact5 Years at Home and Abroad A Study on the Effectiveness of Programming lnstruction on the Development of Advanced Thinking Skils in Adolescents-一A Meta analvsis Based. [编程教学对青少年高阶思维技能发展的有效性研究——基于国内外近5年31项实验和准实验的元分析]. Digital Education, (05), 1-9.	5	non-CSSCI	2022	2021-12-01	3	31	NR	NR	1	1	1	0	0	0	1	0	1	0	0	1	1	1	1	1	1	1	1	1	0	1	1	0	0	1	1	0	0	0	1	0	0	0	0	0	1	1	0	0
146	Sun, L., & Hu, L. (2021). Can Programming Really Promote the Individual Development of Children? A Meta-analysis of 28 Experimental and Quasi-experimental Studies. [编程真的能促进儿童的个体发展吗？——基于28项实验和准实验研究的元分析]. Journal of East China Normal University(Educational Sciences), (11), 45-58.	2	CSSCI	2021	NR	8	28	NR	NR	1	1	0	0	0	1	1	0	1	0	0	1	1	1	1	1	1	1	1	1	0	1	1	1	0	1	1	0	0	0	1	0	0	0	0	0	1	1	0	0
161	Bo, Z., Chen, P., Tan, Q., & Li, K. (2018). Effects of standardized patients teaching model on standardized residency training: a meta-analysis. [标准化患者教学模式提高住院医师规范化培训效果的Meta分析]. Chinese Journal of Graduate Medical Education, (01), 62-66+80.	4	non-CSSCI	2018	2017/9	3	4	241	NR	1	1	1	1	1	1	1	0	1	0	0	0	1	1	1	1	0	0	1	1	1	1	1	0	0	1	0	1	0	1	1	1	1	1	1	0	1	1	1	1
169	Gao, S., & Zhang, X. (2016). A meta-analysis on effects of praise on children's intrinsic motivation. [表扬对儿童内在动机影响的元分析]. Advances in Psychological Science, (09), 1358-1367.	2	CSSCI	2016	2015/12	4	16	2339	NR	1	1	0	0	0	1	1	0	1	0	0	1	1	1	1	1	0	0	1	1	0	1	0	0	0	1	1	0	0	0	0	0	1	0	0	0	1	1	0	0
171	Li, Z. (2018). Meta-analysis of Different Teaching Methods Applied to Nursing Practice Teaching. [不同教学法应用于护理实践教学的Meta分析]. Chinese Rural Health Service Administration, (04), 443-445.	1	non-CSSCI	2018	2017/1	4	20	NR	NR	1	1	1	0	0	1	1	0	1	0	0	0	1	1	1	1	1	1	0	0	1	1	0	0	0	1	1	0	0	0	1	0	0	0	0	0	1	0	0	0
178	Luo, S., Zhang, J., Li, W., Guo, J., Zhuang, L., & Wang, X. (2016). Meta-analysis of Life Satisfaction of Elderly People under Different Pension Modes. [不同养老模式下老年人生活满意度的meta分析]. Chinese Journal of Gerontology, (05), 1176-1179.	6	non-CSSCI	2016	NR	3	5	19270	NR	1	0	1	0	0	1	1	1	1	0	0	0	1	1	1	1	0	1	1	1	1	1	1	1	0	1	0	1	0	0	0	0	1	0	1	0	1	0	0	0
179	Xie, C. (2020). Effects of different intensity physical activities on working memory in children and adolescents: a Meta-analysis. [不同运动强度对儿童青少年工作记忆影响的Meta分析]. Chinese Journal of School Health, (03), 356-360+364.	1	non-CSSCI	2020	2019/9	7	40	3222	NR	1	1	1	1	1	1	1	0	1	0	0	0	1	1	1	1	0	0	1	1	0	1	1	0	0	1	1	0	1	0	1	1	1	0	1	1	1	1	0	1
191	Kang, Y., Zhou, T., Li, Y., Chen, J., & Kang, Y. (2022). Meta-analysis of the Application Efect of Chaoxing Learning Platform Combined with BOPPPs Teaching Mode in Medical Courses leaching. [超星学习通平台结合BOPPPS教学模式在医学教学实践中应用效果的Meta分析]. Chinese Journal of Medicinal Guide, (07), 667-671.	5	non-CSSCI	2022	2022/6	4	8	NR	NR	1	0	1	1	0	1	1	0	1	0	0	1	1	1	1	1	1	0	1	1	1	1	1	1	0	1	1	1	0	0	1	1	1	1	1	0	1	0	0	0
197	Ma, R. (2020). The effectiveness of formulaic language teaching intervention:A meta-analysis. [程式语教学干预有效性的元分析研究]. Foreign Language World, (03), 80-88.	1	CSSCI	2020	2019/12	4	43	2824	NR	1	0	0	0	0	0	1	0	1	0	0	1	1	1	1	1	0	1	1	1	0	1	1	1	0	1	1	0	1	0	0	0	1	0	0	0	1	1	0	1
205	Liu, A., & Jing, Y. (2021). Effect of psychological intervention and its influencing factors on post-traumatic growth. [创伤后成长的心理干预效果及影响因素：元分析与Cochrane证据质量]. Journal of Hubei Normal University(Philosophy and Social Sciences), (04), 116-124.	2	non-CSSCI	2021	2020/5	4	14	1096	NR	1	0	0	0	1	1	1	0	1	0	0	1	1	1	1	1	1	1	1	1	1	1	1	1	0	1	1	1	1	0	1	1	1	1	1	0	1	1	1	1
229	Yu, X., Ren, Z., & Ye, Y. (2015). The Effects of Interword Spacing in Chinese Text Reading: A Meta-analysis Based on Eye Movements Research. [词空格在汉语文本阅读中的作用:基于眼动研究的元分析]. Advances in Psychological Science, (11), 1894-1909.	3	CSSCI	2015	2014-10-01	4	21	765	NR	1	0	0	0	0	1	1	0	1	0	0	1	1	1	1	1	0	1	1	1	0	1	1	0	0	1	1	0	0	0	0	0	0	0	1	0	1	0	0	0
231	Huang, F., & Zhang, L. (2012). Meta-analysis of the Impact of Word Segmentation on Chinese Reading Performance. [词切分对中文阅读绩效影响的元分析]. Journal of Mudanjiang University, (01), 66-69.	2	non-CSSCI	2012	NR	3	17	NR	NR	1	0	0	0	0	0	1	0	0	0	0	0	1	1	1	0	1	0	0	1	0	1	1	1	0	1	1	0	0	0	0	0	0	0	1	0	1	0	0	0
235	Ma, Z., & Liu, Y. (2019). From Project-based Learning and Pair Programming to lnterdisciplinary ntegrated Design:A Meta-analysis based on nternational Studies of K-12 Computational Thinking from 2006 to 2019. [从项目式学习与配对编程到跨学科综合设计——基于2006-2019年国际K-12计算思维研究的元分析]. Journal of Distance Education, (05), 75-84.	2	CSSCI	2019	2019-04-01	4	33	NR	NR	1	0	0	0	0	0	1	0	1	0	0	1	1	1	1	1	1	1	1	1	0	1	1	0	0	1	1	0	0	0	1	0	1	0	1	0	1	0	0	0
240	Yang, J., Wu, C., Pi, Z., & Xie, H. (2019). Facilitating Learning or lnterfering Learning: A Meta-analysis of lmpact of Danmaku on Learning. [促进学习还是干扰学习——弹幕对学习影响的元分析]. e-Education Research, (06), 84-90+120.	4	CSSCI	2019	2018-06-01	8	25	NR	NR	1	0	0	0	0	1	1	0	1	0	0	1	1	1	1	1	0	0	0	1	0	1	1	0	0	1	1	0	0	0	0	0	0	0	1	0	1	0	0	0
296	Liu, J., Zhao, G., Meng, T., & Song, G. (2018). A systematic review of the application effectiveness of mentor responsibility system in standardized residency training for physicians. [导师责任制在住院医师规范化培训中应用效果的系统评价]. Health Vocational Education, (14), 151-154.	4	non-CSSCI	2018	2018-02-01	3	11	415	NR	1	0	1	0	0	1	1	0	1	0	0	1	1	1	1	1	1	1	1	0	1	1	1	1	0	1	1	0	0	0	1	1	1	0	1	0	1	0	1	0
307	Zhu, L., Liu, J., Li, J., & Liu, C. (2022). Moral foreign language effect and its moderating variables:A systematic review and meta-analysis. [道德外语效应及其调节变量：来自元分析的证据]. Advances in Psychological Science, (01), 32-50.	4	CSSCI	2022	2020-05-01	9	19	9672	NR	1	0	0	0	0	1	1	0	1	0	0	1	1	1	1	1	0	1	1	1	0	1	1	1	0	1	1	0	0	0	1	0	1	0	1	0	1	1	1	0
314	Zhao, J., & Liu, X. (2019). A meta-analvsis of the research on teachers'corrective feedback on second language learners writing. [第二语言写作教师纠正性反馈研究的元分析]. Journal of Yunnan Normal University(Teaching & Studying Chinese as a Foreign Language Edition), (03), 1-10.	2	non-CSSCI	2019	NR	3	14	NR	NR	1	0	0	0	0	0	1	0	1	0	0	1	1	1	1	1	0	1	1	1	0	1	0	1	0	1	0	0	0	0	0	0	1	0	1	0	1	0	1	0
317	Gu, X., & Hu, M. (2018). The Learning Effects of E-Schoolbag :A Meta-Analysis of 39 Studies at Home and Abroad. [电子书包的学习作用发生了吗?——基于国内外39篇论文的元分析]. e-Education Research, (05), 19-25.	2	CSSCI	2018	NR	9	39	NR	NR	1	0	0	0	0	1	1	0	1	0	0	1	1	1	1	1	1	1	1	1	0	1	1	0	0	1	1	0	0	0	0	0	0	0	0	0	1	1	0	0
319	Lü, X., Guo, L., & Jiang, L. (2019). Influence of E-reading on Story Comprehension of Young Children:Based on Meta-analysis of 24 Papers. [电子阅读对年幼儿童故事理解的影响——基于24篇论文的元分析]. e-Education Research, (04), 76-84.	3	CSSCI	2019	2017-12-01	5	24	1325	NR	1	0	0	0	0	1	1	0	1	0	0	1	1	1	1	1	1	1	1	1	0	1	1	1	0	1	1	0	0	0	1	0	1	0	1	0	1	1	0	0
337	Ren, W., & Lü, X. (2021). A meta-analysis of the alignment of the continuation writing task. [读后续写协同作用的元分析研究]. Foreign Language World, (04), 44-52.	2	CSSCI	2021	2021-06-01	2	19	NR	NR	1	0	0	0	0	1	1	0	1	0	0	1	1	1	1	1	0	1	1	1	0	1	1	1	0	1	1	0	0	0	0	0	0	0	1	0	1	1	0	0
345	Bao, J., Lin, C., Kong, F., Li, Y., & Sun, M. (2020). Effect of PAD class on teaching and learning of nursing in China: a meta-analysis. [对分课堂教学模式对我国护理专业学生学习效果影响的Meta分析]. Modern Clinical Nursing, (05), 65-70.	5	non-CSSCI	2020	2019/9	7	9	802	NR	1	1	1	0	1	1	1	0	1	0	0	1	1	1	1	1	1	1	1	1	1	1	1	0	0	1	1	1	0	0	1	1	1	1	1	0	1	0	1	1
346	An, L., Ding, J., & Zhao, W. (2022). A Systematic Evaluation of the Teaching Effects of PAD Class---A Meta-Analysis Based on 70 Experiments. [对分课堂教学效果的系统性评价——基于70项实验的元分析]. Higher Education in Science, (01), 64-72.	3	non-CSSCI	2022	2020/8	9	70	9181	NR	1	1	0	0	0	1	1	0	1	0	0	1	1	1	1	1	0	1	1	1	0	1	0	0	0	1	1	0	0	0	1	1	1	0	0	0	1	1	0	0
348	Cheng, L., Feng, S., & Sun, Z. (2020). The effectiveness of using PAD class in nursing education of bachelor degree. [对分课堂在本科护理教学中应用效果的系统评价]. Journal of Nurses Training, (23), 2193-2198.	3	non-CSSCI	2020	2019/9	7	12	1696	NR	1	0	1	0	0	1	1	0	1	0	0	1	1	1	1	1	0	1	1	1	1	1	0	0	0	1	0	1	0	0	1	1	1	1	1	0	1	0	0	0
349	Pang, W., Wang, C., Liu, H., Wang, N., Miao, X., & Huang, B. (2019). Systematic review of teaching effect of PAD teaching method in medicine. [对分课堂在医学课程应用教学效果的系统评价]. Education Modernization, (77), 266-268.	6	non-CSSCI	2019	2018/4	3	9	NR	NR	1	1	1	0	1	1	1	0	1	0	0	1	1	1	1	1	1	1	0	0	1	1	0	0	0	1	1	0	0	0	1	1	1	0	0	0	1	0	0	0
359	Wang, Y., Xie, H., Wang, F., & An, J., Hao, Y. (2016). Text-Picture Integration in Multimedia Learning:A Meta-Analysis of the Spatial Contiguity Effect. [多媒体学习的图文整合:空间邻近效应的元分析]. Psychological Development and Education, (05), 565-578.	5	CSSCI	2016	2016/1	10	37	NR	NR	1	0	0	0	0	1	1	0	1	0	0	1	1	1	1	1	0	1	1	1	0	1	0	0	0	1	1	0	0	0	0	0	1	0	0	0	1	1	0	0
360	Wang, F., Li, W., Xie, H., & Liu, H. (2017). Is pedagogical agent in multimedia learning good for learning？A meta-analysis. [多媒体学习中教学代理有利于学习吗?——一项元分析研究]. Advances in Psychological Science, (01), 12-28.	4	CSSCI	2017	2015/12	9	32	NR	NR	0	0	0	0	0	0	1	0	1	0	0	1	1	1	1	1	0	0	0	0	0	1	1	1	0	1	0	0	0	0	0	0	1	0	1	0	1	1	0	0
362	Yang, H., Chen, X., & Gu, X. (2020). Impacts of Visual Emotional Design on Learning Effect in Multimedia Llearning: A Meta-analysis of 31 Experiments and Quasi-experimental Studies at Home and Abroad. [多媒体学习中视觉情绪设计对学习效果的影响——基于31项实验与准实验研究的元分析]. e-Education Research, (01), 76-83.	3	CSSCI	2020	2019/3	7	31	4306	NR	1	0	0	0	0	1	1	0	1	0	0	1	1	1	1	1	0	1	1	1	0	1	1	1	0	1	1	0	0	0	1	0	0	0	0	0	1	1	0	0
364	Xie, H., Wang, F., Zhou, Z., & Wu, P. (2016). Cueing effect in multimedia learning: A meta-analysis. [多媒体学习中线索效应的元分析]. Acta Psychologica Sinica, (05), 540-555.	4	CSSCI	2016	2015/5	9	38	3910	NR	1	0	0	0	0	1	1	0	1	0	0	1	1	1	1	1	0	1	1	1	0	1	1	1	0	1	1	0	0	0	1	0	1	0	1	0	1	1	0	0
366	Zhao, T., Yang, X., Zhang, Y., Wang, Y., Xie, H., & Wang, F. (2021). Is There an Expertise Reversal Effect of Sianaling Principle in Multimedia Learning? Evidences from Two Meta-Analvses. [多媒体学习中线索原则是否存在经验逆转效应？-来自两项元分析的证据]. Studies of Psychology and Behavior, (01), 22-29.	6	CSSCI	2021	2019/10	4	40	3699	NR	1	0	0	0	0	0	1	0	1	0	0	1	1	1	1	1	0	1	1	1	0	1	1	0	0	1	1	0	0	0	0	0	1	0	0	0	1	0	0	0
402	Wang, W. (2016). The effectiveness of L2 teachers' oral corrective feedback:A meta-analysis of 25 empirical studies in the west. [二语教师口头修正性反馈的效果——对25项西方实证研究的元分析]. Foreign Language Teaching and Research, (02), 274-286+321.	1	CSSCI	2016	NR	2	25	NR	NR	1	0	0	0	0	1	1	0	1	0	0	1	1	1	1	1	0	1	1	1	0	1	0	0	0	1	1	0	0	0	0	0	1	0	1	0	1	1	0	0
403	Wu, X., & Lei, L. (2018). A Meta-analysis of L2 Writing Proficiency and Syntactic Complexity. [二语水平与句法复杂度研究元分析]. Modern Foreign Languages, (04), 481-492.	2	CSSCI	2018	NR	3	16	NR	NR	1	0	0	0	0	0	1	0	1	0	0	1	1	1	1	1	0	1	1	1	0	1	0	1	0	1	1	0	0	0	0	0	1	0	1	0	1	1	0	0
405	Shen, Y., Zhang, J., & Zhou, L. (2019). A Meta-Analysis of the Effectiveness of Empirical Studies lnto Strategy lnstruction on L2 Listening. [二语听力策略教学效果实证研究的元分析]. Foreign Languages in China, (06), 57-66.	2	CSSCI	2019	NR	2	20	1921	NR	1	0	0	0	0	1	1	0	1	0	0	1	1	1	1	1	0	1	1	1	0	1	1	1	0	1	1	0	0	0	0	1	0	0	1	0	1	1	0	0
409	Zhu, N., Shi, L. (2021). The Characteristics of Visual Attention Span in lndividuals with Developmental Dyslexia and the Factors Affecting lt: A Meta Analvsis. [发展性阅读障碍者的视觉注意广度特征及其影响因素：元分析的证据]. Chinese Journal of Special Education, (11), 52-62.	2	CSSCI	2021	2021-03-01	9	28	3588	NR	1	0	0	0	0	1	1	0	1	0	0	1	1	1	1	1	1	1	1	1	0	1	1	1	0	0	1	0	0	0	1	0	0	0	1	0	1	1	0	0
411	Li, J., Zhang, H. (2018). A Meta Analysis of lmpact of Flipped Classroom on Students' Learning Ability. [翻转课堂对大学生学习能力影响的元分析]. Journal of Hangzhou Dianzi University(Social Sciences), (05), 74-78.	2	non-CSSCI	2018	NR	2	27	NR	NR	1	0	0	0	0	0	1	0	1	0	0	1	1	1	1	1	0	1	1	1	0	1	1	1	0	1	1	1	0	0	0	0	0	0	1	0	1	1	0	0
413	Lu, D., Tan, Y. (2021). The Infuence of Flipping Classroom on the Academic Achievements ofStudents at Hicher Vocational Colleges-一Meta-analysis Evidence Based on the Random Effect Model. [翻转课堂对高职生学习效果的影响研究——基于随机效应模型的元分析证据]. Journal of Aba Teachers University, (03), 100-107.	2	non-CSSCI	2021	NR	1	25	NR	NR	1	0	0	0	0	1	1	0	1	0	0	1	1	1	1	1	0	1	1	1	0	1	1	1	0	1	1	0	0	0	0	0	1	0	0	0	1	1	0	0
415	Ding, Y., Liu, Y., Guo, B., Liao, H. (2021). Meta-analysis of the influence of flipped classroom on vocational students' learning performance. [翻转课堂对高职学生学习成绩影响的元分析]. Contemporary Farm Machinery, (01), 62-65.	4	non-CSSCI	2021	NR	3	15	NR	NR	1	0	0	0	0	0	1	0	0	0	0	1	1	1	1	1	1	1	1	1	0	1	1	0	0	1	1	1	0	0	1	0	1	0	0	0	1	1	1	0
417	Wang, Y., Xu, Z., Wang, X. (2020). Meta-analysis of the lnfluence of lipped Classroom on Teaching Effect of Medical Students Majoring in Clinical Medicine in China. [翻转课堂对国内临床专业医学生教学效果影响的荟萃分析]. China Continuing Medical Education, (22), 22-25.	3	non-CSSCI	2020	2018-10-01	4	11	993	NR	1	1	1	0	1	1	1	0	1	0	0	0	1	1	1	1	1	1	1	1	1	1	1	0	0	1	0	1	1	0	1	0	1	0	1	0	1	0	1	0
421	Liang, F., Zhang, P., Dou, H. (2017). Effect of flipped classroom on nursing students' learning ability:a meta-analysis. [翻转课堂对护生学习能力影响的Meta分析]. Chinese Nursing Research, (28), 3545-3550.	3	non-CSSCI	2017	2016-10-01	2	21	2991	NR	1	0	1	1	1	1	1	1	1	0	0	1	1	1	1	1	1	1	1	1	1	1	1	1	0	1	1	1	0	0	1	0	1	0	1	0	1	1	1	0
423	Zhang, P., Mao, H., Cheng, H. (2018). The meta-analysis of flipped classroom to the learning effect of nursing undergraduates in our country. [翻转课堂对我国护理本科生学习效果的meta分析]. Nursing Practice and Research, (11), 11-13.	3	non-CSSCI	2018	2017/11	3	5	NR	NR	1	0	1	0	1	1	1	1	1	0	0	1	1	1	1	1	1	1	1	1	1	1	1	1	0	1	0	0	0	0	1	0	1	1	1	0	1	0	0	0
427	Li, Y., Pang, L., Wang, Z. (2018). Study on the Effect of Flipped Classroom Teaching on Students' Learning Efect A Meta-Analysis Based on 37 Experimental and Quasi-Experimental Studies. [翻转课堂教学对学生学习效果的影响研究——基于37个实验和准实验的元分析]. e-Education Research, (05), 99-107.	3	CSSCI	2018	NR	5	37	NR	NR	1	0	0	0	1	1	1	0	1	0	0	1	1	1	1	1	0	1	1	1	0	1	0	0	0	1	1	0	0	0	0	0	1	0	1	0	1	1	0	0
431	Guo, F., Bai, X., Wang, Y. (2020). META-analysis of the Application of Flipped Classroom in Emergency Teaching. [翻转课堂教学法在急诊教学应用的Meta分析]. Medical Education Research and Practice, (02), 353-358.	3	non-CSSCI	2020	2019/7	4	12	1235	NR	1	1	0	0	1	1	1	0	1	0	0	0	1	1	1	1	0	1	1	1	1	1	1	1	0	1	1	0	0	0	1	1	1	1	1	1	1	1	0	0
433	Li, Y., Wang, Q., Wang, J., Li, R. (2021). Meta analysis of teaching effect with Flipped Classroom teaching mode applied in undergraduate course in clinical medicine maior in China. [翻转课堂教学模式应用于我国临床医学专业本科课堂教学效果的Meta分析]. China Medical Education Technology, (03), 356-362.	4	non-CSSCI	2021	2020/2	6	17	2941	NR	1	0	1	0	0	1	1	0	1	0	0	0	1	1	1	1	1	1	0	0	1	1	0	1	0	1	1	0	0	0	1	1	1	1	0	0	1	1	0	1
435	Ning, K., Gu, X., Wang, W. (2018). The Meta-analysis of the Teaching Effect of the Flipped Classroom-一-Based on the 70 Related Research Articles Adopting Randonr Experiment or Quasi-experiment. [翻转课堂教学应用效果的元分析——基于70篇采用随机实验或准实验的相关研究文献]. Modern Educational Technology, (03), 39-45.	3	CSSCI	2018	2016/12	6	70	NR	NR	1	1	0	0	0	1	1	0	1	0	0	0	1	1	1	1	0	1	1	1	0	1	0	0	0	1	1	0	0	0	0	0	1	0	0	0	1	1	0	0
437	Li, Z., Wang, L., Qin, R., Li, J., Ma, X. (2020). Meta-analysis of flipped classroom in immunology teaching. [翻转课堂在免疫学教学中的Meta分析]. Chinese Journal of Immunology, (04), 495-498.	5	non-CSSCI	2020	2019/1	5	10	1497	NR	1	1	1	0	1	1	1	0	1	0	0	0	1	1	1	1	1	0	0	0	1	1	1	1	0	1	1	1	0	0	0	0	1	0	1	0	1	1	1	0
439	Cheng, M., Li, S., Wang, S., Sun, R. (2021). Meta-analysis of the application effects of flipped classroom in clinical anesthesia teaching in China. [翻转课堂在我国临床麻醉教学中应用效果的Meta分析]. Health Vocational Education, (16), 155-157.	4	non-CSSCI	2021	2020/8	7	9	492	NR	1	0	0	0	0	0	0	0	0	0	0	1	1	1	1	1	1	1	1	1	1	1	1	0	0	1	1	0	0	0	1	1	1	1	1	0	1	1	0	0
441	Li, C. (2021). The Influence of Flipped Classroom on Pharmacology Teaching: A Systematic Review. [翻转课堂在药理学教学中的系统评价]. Continuing Medical Education, (08), 19-21.	1	non-CSSCI	2021	2020/3	8	9	1126	NR	1	1	0	0	1	1	1	0	1	0	0	0	1	1	1	1	0	0	1	0	1	1	1	1	0	1	1	0	0	0	1	0	1	1	1	1	1	1	0	0
442	Wang, C., Hu, Y. (2018). Can Flipped classroom Really lmprove Learning Performance? A Meta-analysis of 38 Experimental and Quasi-Experimental Studies. [翻转课堂真的能提升学习成绩吗?——基于38项实验和准实验研究的元分析]. Open Education Research, (04), 72-80.	2	CSSCI	2018	2017/11	8	38	NR	NR	1	1	0	0	0	1	1	0	0	0	0	1	1	1	1	1	0	1	1	1	0	1	1	0	1	1	1	0	0	0	0	0	1	0	1	0	1	1	0	0
448	Lü, X., Guo, L., Li, S. (2020). Effects of Feedback on Young Children's Mathematics Learning Outcomes: A Meta-Analysis. [反馈对儿童早期数学学习效果的影响元分析]. Journal of Mathematics Education, (01), 86-92.	3	CSSCI	2020	NR	7	10	2531	NR	1	0	0	0	0	0	1	0	1	0	0	1	1	1	1	1	0	1	1	1	0	1	1	0	0	1	1	0	0	0	0	0	1	0	1	0	1	1	0	0
450	Cao, L., Zhang, C., Cai, X., Guo, H., Yang, X. (2017). Meta-analysis of effect of reflective diary method on critical thinking ability of domestic nursing students. [反思日记法对培养国内护生评判性思维能力的Meta分析]. Chinese Evidence-Based Nursing, (05), 441-445.	5	non-CSSCI	2017	2016/12	4	6	884	NR	1	1	1	1	1	1	1	0	1	0	0	0	1	1	1	1	1	1	1	1	1	1	1	0	0	1	1	1	0	0	1	1	1	1	1	0	1	1	1	0
453	Zeng, L., Zhao, H., Luo, S. (2021). A Meta-analysis of the Effects of Extensive Reading on Foreign Language Proficiency. [泛读对外语能力发展影响的元分析]. Modern Foreign Languages, (02), 221-232.	3	CSSCI	2021	2019-06-01	6	43	NR	NR	1	0	0	0	0	0	1	0	1	0	0	1	1	1	1	1	0	0	1	1	0	1	1	0	0	1	1	0	0	0	0	0	0	0	1	0	1	1	0	0
457	Zhang, Y., Chen, Y., Xia, L., Gao, W. (2014). Effectiveness of simulation-based learning in nursing education:a systematic review. [仿真模拟教学系统对护理教学有效性的系统评价]. Chinese Journal of Nursing Education, (11), 809-813.	4	non-CSSCI	2014	2013-12-01	9	12	2465	NR	1	0	0	0	0	1	1	0	1	0	0	1	1	1	1	1	1	1	1	1	0	1	1	1	0	1	1	0	0	0	0	0	1	0	1	0	1	1	0	0
465	Yang, B., Liu, M., Sun, R. (2022). The impact of stratified teaching on vocationa schoo studentsstuents academic achievement*academic a meta-ana vsis of 42 Chinese experimental studies. [分层教学对职业学校学生学业成绩的影响——基于国内42项实验研究的元分析]. Chinese Journal of Distance Education, (11), 65-73.	3	CSSCI	2022	NR	2	26	NR	NR	1	0	0	0	0	1	1	0	1	0	0	1	1	1	1	1	1	1	1	1	1	1	1	1	0	1	1	0	0	0	1	0	1	0	1	0	1	1	0	0
490	Shan, D., Gong, L., Yuan, J., Li, B., Gu, Q., Xing, A., Hu, Y. (2021). Systematic Evaluation of MOOC Teaching Mode and Traditional Teaching Mode in Obstetrics and Gynecology Teaching. [妇产科教学中MOOC教学模式与传统教学模式效果的系统评价]. Health Vocational Education, (01), 65-69.	7	non-CSSCI	2021	2019-12-01	8	11	1563	NR	1	0	1	0	0	1	1	0	1	0	0	1	1	1	1	1	1	1	1	1	0	1	1	1	0	1	1	0	0	0	1	0	1	0	1	0	1	1	0	0
492	Lei, Y., Cui, X. (2022). Systematic review of the influence of concept maps on the critical thinking ability of nursing students and clinical nurses. [概念图对护生及临床护士评判性思维能力影响的系统评价]. Chinese Evidence-Based Nursing, (03), 304-309.	2	non-CSSCI	2022	2021-03-01	7	9	1209	NR	1	0	1	0	0	1	1	0	1	0	0	0	1	1	1	1	1	1	1	1	0	1	1	1	0	1	1	1	0	0	1	0	1	0	1	0	1	1	0	0
493	Li, Y., Cui, W., Ju, H., Liu, J., Liu, X. (2016). Meta-analysis of the influence of concept map teaching method on nursing students' autonomous learning ability. [概念图教学法对护生自主学习能力影响的Meta分析]. Journal of Qilu Nursing, (10), 116-118.	5	non-CSSCI	2016	2015/4	3	6	797	NR	1	1	1	0	1	1	1	0	1	0	0	0	1	1	1	1	1	0	0	0	1	0	1	0	0	1	0	0	0	0	0	0	1	1	1	1	1	0	0	0
505	Yang, Y., Liu, H. (2016). Systematic evaluation influence of high-fidelity simulation teaching on clinical competence of nursing students. [高仿真模拟教学对护理学生临床能力影响的系统评价]. Chinese Nursing Research, (07), 809-814.	2	non-CSSCI	2016	NR	7	12	686	NR	1	1	1	0	1	1	1	0	1	0	0	1	1	1	1	1	1	1	1	1	1	1	1	1	0	1	0	1	0	0	1	0	1	1	1	1	1	0	1	0
506	Chen, X., Cui, X. (2020). Effect high-fidelity simulation teaching method on self-efficacy of nursing students:a Meta-analysis. [高仿真模拟教学法对护生自我效能感影响的Meta分析]. Chinese Evidence-Based Nursing, (03), 199-204.	2	non-CSSCI	2020	2019/6	7	6	NR	NR	1	1	1	0	1	1	1	1	1	0	0	1	1	1	1	1	1	1	1	1	1	1	1	0	0	1	1	0	0	0	1	0	1	1	1	1	1	1	1	0
507	Ge, X., Wang, X., Chen, H., Zhang, Y. (2015). A system review of high fidelity simulation teaching for nursing student. [高仿真模拟人用于护理教学的系统评价]. Journal of Nursing Administration, (08), 582-584+590.	4	non-CSSCI	2015	2014/3	4	7	NR	NR	1	1	1	0	0	1	1	0	1	0	0	0	1	1	1	1	1	1	1	1	1	0	0	1	0	1	0	0	0	0	1	0	0	1	0	1	1	0	0	0
510	Yuan, X. (2017). Systematical Evaluation of Application Effect of High lntelligent Simulated Human in the Emergency Nursing Teaching. [高仿真模拟人在急救护理教学中应用效果的系统评价]. China Health Industry, (19), 78-79.	1	non-CSSCI	2017	2015/2	14	10	NR	NR	1	1	0	0	0	1	1	0	1	0	0	0	1	1	1	1	0	0	0	0	1	1	0	1	0	1	0	0	0	0	0	0	0	0	0	0	1	0	0	0
511	Song, D., Zhou, Y., Xu, T., Sun, Q. (2015). Effects of high fidelity human patient simulation in emergency nursing education:a systematic review. [高仿真模拟人在急救护理教学中应用效果的系统评价]. Chinese Nursing Management, (02), 161-164.	4	non-CSSCI	2015	2014/1	17	10	NR	NR	1	1	0	0	0	1	1	0	1	0	0	0	1	1	1	1	0	1	1	1	1	1	1	1	0	1	0	0	0	0	1	1	1	1	1	0	1	0	0	0
526	Xu, M., Li, X., Jiao, L., Wu, H. (2022). Non-Traditional Bilingua Teaching and Meta-Analysis of Academic Performance in Colleges and Universities. [高校非传统双语教学与学业成效元分析]. China Metallurgical Education, (05), 20-27.	4	non-CSSCI	2022	NR	3	48	6107	NR	1	0	0	0	0	1	1	0	1	0	0	0	1	1	1	1	0	1	1	1	0	1	0	0	0	1	0	0	0	0	0	0	0	0	0	0	1	1	0	0
571	Zhang, J., Liu, W., Yu, Z. (2020). A Meta-analysis of the Development of Differences in Fair Behavior and their lnfluencing Factors. [公平行为差异发展及其影响因素的元分析]. Chinese Journal of Ergonomics, (03), 13-20+25.	3	non-CSSCI	2020	NR	8	45	7952	NR	1	1	0	0	1	1	1	0	1	0	0	1	1	1	1	1	0	1	1	1	0	1	0	0	0	1	1	0	0	0	1	1	0	0	0	0	1	1	0	0
614	Liu, J., Si, S., Meng, T., Song, G. (2018). Systematic evaluation of the application effectiveness of domestic CBL teaching in standardized training for resident physicians. [国内CBL教学在住院医师规范化培训中应用效果的系统评价]. Health Vocational Education, (12), 130-133.	4	non-CSSCI	2018	2018/1	3	10	588	NR	1	1	1	0	0	1	1	0	1	0	0	0	1	1	1	1	1	1	1	1	1	1	1	1	0	1	1	0	0	0	1	1	1	0	1	0	1	1	1	0
615	Liu, J., Zhao, G., Meng, T., Song, G. (2018). Systematic evaluation of the application effectiveness of domestic PBL combined with CBL teaching methods in standardized training for resident physicians. [国内PBL结合CBL教学法在住院医师规范化培训中应用效果的系统评价]. Health Vocational Education, (24), 144-147.	4	non-CSSCI	2018	2018/1	3	16	742	NR	1	1	1	0	0	1	1	0	1	0	0	0	1	1	1	1	1	1	1	0	1	1	1	1	0	1	1	0	0	0	1	1	1	0	1	0	1	0	1	0
616	Song, G., Bi, W., Qiao, W., Zhang, J., Huang, L. (2018). Meta-analysis of the Effect of PBL Teaching in Domestic Undergraduate Ultrasound Medicine. [国内本科超声医学PBL教学效果的Meta分析]. Health Vocational Education, (21), 55-57.	5	non-CSSCI	2018	2018/1	3	8	897	NR	1	1	1	0	0	1	1	0	1	0	0	1	1	1	1	1	1	1	1	0	1	1	1	1	0	1	1	0	0	0	1	1	1	0	1	0	1	0	1	0
619	Song, G., Bi, W., Zhang, J., Wu, D., Huang, L. (2019). Effects of case-based learning applied in ultrasound teaching in Chinaa Meta-analysis. [国内超声医学CBL教学效果的Meta分析]. China Medical Education Technology, (01), 117-120.	5	non-CSSCI	2019	2018/1	3	9	612	NR	1	1	1	0	0	1	1	0	1	0	0	1	1	1	1	1	1	1	1	0	1	1	1	1	0	1	1	0	0	0	1	1	1	0	1	0	1	1	1	0
627	Shi, X., Cui, X. (2016). Meta-analysis of the impact of domestic nursing interventions on nursing student internship anxiety. [国内护理干预对护生实习焦虑影响的Meta分析]. Health Vocational Education, (15), 123-126.	2	non-CSSCI	2016	2015/9	3	20	2386	NR	1	0	1	0	1	1	1	0	1	0	0	1	1	1	1	1	1	1	1	0	1	1	1	1	0	1	1	0	0	0	1	1	1	1	1	0	1	1	1	0
629	Li, C., Yang, J., Miao, H. (2018). A meta-analysis of effect of Mini-CEX applied in nursing teaching in China. [国内护理教学应用Mini-CEX效果的Meta分析]. Chinese Nursing Research, (08), 1324-1326.	3	non-CSSCI	2018	2016-12-01	6	11	1391	NR	1	0	0	0	0	1	1	0	1	0	0	1	1	1	1	1	1	1	1	1	0	1	1	1	0	1	1	0	0	0	0	0	1	0	1	0	1	1	0	0
631	Fu, X., Zhai, H., Wang, H. (2011). Meta-analysis of the teaching effectiveness of PBL method for nursing students. [国内护理专业PBL教学效果的Meta分析]. Chinese Nursing Management, (01), 58-61.	3	non-CSSCI	2011	NR	5	8	691	NR	1	0	0	0	0	0	1	0	1	0	0	0	1	1	1	1	1	1	1	1	0	1	1	1	0	1	1	1	0	0	0	0	1	0	1	0	1	1	0	0
632	Qin, Y., Lü, S., Zhu, Q., Wu, Q., Chen, X., Shu, Y. (2016). Meta- analysis of the Teaching Effectiveness of Simulators Method for Nursing Students. [国内护理专业模拟人教学效果的Meta分析]. Medicine and Society, (03), 107-110.	6	non-CSSCI	2016	2015-04-01	5	9	3244	NR	1	0	0	0	0	0	1	0	1	0	0	0	1	1	1	1	1	1	1	1	0	1	1	1	0	1	1	1	0	0	1	0	1	0	1	0	1	1	1	0
635	Huang, Z., Zhu, N. (2020). Behavioral Problem ntervention of Children with Autism Spectrum Disorders in China:A Meta-Analysis Based on Functional Behavior Assessment. [国内基于功能性行为评估的自闭症谱系障碍儿童行为问题干预研究元分析]. Chinese Journal of Special Education, (07), 67-73+89.	3	CSSCI	2020	2020-02-01	1	21	NR	NR	1	0	0	0	0	0	1	0	1	0	0	1	1	1	1	1	0	1	1	1	0	1	1	1	0	1	1	0	0	0	0	0	0	0	1	0	1	1	0	0
639	Zha, G., Pan, L., Zhang, J. (2012). Meta-analysis of the effect of domestic oral PBL teaching. [国内口腔PBL教学效果的Meta分析]. China Higher Medical Education, (01), 110-113.	3	non-CSSCI	2012	NR	3	8	643	NR	1	0	0	0	0	1	1	0	1	0	0	0	1	1	1	1	1	1	1	1	0	1	0	0	0	1	1	1	0	0	1	0	1	0	1	0	1	1	1	0
641	Gao, Q. (2017). Meta-analysis of the effect of domestic clinical medicine undergraduate Sandwich teaching. [国内临床医学本科生Sandwich教学效果的Meta分析]. China Higher Medical Education, (10), 69-70.	1	non-CSSCI	2017	2016/8	3	10	966	NR	1	1	0	0	1	0	1	0	1	0	0	0	1	1	1	1	1	1	1	1	1	1	1	0	0	1	0	0	0	0	1	0	1	1	1	0	1	0	0	0
642	Gan, J., Wei, Y., Wang, X., Chen, W., Liu, Z. (2013). Meta-analysis of the effect of domestic clinical medicine course PBL teaching. [国内临床医学课程PBL教学效果的Meta分析]. China Higher Medical Education, (11), 97-98.	5	non-CSSCI	2013	NR	3	13	1942	NR	1	1	0	0	0	1	1	0	1	0	0	0	1	1	1	1	1	1	1	1	1	1	1	1	0	1	1	0	0	0	0	0	0	0	1	0	1	1	1	0
647	Huang, Q., Lin, T., Xing, J., Qu, K. (2015). Effects of problem-based learning versus lecture-based learning models used in general surgery education: ameta-analysis. [国内普通外科教学中应用PBL和LBL模式效果的Meta分析]. Chinese Journal of Current Advances in General Surgery, (08), 593-596.	4	non-CSSCI	2015	2015/6	4	20	1606	NR	1	1	1	0	1	1	1	0	1	0	0	1	1	1	1	1	1	1	1	1	1	1	1	1	1	1	0	0	0	0	1	0	1	0	1	0	1	0	0	0
651	Sui, G., Jia, L. (2017). Meta-analysis of effects of problem-based learning applied in physiology in China. [国内生理学课程PBL教学效果的Meta分析]. Basic Medical Education, (10), 726-728.	2	non-CSSCI	2017	2017/6	4	10	2137	NR	1	0	1	0	1	1	1	0	0	0	0	1	1	1	1	1	0	1	1	1	1	1	1	1	1	1	1	1	0	0	1	0	1	0	1	1	1	1	1	0
652	Zhang, J., Wang, S., Wei, G. (2015). Meta analysis of outcomes of PBL teaching method in the operation-related medical disciplines in China. [国内手术相关医学学科应用PBL教学效果的Meta分析]. Basic Medical Education, (04), 340-342.	3	non-CSSCI	2015	2014/9	4	11	1155	NR	1	0	0	0	0	1	1	0	0	0	0	1	1	1	1	1	1	0	0	0	1	1	0	1	0	1	1	1	0	0	0	0	0	0	1	0	1	0	1	0
655	Huang, H., Lü, Z., Liu, Z., Su, N., Jiang, M., & Chen, X. (2017). A systematic review of domestic group counseling to social anxiety effect among college students in China. [国内团体辅导对大学生社交焦虑干预效果Meta分析]. Chinese Journal of School Health, (10), 1486-1488+1492.	6	non-CSSCI	2017	2016/12	4	8	372	NR	1	1	1	1	1	1	1	0	1	0	0	0	1	1	1	1	1	1	1	1	1	1	1	1	0	1	0	0	0	0	1	1	1	0	1	0	1	0	1	0
660	Li, H. (2013). Meta-analysis of domestic and foreign classroom second language pragmatic intervention. [国内外课堂二语语用干预能元分析研究]. English Teachers, 13(6), 48-54.	1	non-CSSCI	2013	2012.5	6	21	NR	NR	1	0	0	0	0	0	1	0	1	0	0	1	1	1	1	1	0	0	0	0	0	1	0	0	0	1	0	0	0	0	0	0	0	0	0	0	1	1	0	0
669	Hua, W. (2021). Influence of virtual reality technology on learning effect of nursing students in China: A meta analysis. [国内虚拟现实技术对护生学习效果影响的Meta分析]. Medical Higher Vocational Education and Modern Nursing, (06), 468-474.	1	non-CSSCI	2021	2020/5	5	19	NR	NR	1	1	0	0	0	1	1	0	1	0	0	0	1	1	1	1	0	1	1	1	0	1	1	1	0	1	1	1	0	0	0	1	1	0	0	0	1	1	1	0
670	Gu, Q., Li, H., He, Z., & Chen, G. (2015). Effect of Problem-based Learning on Undergraduates Biochemistry in Medical Education by a Meta-analysis. [国内医学本科生物化学课程PBL教学效果的Meta分析]. Pharmaceutical Education, (02), 30-33.	4	non-CSSCI	2015	2014/6	3	7	NR	NR	1	1	0	0	0	0	1	1	1	0	0	0	1	1	1	1	1	1	1	1	1	1	1	1	0	1	1	0	0	0	0	0	1	1	1	0	1	0	1	1
673	Feng, Y., Chen, X., & Zhang, X. (2019). Effect of problem-based learning on teaching of diagnosticsfor medical students in China:ameta-analysis. [国内诊断学PBL教学法对临床医学生学习效果影响的荟萃分析]. Journal of Diagnostics Concepts & Practice, (05), 595-601.	3	non-CSSCI	2019	2018/5	11	25	3825	NR	1	1	0	0	1	1	1	0	1	0	0	1	1	1	1	1	1	1	1	0	1	1	1	0	0	1	1	1	0	0	1	1	1	0	1	0	1	0	0	0
675	He, J., Lan, P., Liu, Y., Shao, J., & Ma, P. (2015). Meta-analysis of the effect of domestic diagnostic teaching methods. [国内诊断学PBL教学效果的Meta分析]. Health Vocational Education, (05), 116-118.	5	non-CSSCI	2015	2014/7	3	14	2776	NR	1	0	0	0	0	1	1	0	1	0	0	0	1	1	1	1	0	1	1	0	0	1	1	1	0	1	1	0	0	0	0	0	1	0	1	0	1	0	0	0
683	Jiang, H., Chen, K., Yang, L., Huang, H., & Dang, S. (2017). Effectiveness of problem-based learning applied in oncology education in China:A meta-analysis. [国内肿瘤学PBL教学效果的Meta分析]. China Medical Education Technology, (02), 204-208.	6	non-CSSCI	2017	2016/1	3	14	1145	NR	1	1	1	0	1	1	1	0	1	0	0	1	1	1	1	1	1	1	1	0	1	1	1	1	0	1	1	0	0	0	1	1	1	1	1	0	1	0	0	0
690	Xu, J., Zhao, J., Bai, H., Pan, X., Yang, M., & Ye, J. (2020). Meta Analysis of the lnfluence of STEM Teaching on Students' Learning Effect in Primary and Middle Schools Abroad. [国外中小学STEM教学影响学生学习效果的元分析]. Forum on Contemporary Education, (05), 89-97.	6	non-CSSCI	2020	NR	5	23	NR	NR	1	1	0	0	0	0	1	0	1	0	0	1	1	1	1	1	0	1	1	1	0	1	1	1	0	1	1	0	0	0	0	0	0	0	0	0	1	1	0	0
697	Hou, X. (2018). Effectiveness of Chinese L2 Incidental Vocabulary Learning through Reading: A Meta-analysis. [汉语二语阅读中词汇附带习得研究的元分析]. Chinese Teaching in the World, (04), 555-573.	1	CSSCI	2018	NR	2	17	NR	NR	1	0	0	0	0	0	1	0	1	0	0	1	1	1	1	1	0	1	1	1	0	1	1	1	0	1	1	0	0	0	1	1	1	0	1	0	1	1	0	0
698	Jia, L., Xing, L., Zhang, X., Li, Y., Li, X., & Zhao, M. (2022). Meta-analysis of relationship between the Chinese developmenta l dyslexia and working memory. [汉语发展性阅读障碍与工作记忆关系的元分析]. China Journal of Health Psychology, (03), 406-412.	6	non-CSSCI	2022	2020-06-01	12	21	4789	NR	1	0	0	0	0	1	1	0	1	0	0	1	1	1	1	1	1	1	1	1	0	1	1	0	0	1	1	0	0	0	1	0	1	0	1	0	1	1	0	0
702	Li, B., & Gong, L. (2019). Research on the Influence ofCooperative Learning on Students Learning Achievements:Based on Meta-analysis of 54 Experimenta Studies or Quasi-experimental Studies at Home and Abroad. [合作学习对学生学习成效的影响研究——基于国内外54项实验研究和准实验研究的元分析]. Research in Educational Development, (24), 39-47.	2	CSSCI	2019	NR	3	54	NR	NR	1	0	0	0	0	1	1	0	1	0	0	1	1	1	1	1	0	1	1	1	0	1	1	0	0	1	1	0	0	0	0	0	0	0	1	0	1	1	0	0
704	Wang, W., Dong, Y., & Yang, M. (2020). The Effect of Cooperative Learning on Students' Learning Performance--A Meta-analysis of 48 Experiments or Quasi-experimental Studies. [合作学习对学生学习效果的影响——基于48项实验或准实验研究的元分析]. Journal of Shanghai Educational Research, (07), 34-40+59.	3	non-CSSCI	2020	2019-12-01	5	48	NR	NR	1	0	0	0	0	1	1	0	1	0	0	1	1	1	1	1	0	1	1	1	0	1	1	0	0	1	1	0	0	0	0	0	1	0	1	0	1	1	0	0
706	Zhang, K., Zhou, X., & Yu, C. (2021). A Meta-analysis of Cooperative Learning Effect. [合作学习效果元分析]. Journal of PLA University of Foreign Languages(04),95-104+160.	3	non-CSSCI	2021	NR	5	31	NR	NR	1	0	0	0	0	0	1	0	1	0	0	1	1	1	1	1	0	0	1	1	0	1	1	1	0	1	1	0	0	0	0	0	0	0	1	0	1	1	0	0
716	Lin, J., Wang, H., Wu, Y., & Wu, F. (2022). A Meta-analysis on Effect of lnteractive Teaching on Cardiopulmonary Resuscitation Trainees. [互动教学对接受心肺复苏培训学员学习效果的Meta分析]. Shanghai Nursing, (08), 62-67.	4	non-CSSCI	2022	2020-12-01	7	8	842	NR	1	0	1	0	0	1	1	0	1	0	0	1	1	1	1	1	1	1	1	1	0	1	1	1	0	1	1	0	0	0	1	0	1	0	1	0	1	1	0	0
723	Chen, X., Li, Y., Chang, W., & Lin, T. (2022). Meta-analysis of formative assessment in clinical internship teaching in nursing. [护理临床实习教学形成性评价的Meta分析]. Nursing Practice and Research, (09), 1404-1409.	4	non-CSSCI	2022	2021/9	7	24	NR	NR	1	1	1	0	0	1	1	0	1	0	0	1	1	1	1	1	1	1	1	1	1	0	0	1	0	1	0	0	0	0	1	0	1	1	1	1	1	0	0	0
729	Wu, F., Zhang, L., Liao, L., Mo, W., He, P., & Zeng, G. (2022). Meta-analysis of nursing students' satisfaction with simulation experimental teaching in enhancing individual capabilities. [护生对模拟实验教学提升个人能力的满意度Meta分析]. Health Vocational Education, (16), 151-154.	6	non-CSSCI	2022	2019/12	5	10	2087	NR	1	0	0	0	0	0	0	0	0	0	0	1	1	1	1	1	1	1	1	1	1	1	1	1	1	1	0	0	0	0	1	0	1	1	1	1	1	0	0	0
735	Ling, M., & Xu, L. (2021). Spilover Effect of Behavioral Public Policies on Nontarget Behaviors within the Environmental Domain: A Meta-Analysis on Experimental Studies. [环保领域行为公共政策溢出效应的影响因素——一个实验类研究的元分析]. Journal of Public Management, (02), 95-104+171.	2	CSSCI	2021	2020/10	13	50	59229	PRISMA flow diagram	1	0	0	0	0	0	1	0	1	0	0	1	1	1	1	1	1	1	1	1	0	1	1	1	1	1	0	0	0	0	1	0	0	0	0	0	1	0	0	0
741	Gao, L., Gao, X., Xie, Y., & Zhang, M. (2019). Retrospection and Reflection:The tudy of Learning Effect about 'Micro-lecture'-一the Meta-analysis of 38 Studies at Home and Abroad. [回顾与反思:微课对学习效果影响的研究——基于38篇国内外论文的元分析]. Modern Distance Education, (01), 37-45.	4	CSSCI	2019	2018/6	5	38	5849	NR	1	0	0	0	1	1	1	0	1	0	0	0	1	1	1	1	0	1	1	1	0	1	0	1	0	1	1	0	0	0	0	0	1	0	0	0	1	1	0	0
744	Li, B., Yu, Q., & Yang, F. (2022). The lmpact of Blended lnstruction on Students’ Learning Performance:A Meta-analysis Based on 106 Empirical Studies at Home and Abroad. [混合教学对学生学习成效的影响——基于国内外106篇实证研究的元分析]. Open Education Research, (01), 75-84.	3	CSSCI	2022	2021/9	6	106	NR	NR	1	1	0	0	0	1	1	0	1	0	0	1	1	1	1	1	0	1	1	1	0	1	0	0	0	1	1	0	0	0	0	0	0	0	0	0	1	1	0	0
746	Liu, L., Li, N., Tan, H., Yi, Y., & Yang, S. (2020). Meta-analysis of the impact of blended teaching mode on college students' learning outcomes. [混合式教学模式对大学生学习效果影响的Meta分析]. Health Vocational Education, (05), 135-137.	6	non-CSSCI	2020	2019/8	3	8	3090	NR	1	0	1	0	1	1	1	0	1	0	0	0	1	1	1	1	1	1	1	1	1	1	1	1	0	1	1	1	0	0	1	1	1	1	1	0	1	1	1	1
748	Huang, D., Zeng, X., Wang, Y., Wang, Y., Yan, S., Shen, K., & Jin, Y. (2022). Effectiveness of blended learning in clinical medicine teaching in China: a systematic review and Meta-analysis. [混合式教学在我国临床医学专业教学中应用效果的系统评价和Meta分析]. New Medicine, (05), 339-356.	7	non-CSSCI	2022	2022/2	4	66	13461	NR	1	0	1	0	1	1	1	0	1	0	0	0	1	1	1	1	1	1	1	1	1	1	1	1	0	1	1	1	0	0	1	1	1	1	1	0	1	1	1	0
751	Ma, Y., Wang, A., Guo, H., Fan, W., & Li, M. (2022). The lmpact of Mixed Reality Technology on Students' Learning Performance:A Meta-analysis of 33 Experiments and Quasi-experiments. [混合现实技术对学生学习绩效的影响研究——基于33项实验与准实验的元分析]. Journal of Schooling Studies, (01), 85-94.	5	CSSCI	2022	NR	7	33	1460	NR	1	0	0	0	0	1	1	0	1	0	0	1	1	1	1	1	0	1	1	1	0	1	1	0	0	1	1	0	0	0	1	1	0	0	0	0	1	1	0	0
753	Xue, X., & Chen, W. (2021). Research on the lnfluence of Blended Learning on StudentsAcademic Record--Based on the Meta-analysis of 30 Empirical Research Literature. [混合学习对学生学习成绩的影响研究——基于30篇实证研究文献的元分析]. Digital Education, (02), 40-45.	2	non-CSSCI	2021	NR	2	30	3047	NR	1	0	0	0	0	0	1	0	0	0	0	0	1	1	1	1	0	0	1	1	0	1	1	1	0	1	1	0	0	0	0	0	1	0	0	0	1	1	0	0
755	Chen, C., & Wang, H. (2013). The Effectiveness of Blended Learning and E-Learning on Student Learning Outcomes: A Meta-Analysis of 47 Experimental and Quasi-Experimental Studies. [混合学习与网上学习对学生学习效果的影响——47个实验和准实验的元分析]. Open Education Research, (02), 69-78.	2	CSSCI	2013	NR	5	47	NR	NR	1	0	0	0	0	1	1	0	1	0	0	1	1	1	1	1	0	0	1	0	0	1	1	1	0	1	0	0	0	0	0	0	0	0	0	0	1	1	0	0
762	Zhou, L., Wang, F., Xie, H., Chen, J., Xin, L., & Zhao, Q. (2019). Does Emotional Design in Multimedia Learning Facilitate Learning? A Meta-analysis. [积极的情绪能否促进多媒体学习?基于元分析的视角]. Psychological Development and Education, (06), 697-709.	6	CSSCI	2019	2018/6	11	21	2890	NR	1	0	0	0	0	1	1	0	0	0	0	1	1	1	1	1	0	1	1	1	0	1	1	1	0	1	0	0	0	0	1	1	1	0	0	0	1	1	0	0
772	Shi, J., Huang, Y., & Zhang, Y. (2020). Evaluation on the Effect of Seminar Teaching Method Based on Meta-analysis in Pediatric Clinical Teaching in China. [基于Meta分析的Seminar教学法在我国儿科临床教学中的效果评价]. Medicine and Society, (09), 125-129.	3	non-CSSCI	2020	2019/12	6	10	901	NR	1	0	0	0	0	0	1	0	1	0	0	0	1	1	1	1	1	1	1	1	1	1	1	0	0	1	0	1	0	0	1	1	1	0	1	0	1	0	1	0
787	Xu, Q., & Zou, Z. (2019). Analysis of the application effect of tablets in classroom teaching based on Meta-analysis. [基于Meta分析的平板电脑在课堂教学中的应用效果分析]. China Modern Educational Equipment, (22), 13-16.	2	non-CSSCI	2019	2018/12	4	9	963	NR	1	0	1	0	0	0	1	0	1	0	0	1	1	1	1	1	0	1	1	1	1	1	1	0	0	0	0	0	0	0	1	0	1	1	1	0	1	0	0	0
809	Shen, J., Wu, F., Li, G., & Zhan, R. (2022). Clinical undergraduate education effect of neurosurgery based on PBL teaching mode:A meta analysis. [基于PBL教学模式下神经外科本科临床教学效果的meta分析]. Clinical Education of General Practice, (03), 243-248.	4	non-CSSCI	2022	2021-12-01	7	18	1282	NR	1	0	1	0	0	1	1	0	1	0	0	0	1	1	1	1	1	1	1	1	0	1	1	1	0	1	1	0	0	0	0	0	1	0	1	0	1	1	0	0
816	Wang, Y., Sun, Q., Zhang, B., & Tan, L. (2020). Systematic evaluation and Meta-analysis of the application effect of SPOC blended teaching mode in nursing education. [基于SPOC的混合式教学模式在护理教学中应用效果的系统评价与Meta分析]. Modern Nurse, (06), 1-5.	4	non-CSSCI	2020	2019-05-01	7	12	1709	NR	1	0	1	0	0	1	1	0	1	0	0	0	1	1	1	1	1	1	1	1	0	1	1	1	0	1	1	1	0	0	0	0	1	0	1	0	1	1	1	0
818	Peng, Y., Sha, L., Dong, J., & Yi, J. (2021). The systematic review of the effects of mixed teaching based on small private online course (SPOC) in nursing education. [基于SPOC的混合式教学在护理专业教学中应用效果的系统评价]. Chinese Journal of Nursing Education, (05), 446-451.	4	non-CSSCI	2021	2020-10-01	8	13	3072	PRISMA	1	0	1	0	0	1	1	0	1	0	0	1	1	1	1	1	1	1	1	1	0	1	1	1	0	1	1	1	0	0	1	0	1	0	1	0	1	1	1	0
820	Hu, Y., & Jin, W. (2022). A meta-analysis of the application of SPOC blended teaching mode in medical education. [基于SPOC混合式教学模式在医学教学中应用荟萃分析]. Xinjiang Journal of Traditional Chinese Medicine, (03), 63-67.	3	non-CSSCI	2022	2020-12-01	4	13	2184	NR	1	0	1	0	0	1	1	0	1	0	0	0	1	1	1	1	1	1	1	1	0	1	1	1	0	1	1	1	0	0	1	0	1	0	1	0	1	1	0	0
821	Ai, Z., Yu, M., Feng, T., & Zhang, A. (2017). The analysis of case-based learning in the teaching effectiveness of medical statistics. [基于案例学习教学方法在医学统计学教学中实施效果的荟萃分析]. Chinese Journal of Medical Education, 37(6), 7. DOI:10.3760/cma.j.issn.1673-677X.2017.06.017.	4	non-CSSCI	2017	2016-08-01	3	11	2494	NR	1	0	1	0	0	1	1	0	1	0	0	0	1	1	1	1	1	1	1	1	0	1	1	1	0	1	1	0	0	0	1	0	1	0	1	0	1	1	0	0
825	Yang, K., Jiang, Z., Wang, X., Zhang, J., & Pan, Y. (2016). Effects of Concept Mapping Used in Nursing Teaching Based on Meta-Analysis. [基于荟萃分析的概念图在护理教学中的应用效果分析]. Medicine and Society, (12), 104-107.	5	non-CSSCI	2016	2016/6	9	12	1357	NR	1	1	0	0	0	1	1	0	1	0	0	0	1	1	1	1	1	1	0	0	1	1	0	0	0	1	0	0	0	0	1	0	1	1	1	0	1	0	1	0
830	Deng, K., & Zuo, P. (2020). The Effects of Nursing Teaching Based on Blended Learning:a Meta-Analysis. [基于混合式教学的护理学教学效果的Meta分析]. Journal of Nongken Medicine, (01), 80-84.	2	non-CSSCI	2020	2019/10	3	26	6855	NR	1	0	1	0	0	1	1	0	1	0	0	0	1	1	1	1	1	1	1	1	1	1	0	0	0	1	1	0	0	0	1	0	1	1	1	1	1	0	0	0
841	Jia, Y., Ma, S., Cai, Y., Mi, M., Li, Y., Wu, G., & Zhang, Q. (2018). Meta-analysis of the application effect of flipped classroom teaching mode based on micro-lessons and traditional teaching in medical student training. [基于微课的翻转课堂教学模式与传统教学在医学生培养中应用效果的META分析]. Educational Modernization, (45), 302-305.	7	non-CSSCI	2018	2018/2	3	27	3003	NR	1	0	1	1	1	1	1	0	1	0	0	0	1	1	1	1	1	1	1	1	1	1	0	1	0	1	1	0	0	0	1	0	0	0	0	0	1	0	0	0
842	Xie, X., Dong, Y., & Chen, L. (2021). Meta Analysis of the Dependence of Sports Participation on Mobile Phones Based on Literature Statistics. [基于文献统计的运动参与对手机依赖的Meta分析]. Journal of Bengbu University, (05), 119-122+128.	3	non-CSSCI	2021	2020/12	3	9	1572	NR	1	0	1	0	1	0	0	0	0	0	0	1	1	1	1	1	1	1	1	1	1	1	1	0	1	1	1	1	0	0	1	0	1	1	1	0	1	1	1	0
846	Meng, S., Zhuo, Z., Xu, R., & Ren, Y. (2021). Meta Analysis on Eficacy Comparison between Problem-Based Learning and Lecture-Based Learning in Cerebrovascular Disease Clinica Teaching in China. [基于问题学习与授课式学习教学模式对我国脑血管病学临床教学效果的meta分析]. Chinese Journal of Stroke, (08), 864-872.	4	non-CSSCI	2021	2021/5	3	25	1493	NR	1	1	1	0	1	1	1	1	1	0	0	1	1	1	1	1	1	1	1	1	1	1	1	1	1	1	1	0	0	0	1	0	1	0	1	0	1	0	0	0
852	Huang, H., Nie, Y., Wan, J., Fu, Y., & Yu, F. (2021). A meta-analysis of the application effect of the blended teaching mode based on the platform of "Rain Classroom”in medica education. [基于雨课堂的混合式教学在医学教育中应用效果的Meta分析]. Basic Medical Education, (10), 740-744.	5	non-CSSCI	2021	2021/6	3	40	5630	NR	1	1	1	0	1	0	1	0	1	0	0	1	1	1	1	1	1	1	1	1	1	1	1	1	0	1	1	1	0	0	1	0	1	1	1	0	1	0	0	0
856	Xu, J., & Li, H. (2014). A Meta-Analysis of Therapeutic Effect on Problem Gamblers in Sports Gambling through Motivational lnterview. [基于元分析的动机性访谈对体育博彩问题彩民的治疗效果]. Journal of Shanghai University of Sport, (04), 47-52.	2	CSSCI	2014	NR	2	8	NR	NR	1	0	0	0	0	0	1	0	1	0	0	1	1	1	1	1	0	1	1	1	1	1	1	1	0	1	1	0	0	0	0	0	0	0	1	1	1	1	0	0
924	Ma, Y., Guo, H., & Deng, L. (2021). Research on Evaluation of Online Learning Effect Based on Meta-Analysis. [基于元分析的在线学习效果评价研究]. Journal of Chongqing Normal University(Edition of Social Sciences), (03), 102-112.	3	non-CSSCI	2021	NR	6	35	NR	NR	1	0	0	0	0	1	1	0	1	0	0	1	1	1	1	1	0	1	1	1	0	1	1	1	0	1	1	1	0	0	1	0	1	0	1	0	1	1	1	0
945	Sun, T., Yan, Y., Jin, Y., & An, J. (2021). Effects of mindfulness-based interventions on self-compassion: A meta-analysis. [基于正念的干预与自我同情的关系：一项元分析]. Advances in Psychological Science, (10), 1808-1828.	4	CSSCI	2021	2020/11	8	65	8103	NR	1	0	0	0	1	1	1	0	1	0	0	1	1	1	1	1	1	1	1	1	0	1	0	1	0	1	1	0	0	0	1	1	1	0	1	0	1	1	1	0
951	Sun, Z., & Song, W. (2014). Research on factors affecting English learning in a technological environment: A meta-analysis of empirical studies on English learning in China over the past decade. [技术环境下英语学习影响因素研究——对近十年来我国英语学习实证研究的元分析]. Chinese Journal of Distance Education, (02), 41-45.	2	CSSCI	2014	NR	2	64	NR	NR	1	0	0	0	0	1	1	0	1	0	0	0	1	1	1	1	0	1	1	1	0	1	0	1	0	1	1	1	0	0	0	0	0	0	0	0	1	1	0	0
953	Xu, W., Dai, T., Shen, Z., & Liu, Y. (2021). Can the Application of Technology Really lmprove the Learning Effect of Venue Environment?-Based on A Meta-analysis of 34 Experimental and Ouasi-Experimenta Studies in the Past Decade. [技术应用真的能够有效提升场馆学习效果吗？——基于近十年34项实验与准实验研究的元分析]. e-Education Research, (12), 63-70+85.	4	CSSCI	2021	2021/2	1	34	NR	NR	1	1	0	0	0	1	1	0	1	0	0	0	1	1	1	1	0	1	1	1	0	1	0	1	0	1	1	0	0	0	0	1	0	0	0	0	1	1	0	0
955	Liu, Z., Wang, Y., & Yang, M. (2021). Research on the lnfluence of Metacognitive Strategies on Primary and Middle School Students' Academic Performance from thePerspective of Technical Support---Based on the Meta-analysis of 54 Foreign Researches. [技术支持视角下元认知策略对中小学生学业成绩的影响研究——基于54篇相关外文文献的元分析]. Modern Educational Technology, (08), 60-66.	3	CSSCI	2021	2021/3	2	54	NR	NR	1	1	0	0	0	1	1	0	1	0	0	0	1	1	1	1	0	1	1	1	0	1	0	0	0	1	1	0	0	0	0	0	0	0	0	0	1	1	0	0
971	Li, Z., Wang, C., Xiao, T., Zhen, J., & Han, Y. (2021). A Meta-analysis on the effectiveness of multiple health education implementation forms on exercise behavior among college students. [健康教育实施形式影响大学生锻炼行为效果的Meta分析]. Chinese Journal of School Health, (08), 1156-1161.	5	non-CSSCI	2021	2021/2	6	23	NR	PRISMA	1	1	1	1	1	1	1	0	1	0	0	0	1	1	1	1	1	1	1	1	1	1	0	0	0	1	1	0	0	0	1	1	1	1	1	0	1	1	0	0
996	Liu, J., Ma, Y., & Kang, H. (2020). Effects of Teacher Coaching:A Meta-analysis of Global Experimental Evidence. [教师教练式职后培训效果的元分析研究]. Research in Educational Development, (08), 71-77.	3	CSSCI	2020	NR	4	14	NR	NR	1	0	0	0	0	0	1	0	1	0	0	1	1	1	1	1	0	1	1	1	0	1	0	1	0	1	0	0	0	0	1	0	0	0	0	0	1	1	0	0
998	Cai, H., Dong, H., & Wang, Q. (2020). How Teachers Design Graphical Scaffolds to Support STEM Teaching Effectively:A Meta-analysis Based on 30 Experiments and Quasi-experimental Studies. [教师如何有效设计图示化支架支持STEM课程教学——基于30项实验和准实验研究的元分析]. e-Education Research, (10), 73-81.	3	CSSCI	2020	2019/2	6	30	NR	PRISMA	1	1	0	0	0	1	1	0	1	0	0	1	1	1	1	1	1	1	1	1	0	1	0	1	0	1	1	0	0	0	1	1	0	0	0	0	1	1	0	0
1013	Wang, S., Peng, S., & Zhong, Y. (2022). The lnfluence of lnstructional lntervention on Students’Deep Learning: A Meta-analysis Based on 62 Experimental and Quasi-Experimental Studies. [教学干预对学生深度学习的影响——基于62项实验或准实验研究的元分析]. Open Education Research, (02), 96-109.	3	CSSCI	2022	NR	7	62	NR	NR	1	1	0	0	0	1	1	0	1	0	0	1	1	1	1	1	0	1	1	1	1	1	0	1	0	1	1	0	0	0	1	1	1	0	1	0	1	1	0	0
1016	Yang, J., Chen, H., Yang, W., Li, Y., Yu, Q., & Pi, Z. (2022). How to Design Subtitles in lnstructional Videos?--A Meta-analysis Based on 44 Experimental and Quasi-experimental Research Literatures from 2000 to 2021. [教学视频中的字幕应该如何设计？——基于2000—2021年44篇实验和准实验研究文献的元分析]. e-Education Research, (08), 59-67.	6	CSSCI	2022	2021/8	4	44	NR	NR	1	1	0	0	0	1	1	0	1	0	0	1	1	1	1	1	0	1	1	1	0	1	0	1	0	1	1	0	0	0	1	1	0	0	0	0	1	1	0	0
1022	Tang, S., Lin, Y., Ji, S., Qin, S., Tan, Y., & Huang, P. (2021). Meta-analysis of the application effect of teaching resource libraries in medical education. [教学资源库在医学教学中应用效果的meta分析]. Western China Quality Education, 7(1), 118-121.	6	non-CSSCI	2021	2020-02-01	5	8	1729	NR	1	1	1	1	1	1	1	0	1	0	0	0	1	1	1	1	1	1	1	1	1	1	0	1	0	1	1	0	0	0	1	0	1	1	0	0	1	0	0	0
1024	Shan, J., Gong, L., Li, Y., & Yan, H. (2019). The Effect of Educational Robotics on Student Academic Performance: A Meta-analysis of 49 lnternational Articles. [教育机器人对学生学习成果的影响——基于49篇实验或准实验研究论文的元分析]. China Educational Technology, (05), 76-83.	4	CSSCI	2019	2018-05-01	4	49	NR	NR	1	0	0	0	0	0	1	0	1	0	0	1	1	1	1	1	0	1	1	1	0	1	1	0	0	1	1	0	0	0	0	0	0	0	0	0	1	1	0	0
1026	Zhou, J., An, T., & Han, X. (2019). A Meta-Analysis of the Effects of Educational Robot on Students' Learning Performance. [教育机器人对学生学习效果影响的元分析]. Modern Distance Education Research, (03), 96-105.	3	CSSCI	2019	NR	8	31	NR	NR	1	0	0	0	0	0	1	0	1	0	0	0	1	1	1	1	0	0	1	1	0	1	1	0	0	1	1	0	0	0	0	0	1	0	0	0	1	1	0	0
1027	Hou, H., Zhang, X., & Wang, D. (2022). Can Educational Robots mprove Student Creativity: An Meta-analvsis Based on 48 Experimental and Ouasi-experimental Studies. [教育机器人可以提升学生创造力吗?——基于48项实验与准实验研究的Meta分析]. Journal of East China Normal University(Educational Sciences), (03), 99-111.	3	CSSCI	2022	2021-05-01	6	48	6057	NR	1	0	0	0	0	0	1	0	1	0	0	1	1	1	1	1	0	1	1	1	0	1	1	0	0	1	1	0	0	0	0	0	1	0	0	0	1	1	0	0
1029	Liu, Y., & Zhao, D. (2020). The effect of educational software on learning outcomesa meta-analysis of 38 experimental and quasi-experimental studies. [教育软件对学习效果的影响——基于38项实验和准实验的元分析]. Chinese Journal of Distance Education, (03), 58-64.	2	CSSCI	2020	NR	8	38	NR	NR	1	0	0	0	0	0	1	0	1	0	0	1	1	1	1	1	0	1	1	1	0	1	1	1	0	1	1	0	0	0	0	0	1	0	0	0	1	1	0	0
1031	Ren, Y., An, T., & Ling, R. (2021). Research on the nfuence of Educational Games on Students Learning Performance--A Meta-Analysis Based on 63 Experimental and Quasi-Experimental Studies. [教育游戏对学生学习成绩的影响研究——基于63项实验和准实验研究的元分析]. Journal of Shanghai Educational Research, (03), 33-40.	3	non-CSSCI	2021	NR	4	63	NR	NR	1	1	0	0	0	0	1	0	1	0	0	1	1	1	1	1	0	1	1	1	0	1	1	1	0	1	1	0	0	0	0	0	0	0	0	0	1	1	0	0
1033	He, W., & Dong, Y. (2021). Research on the influence of Educational Games on Students Learning Efect-一-Meta-analysis Based on 41 Experiments and Quasi-experiments. [教育游戏对学生学习效果的影响研究——基于41项实验和准实验的元分析]. Modern Educational Technology, (04), 44-50.	2	CSSCI	2021	2020/4	5	41	3471	NR	1	1	0	0	0	0	1	0	1	0	0	1	1	1	1	1	0	1	1	1	0	1	1	1	0	1	1	0	0	0	0	0	0	0	0	0	1	1	0	0
1035	Duan, C. (2017). Effect of Educational Games on Students' Academic Achievement:A Meta-Analysis of 48 Experimental and Quasi-Experimental Studies. [教育游戏对学生学业成就影响研究——基于48项实验与准实验研究的元分析]. Open Education Research, (04), 65-75.	1	CSSCI	2017	2017/1	3	48	NR	NR	1	1	0	0	0	1	1	0	1	0	0	1	1	1	1	1	0	1	1	1	0	1	1	1	1	1	1	0	0	0	0	0	0	0	0	0	1	1	0	0
1036	Wang, X., Qiao, Y., Wang, Y., Cheng, Y., & Li, H. (2022). How Does Pedagogical Agent Affect Learners' Emotions and Learning Efects?--A Meta-Analysis Based on 39 Experimental or Quasi-experimental Studies at Home and Abroad. [教育智能体如何影响学习者情绪与学习效果？——基于国内外39篇实验或准实验研究文献的元分析]. Modern Educational Technology, (08), 59-66.	5	CSSCI	2022	2021/12	3	39	NR	NR	1	1	0	0	0	0	1	0	1	0	0	1	1	1	1	1	0	1	1	1	0	1	1	1	0	1	1	0	0	0	0	0	0	0	0	0	1	1	0	0
1042	Jiang, J., Bi, Y., Huang, J., Li, X., Deng, Q., & Li, S. (2019). The Application of PBL. Teaching Mode Combined With Evidence-Based Medicine in The Teaching of Graduate Education: A Meta-Analysis. [结合循证医学思维的PBL教学模式在研究生教育教学中应用的Meta分析]. Chinese Journal of Evidence-Based Cardiovascular Medicine, (08), 919-923.	6	non-CSSCI	2019	2018/9	7	12	709	NR	1	1	1	1	1	1	1	0	1	0	0	0	1	1	1	1	0	1	1	1	1	1	1	0	1	1	1	0	0	0	1	1	1	1	1	0	1	1	0	1
1102	Zhu, L., & Wang, Z. (2020). Effect of Conceptual Change Teaching of Science Based on lnternational Comparative Perspective and Meta-Analysis. [科学概念转变教学的效果论证——基于元分析的国际比较视角]. Chinese Journal of Chemical Education, (07), 44-50.	2	non-CSSCI	2020	2018/12	4	58	5077	NR	1	1	0	0	1	1	1	0	1	0	0	0	1	1	1	1	0	1	1	1	0	1	0	0	0	1	1	0	0	0	1	1	1	0	0	0	1	1	0	0
1109	Fang, M., & Zeng, P. (2020). How effective is visual programming education? A meta-analysis of 43 empirical studies from domestic and foreign sources. [可视化编程教育成效几何？——基于国内外43项实证研究的元分析]. Journal of Shanghai Educational Research, (01), 69-73.	2	non-CSSCI	2020	2019/8	3	43	2878	NR	1	0	0	0	0	1	1	0	1	0	0	0	1	1	1	1	0	1	1	1	0	1	0	0	0	1	1	0	0	0	0	0	0	0	0	0	1	1	0	0
1111	Huang, P., & Cui, X. (2018). Effects of objective structured clinical examination in nursing teaching: a meta-analysis. [客观结构化临床考试在护理教学中应用效果的Meta分析]. Modern Preventive Medicine, (13), 2491-2496.	2	non-CSSCI	2018	2017/1	9	11	1060	NR	1	1	1	0	1	1	1	0	1	0	0	0	1	1	1	1	1	1	1	1	1	1	1	0	0	1	1	0	0	0	1	1	1	0	1	0	1	1	1	0
1113	Liu, S., & Yang, X. (2015). A Meta-analysis of the effect of Private Tutoring on Student Academic Achievement. [课外辅导对学生学业成绩影响效应的元分析]. Research in Educational Development, (22), 55-64.	2	CSSCI	2015	NR	9	25	NR	NR	1	1	0	0	0	1	1	0	0	0	0	1	1	1	1	1	0	1	1	1	0	1	0	0	0	1	1	0	0	0	0	0	0	0	0	0	1	1	0	0
1117	Ma, Z., Li, H., Wang, W., & Li, Y. (2021). How is Interdisciplinary Collaborative Learning Effective-A Meta-Analysis of the Effect of CSCL Application in STEM. [跨学科协作学习何以有效——STEM教育中CSCL应用效果的元分析]. Modern Distance Education Research, (01), 97-104.	4	CSSCI	2021	2019/10	2	142	NR	NR	1	1	0	0	0	1	1	0	1	1	0	1	1	1	1	1	0	1	1	1	0	1	0	1	0	1	0	0	0	0	1	1	0	0	0	0	1	1	0	0
1120	Hou, W., & Wang, L. (2011). Meta-analysis study of the effect of basketball on improving college students' interpersonal relationships. [篮球运动对改善大学生人际关系效果的元分析研究]. Education and Teaching Forum, (21), 252.	3	non-CSSCI	2011	NR	1	7	NR	NR	0	0	0	0	0	0	1	0	1	0	0	0	1	1	1	1	0	0	0	0	0	1	0	0	0	1	1	0	0	0	0	0	0	0	1	0	1	0	0	0
1140	Xu, W., & Wang, M. (2014). Meta analysis on application of situational teaching method in clinical nursing teaching. [临床护理教学中应用情景教学法的Meta分析]. Chinese Nursing Research, (33), 4134-4136.	2	non-CSSCI	2014	2013/12	4	11	2240	NR	1	1	1	1	1	1	1	0	1	0	0	0	1	1	1	1	1	1	1	0	1	1	1	1	0	1	1	0	0	0	1	1	1	1	1	0	1	0	0	0
1141	Zhang, J., Yang, K., Tian, J., & Wang, C. (2011). Effects of Clinical Pathway in Nursing Clinical Teaching:A Meta-analysis. [临床路径教学法在护理实践教学中应用效果的Meta分析]. Chinese Journal of Evidence-Based Medicine, (10), 1210-1216.	4	non-CSSCI	2011	2011-04-01	6	12	1269	NR	1	1	1	1	1	1	1	0	1	0	0	0	1	1	1	1	1	1	1	1	1	1	0	0	0	1	1	1	0	0	1	0	1	1	0	0	1	0	0	0
1146	Hu, S., Zheng, Y., Zhang, C., Tian, J., Li, Y., & Zhang, Z. (2017). Meta analysis:influence of reflective diary teaching method on critical thinking ability of nursing professionals in clinical practice. [临床实践中反思日记教学法对护理专业人员评判性思维能力影响的Meta分析]. Chinese Evidence-Based Nursing, (01), 3-10.	6	non-CSSCI	2017	2016-04-01	7	10	1306	NR	1	1	1	0	1	1	1	0	1	0	0	1	1	1	1	1	1	1	1	1	1	1	0	1	0	1	1	0	0	0	1	0	1	1	0	0	1	0	0	0
1194	Song, G. (2019). The Meta-analvsis on the Effect of Students' Scientific Concepts Learning through Argumentative Teachino. [论证教学对科学概念学习影响的元分析]. Journal of Tianjin Normal University(Elementary Education Edition), (01), 48-55.	1	non-CSSCI	2019	NR	3	23	3950	NR	1	0	0	0	1	1	1	0	1	0	0	1	1	1	1	1	0	0	1	1	0	1	1	0	0	1	1	0	0	0	0	0	0	0	0	0	1	1	0	0
1214	Xie, J., Xu, L., & Cao, Z. (2017). Meta-analysis of the application effect of simulation teaching method in anesthesiology education. [模拟教学法在麻醉学教学中应用效果的Meta分析]. Health Vocational Education, (01), 67-69.	3	non-CSSCI	2017	2016-07-01	6	6	356	NR	1	0	0	0	1	1	1	0	1	0	0	0	1	1	1	1	1	1	1	1	1	1	0	1	0	1	1	0	0	0	1	0	1	0	0	0	1	0	0	0
1216	Zhao, N., Liu, X., Li, S., & Zheng, R. (2022). Nudging effect of default options: A meta-analysis. [默认选项设置的助推效果：来自元分析的证据] Advances in Psychological Science, 6, 1230-1241.	4	CSSCI	2022	2020-12-01	12	56	112212	NR	1	0	0	0	0	1	1	0	1	0	0	1	1	1	1	1	1	1	1	1	0	1	1	1	0	1	1	0	0	0	1	0	1	0	0	0	1	1	0	0
1244	Liang, Z., Wan, Q., & Liu, C. (2021). A meta-analysis of the effects of peer psychological counseling on mental health intervention: a sample of Chinese college students. [朋辈心理辅导对心理健康干预效果的元分析——以中国大学生为样本]. Psychological Monthly, 11, 1-4+7.	3	non-CSSCI	2021	2020/8	9	11	1776	NR	1	0	1	0	1	1	1	0	1	0	0	1	1	1	1	1	1	1	1	1	1	0	1	1	0	1	1	1	0	0	1	0	1	1	1	0	1	0	1	0
1245	Leng, J., Lu, X., & Lu, X. (2020). Can Critical Thinking Really Be Taught? A Meta-Analysis Based on 79 Experimental and Quasi-Experimental Studies. [批判性思维真的可教吗?——基于79篇实验或准实验研究的元分析] Open Education Research, 6, 110-118.	2	CSSCI	2020	NR	2	79	NR	NR	1	1	0	0	0	1	1	0	1	0	0	1	1	1	1	1	0	1	1	1	0	1	1	1	0	1	1	0	0	0	0	0	0	0	0	0	1	1	0	0
1247	Chen, H., Lu, X., Jiang, S., Liang, S., & Xu, L. (2020). EFFECT OF CASE-BASED LEARNING VERSUS LECTURE-BASED LEARNING IN THE CLINICAL TEACHING OF DERMATOVENEREOLOGY: A META-ANALYSIS. [皮肤性病学临床教学CBL与LBL应用效果的Meta分析]. Journal of Qingdao University(Medical Sciences), 2, 241-244.	6	non-CSSCI	2020	NR	5	6	985	NR	1	1	1	0	1	1	1	0	1	0	0	0	1	1	1	1	1	1	1	1	1	1	1	1	1	1	1	1	0	0	1	1	1	1	1	1	1	0	1	0
1294	Ji, J., Wang, L., Wang, L., Han, J., & Wu, Z. (2020). Meta-analysis of the teaching effects of organ-system integration courses on undergraduate clinical medical students in China. [器官-系统整合课程在我国临床医学本科生中教学效果的Meta分析]. Journal of Yan'an University(Medical Science Edition), 1, 106-110.	5	non-CSSCI	2020	2019/2	3	21	4711	NR	1	0	1	0	1	1	1	0	1	0	0	1	1	1	1	1	1	1	1	1	1	1	1	1	0	1	0	0	0	0	1	0	1	1	1	0	1	0	0	0
1311	Han, J., Nie, J., & Lei, P. (2018). Psycholoqical and physical intervention to mobile phone dependence among adolescents:a Meta analysis. [青少年手机依赖心理和运动干预效果的Meta分析] Chinese Journal of Health Education, 12, 1110-1114+1118.	3	non-CSSCI	2018	2017/4	3	10	NR	NR	1	1	1	0	1	1	1	0	1	0	0	0	1	1	1	1	1	1	1	1	1	1	0	0	0	1	1	1	0	0	0	0	1	1	1	0	1	1	1	0
1314	Ge, Y., Chen, W., Xie, X., & Zhang, J. (2016). ERP Study of lnternet Addiction in Adolescents-Based on Meta-Analysis. [青少年网络成瘾的事件相关电位——基于Meta分析]. Journal of Southwest University(Natural Science Edition), 2, 126-134.	4	non-CSSCI	2016	NR	5	10	NR	NR	1	0	0	0	0	0	1	0	1	0	0	1	1	1	1	1	0	1	1	1	0	1	0	0	1	1	1	1	0	0	0	0	1	0	0	0	1	1	1	0
1321	Zhang, Z., Xu, Q., & Zhang, Y. (2019). Meta-analysis of lntervention Effect of Adolescent Learning Difficulties. [青少年学习困难干预效果的元分析] Journal of Shijiazhuang University, 6, 54-63.	3	non-CSSCI	2019	NR	1	58	4771	NR	1	0	0	0	0	1	1	0	0	0	0	1	1	1	1	1	0	1	1	1	0	1	0	0	0	1	1	0	0	0	0	0	1	0	0	0	1	1	0	0
1328	Chen, H., Huang, L., & Luo, H. (2012). Meta-analysis of the effects of scenario teaching method on basic nursing education. [情景教学法对基础护理教学效果的Meta分析] Success (Education), 5, 156-157. DOI:CNKI:SUN:CJJY.0.2012-05-134.	3	non-CSSCI	2012	NR	2	9	NR	NR	1	0	0	0	1	1	1	0	1	0	0	0	1	1	1	1	1	1	1	1	1	1	1	0	0	1	1	1	0	0	0	0	0	0	0	0	1	1	1	0
1329	Li, T., & Xie, H. (2015). Effects of Simulation-based Learning in Nursing Teaching: A Meta-analysis. [情景教学法护理教学效果的Meta分析]. Journal of Nursing(China), 3, 5-10.	2	non-CSSCI	2015	2014/8	9	14	1684	NR	1	1	0	0	1	1	1	1	1	0	0	0	1	1	1	1	1	1	1	1	1	1	1	0	0	1	1	0	0	0	1	1	0	0	1	0	1	1	0	0
1332	Zhou, L., & Zhang, J. (2022). Meta-analysis of the application effects of scenario simulation teaching method in emergency nursing education. [情景模拟教学法在急救护理学教学中应用效果的Meta分析] Health Vocational Education, 18, 156-159.	2	non-CSSCI	2022	2021/3	6	23	2481	NR	1	1	0	0	0	0	1	1	1	0	0	1	1	1	1	1	1	1	1	0	1	1	1	1	0	1	1	0	0	0	1	1	1	0	1	0	1	0	1	1
1338	Jia, Y., Cai, Y., Mi, M., Li, Y., & Wu, G. (2019). Meta-analysis of the application effects of scenario simulation in general medical education. [情景模拟在全科医学目标教育中应用效果的META分析] Science & Education Guide (1st Half-Monthly), 7, 34-37.	5	non-CSSCI	2019	2018/1	4	6	710	NR	1	0	1	1	1	1	1	1	1	0	0	1	1	1	1	1	1	1	1	0	1	1	1	1	0	1	1	0	0	0	1	1	1	1	1	0	1	0	0	1
1342	Ye, D. (2020). Meta-analysis of the application effects of experiential contextual teaching method in nursing education. [情境体验教学法在护理教育中应用效果的Meta分析]. Guangdong Vocational Technical Education and Research, 2, 101-106.	1	non-CSSCI	2020	2017/9	7	11	1271	NR	1	1	1	0	1	1	1	0	1	0	0	0	1	1	1	1	1	1	1	0	1	1	1	1	1	1	1	0	0	0	1	1	1	1	1	0	1	1	1	0
1345	Yuan, B., Sun, X., You, R., Liu, F., & Li, W. (2018). The Effect of Emotion on Trust: A Systematic Review and Meta-Analysis. [情绪对信任的影响:来自元分析的证据] Studies of Psychology and Behavior, 5, 632-643.	5	CSSCI	2018	NR	7	21	4745	NR	1	0	0	0	0	1	1	0	1	0	0	1	1	1	1	1	0	1	1	1	0	1	0	1	0	1	1	0	0	0	1	1	1	0	1	0	1	1	0	0
1360	Hou, H., Yang, H., Wang, Y., Jiang, Y., & Shi, J. (2015). The Group- Reference Effect in Memory: A Meta- Analysis. [群体参照记忆效应的元分析] Psychological Exploration, 4, 312-317.	5	CSSCI	2015	NR	14	10	1476	NR	0	0	0	0	0	0	1	0	1	0	0	1	1	1	1	1	0	1	1	1	0	1	0	1	0	1	0	0	0	0	0	0	1	0	0	0	1	1	0	0
1365	Hu, D., & Wang, Y. (2022). Based on A Meta-Analysis of 40Experiments and Quasi-Experiments From 2010 to 2022 Research on the lmpact of Artificial lntelligence Technology on Students' Learning Effect-. [人工智能技术对学生学习效果的影响研究——基于2010至2022年40项实验与准实验的元分析] Journal of Tianjin University(Social Sciences), 6, 493-502.	2	non-CSSCI	2022	NR	5	40	NR	PRISMA flow diagram	1	0	0	0	1	1	1	0	1	0	0	1	1	1	1	1	1	1	1	1	0	1	1	0	0	1	1	0	0	0	1	0	0	0	0	0	1	1	0	0
1366	Gu, W., & Wang, J. (2021). Study on the lmpact of Artificial lnteligence Technology on Academic Performance-一-Meta-analysis Based on 40 Experiments and Quasi-experimental Studies. [人工智能技术对学习成绩影响研究——基于40项实验与准实验研究的元分析] China Adult Education, 1, 50-55.	2	non-CSSCI	2022	NR	5	40	NR	NR	1	0	0	0	0	1	1	0	1	0	0	1	1	1	1	1	1	0	1	1	0	1	1	0	0	1	1	0	0	0	1	0	0	0	0	0	1	1	0	0
1385	Chen, S., Tong, F., Qi, Y., & Zhang, T. (2018). A systematic review ofeffectiveness of cognitive behavioral therapy on reducing criminal recidivism of community inmates. [认知行为治疗降低社区服刑人员再犯率有效性的系统评价] Chinese Mental Health Journal, 9, 724-730.	4	CSSCI	2018	NR	11	5	5157	NR	1	1	0	1	1	1	1	0	1	0	0	1	1	1	1	1	1	1	1	1	1	1	1	1	0	1	1	0	0	0	1	0	1	0	0	0	1	1	0	0
1387	Zhang, T., & Zhang, S. (2017). Effectiveness of Cognitive Behavioral Therapy on Bereavement Care: A Systematic Review. [认知行为治疗在丧亲照顾中应用成效的系统评价] Social Construction, 4, 30-41.	2	non-CSSCI	2017	NR	10	3	NR	NR	1	1	0	0	1	1	1	0	1	0	0	1	1	1	1	1	1	1	1	1	1	1	0	0	0	1	1	0	0	0	1	0	1	0	0	0	1	1	0	0
1392	Xing, J., & Luo, S. (2016). A meta-analysis of task complexity effect on Chinese English learners' language production. [任务复杂度对中国英语学习者语言产出影响的元分析研究] Modern Foreign Languages, 4, 528-538+584-585.	2	CSSCI	2016	NR	1	11	NR	NR	1	0	0	0	0	0	1	0	0	0	0	1	1	1	1	1	0	0	1	1	0	1	0	0	0	1	1	0	0	0	0	0	0	0	0	0	1	1	0	0
1394	Tang, J., Zhang, Z., & Cao, H. (2020). A Meta-analysis of the Relationship between Task-based lnteraction and L2 Grammar Acquisition. [任务式互动与二语语法习得关系的元分析研究] Journal of Beijing International Studies University, 2, 46-61.	4	non-CSSCI	2020	NR	5	11	NR	NR	1	0	0	0	0	0	1	0	0	0	0	1	1	1	1	1	0	1	1	1	0	1	1	0	0	0	0	0	0	0	0	0	0	0	0	0	1	0	0	0
1396	Lin, G., & Lin, D. (2019). Meta-analysis of learning effect of anatomy teaching combining 3D printing technology. [融合3D打印技术的解剖教学学习效果的Meta分析] Chinese Journal of Anatomy, 5, 526-529.	2	non-CSSCI	2019	NR	4	8	482	NR	0	0	0	0	0	0	0	0	0	0	0	1	1	1	1	1	1	1	1	1	1	1	1	1	0	1	1	0	0	0	1	0	1	1	1	0	1	1	1	0
1423	Mi, L., Yu, X., & Yang, J. (2017). Intervention Efects of Diferent Social lnfluence Approach on the Public's Energy Conservation Behavior-一-A Meta-analysis on 26 Field Trials. [社会影响方式对公众节能行为的干预效果——基于26项现场实验的元分析] Journal of Beijing Institute of Technology(Social Sciences Edition), 4, 8-17.	3	CSSCI	2017	2016/6	6	26	4171	NR	1	1	0	0	1	1	1	0	1	0	0	1	1	1	1	1	1	1	1	1	0	1	1	1	0	1	1	0	0	0	0	0	1	0	0	0	1	1	0	0
1435	Yang, S., Guo, L., Jia, Y., Wu, Q., & Meng, F. (2020). Meta-analysis of the impact of social robot intervention on the psychological health of the elderly. [社交机器人干预对老年人心理健康影响的Meta分析] Chinese Journal of Gerontology, 18, 3919-3923.	5	non-CSSCI	2020	2019/1	8	10	509	PRISMA flow diagram	1	1	1	0	1	1	1	0	1	0	0	0	1	1	1	1	1	1	1	1	1	1	1	0	0	1	1	0	0	0	1	1	1	1	1	0	1	1	0	1
1441	Zhang, S., Abliz, A., & Liu, Y. (2021). Meta-analvsis of the Evaluation of the Effect of Correcting Epidemic Misinformation on Social Media. [社交媒体虚假疫情信息纠正效果评估的元分析] Journal of Modern Information, 8, 16-26.	3	CSSCI	2021	2021/3	11	13	4515	NR	1	1	0	0	0	1	1	0	1	0	0	1	1	1	1	1	1	1	1	1	1	1	1	0	0	1	1	1	0	0	1	1	1	1	1	0	1	1	1	1
1455	Xu, L. (2014). Effects of Physical Activity on Subjective well-being- Evidence from the Meta-analysis of Experiment Studies. [身体活动对主观幸福感影响的元分析——来自实验研究的证据] China Sport Science, 10, 29-38.	1	CSSCI	2014	NR	6	41	3598	NR	1	0	0	0	1	1	1	0	1	0	0	1	1	1	1	1	0	1	1	1	1	1	0	0	0	1	1	0	0	0	1	1	1	1	0	0	1	1	0	0
1477	Wu, X. (2015). Meta-analysis of the PBL teaching mode of statistics in marketing major. [市场营销专业统计学PBL教学模式的Meta分析] China Market, 40, 162-163.	1	non-CSSCI	2015	NR	4	8	1790	NR	1	0	0	0	0	1	1	0	1	0	0	0	1	1	1	1	1	1	1	1	0	1	0	0	0	1	1	0	0	0	0	0	0	0	1	0	1	1	0	0
1481	Wang, F., Xie, H., & Li, H. (2016). Visual text or narration? Meta-analysis of the modality effect in multimedia learning. [视觉单通道还是视听双通道?——通道效应的元分析] Advances in Psychological Science, 3, 335-350.	3	CSSCI	2016	NR	9	91	NR	NR	1	0	0	0	1	1	1	0	1	0	0	1	1	1	1	1	0	1	1	1	0	1	0	0	0	1	1	0	0	0	0	0	1	0	1	0	1	1	0	0
1486	Wang, L., Mou, L., Wu, Y., & Cappelletti, B. (2018). A meta-analysis on the efficacy of written corrective feedback. [书面修正性反馈有效性的元分析研究] Journal of Xi'an International Studies University, 4, 40-46.	4	CSSCI	2018	2017/12	5	21	NR	NR	1	0	0	0	0	0	1	0	1	0	0	1	1	1	1	1	0	1	1	1	0	1	1	1	0	1	0	0	0	0	0	0	0	0	1	0	1	1	0	0
1488	Li, X., & Lei, L. (2021). The Effects of Output Tasks on Incidental Vocabulary Acquisition in Reading: A Meta-analysis Based on Home Research. [输出任务对英语阅读中词汇附带习得的影响——基于国内相关研究的元分析] Journal of PLA University of Foreign Languages, 6, 18-26.	2	CSSCI	2021	2019/1	3	16	NR	NR	1	0	0	0	0	0	1	0	1	0	0	1	1	1	1	1	0	1	1	1	0	1	1	1	0	1	1	0	0	0	0	0	0	0	1	0	1	1	0	0
1490	Yang, L. (2022). A meta-analysis of the effects of data-driven learning on the learning performance of Chinese foreign language learners. [数据驱动学习对于中国学生外语学习成效影响的元分析] Corpus Linguistics, 1, 85-94+163.	1	non-CSSCI	2022	2020/2	3	28	2365	NR	1	1	0	0	0	0	1	0	1	0	0	1	1	1	1	1	0	1	1	1	0	1	0	1	0	1	1	0	0	0	1	0	0	0	1	0	1	1	0	0
1491	Liu, D., & Mao, Y. (2021). A Meta-Analysis of the Effect of Mathematics Skils ntervention on Students with Mathematics Learning Difficulties. [数学学习困难学生数学技能干预效果的元分析] Chinese Journal of Special Education, 1, 66-74.	2	non-CSSCI	2021	2020/5	4	30	NR	NR	1	0	0	0	1	1	1	0	1	0	0	1	1	1	1	1	0	1	1	1	0	1	0	1	0	1	1	0	0	0	0	0	1	0	1	0	1	1	0	0
1495	Song, W., & Sun, Z. (2013). Meta-analysis of the effectiveness of digital learning resources. [数字化学习资源有效性的元分析] China Educational Technology, 11, 81-85.	2	CSSCI	2013	NR	2	64	NR	NR	1	1	0	0	0	0	1	0	1	0	0	0	1	1	1	1	0	1	0	1	0	1	1	1	0	1	1	0	0	0	0	0	0	0	0	0	1	1	0	0
1497	Zhu, J., Zheng, F., & Deng, F. (2022). The lnfluence of Digital Educational Games on Students' Mathematics Learning Efect-一A Meta-analysis Based on 43 Experimental and Quasi-experimental Studies at Home and Abroad. [数字教育游戏对学生数学学习效果的影响——基于国内外43项实验和准实验研究的元分析] Modern Educational Technology, 11, 50-58.	3	CSSCI	2022	2022-06-01	4	43	NR	NR	1	0	0	0	0	0	1	0	1	0	0	1	1	1	1	1	1	1	1	1	0	1	1	0	0	1	1	0	0	0	0	0	1	0	0	0	1	1	0	0
1498	Jiang, H. (2017). Can digital reading replace paper-based reading? A meta-analysis based on 36 studies on the effects of information carriers on reading outcomes. [数字阅读能取代纸质阅读吗——基于36篇有关信息载体对阅读效果影响研究论文的元分析] Journal of Shanghai Educational Research, 9, 17-22.	2	non-CSSCI	2017	NR	8	36	NR	NR	1	0	0	0	0	0	1	0	1	0	0	1	1	1	1	1	0	0	1	1	0	1	1	0	0	1	1	0	0	0	0	0	0	0	0	0	1	1	0	0
1502	Wang, Y., Zhang, C., Cai, C., Yue, M., Xiong, L., & Jin, Y. (2016). Meta analysis of application effect of bilingual teaching in course of nursing science. [双语教学在护理学专业课程中应用效果的Meta分析] Chinese Nursing Research, 23, 2867-2871.	7	non-CSSCI	2016	2015-09-01	4	18	4205	NR	1	0	0	1	1	1	1	0	1	0	0	0	1	1	1	1	1	1	1	1	1	1	1	1	0	1	1	0	0	0	0	0	1	0	0	0	1	1	0	0
1510	Li, Y., Chai, Y., & Yan, H. (2018). The effect of mind mapping on student academic performance: A meta-analysis of 10 years' international mind mapping practice. [思维导图对学生学业成就的影响效应——近十年国际思维导图教育应用的元分析] Chinese Journal of Distance Education, 1, 16-28+79.	3	CSSCI	2018	2017-03-01	8	60	6225	NR	1	1	0	0	0	1	1	0	1	0	0	1	1	1	1	1	0	1	1	1	0	1	1	0	0	1	1	0	0	0	0	0	1	0	0	0	1	1	0	0
1512	Yang, T., & Zhang, C. (2016). Meta-analysis of mind mapping in domestic nursing teaching and clinical nursing. [思维导图在国内护理教学和临床护理中的Meta分析] Journal of Qilu Nursing, 4, 36-38.	2	non-CSSCI	2016	2015-05-01	4	13	1310	NR	1	0	0	0	0	1	1	0	1	0	0	0	1	1	1	1	1	1	1	1	1	1	0	1	0	1	1	0	0	0	1	0	1	0	0	0	1	1	0	0
1514	Liu, Z. (2020). A Systematic Review of the Effects of Thinking Visualization Tools on College Students' Critical Thinking. [思维可视化工具对大学生批判性思维影响效果的系统评价] Evaluation & Management, 1, 10-13.	1	non-CSSCI	2020	NR	7	17	1675	NR	1	0	0	0	0	1	1	0	1	0	0	1	1	1	1	1	1	1	1	1	0	1	1	0	0	1	1	0	0	0	0	0	0	0	0	0	1	1	0	0
1515	Chen, X., Tang, O., Zhou, H., Huang, S., Xu, W., & Zhan, C. (2022). Meta-analysis of the effects of teaching using visual thinking tools on nursing students' critical thinking abilities. [思维可视化工具教学对护生评判性思维能力影响的Meta分析] Health Vocational Education, 6, 150-154.	6	non-CSSCI	2022	2020/12	8	14	1758	PRISMA	1	0	0	0	0	0	1	1	1	0	0	1	1	1	1	1	1	1	1	1	1	1	1	1	0	1	1	1	0	0	1	1	1	1	1	0	1	1	1	0
1544	Ma, X., & Chen, Z. (2020). Meta-analysis of the lntervention Effect of Physical Exercise on Mental Health of College Students. [体育锻炼对大学生心理健康干预效果的meta分析] Bulletin of Sport Science & Technology, 10, 161-166.	2	non-CSSCI	2020	2019/7	5	11	NR	NR	1	1	1	0	1	1	1	0	1	0	0	1	1	1	1	1	1	1	1	1	1	1	1	1	0	1	1	0	0	0	1	0	1	1	0	0	1	1	1	0
1547	Cai, Z., Yin, J., Wang, N., Chen, Z., Wang, J., & Wang, X. (2022). Meta-analysis of effect of physical exercise on working memory of the elderly. [体育锻炼对老年人工作记忆干预效果的meta分析] Chinese Mental Health Journal, 2, 140-146.	6	non-CSSCI	2022	2020/5	7	21	1558	NR	1	1	0	1	1	1	1	0	1	0	0	0	1	1	1	1	0	1	1	1	1	1	0	0	0	1	1	0	0	0	0	0	1	1	0	0	1	1	0	0
1549	Liu, Y., Ma, C., Lin, X., Wang, M., & Wang, Z. (2022). Meta-analysis of the effects of physical exercise on improving mental symptoms among older adults. [体育锻炼对老年人精神症状改善效果的Meta分析] Health Vocational Education, 2, 150-151.	5	non-CSSCI	2022	NR	4	13	8037	NR	1	0	0	0	0	0	0	0	0	0	0	0	1	1	1	1	0	0	0	0	1	1	1	0	0	1	1	0	0	0	0	0	0	0	1	0	1	1	0	0
1551	Zhu, K., Yan, J., Yin, S., Qin, K., & Jiang, J. (2019). Meta-analysis of the effects of physical exercise on the psychological health of older adults. [体育锻炼对老年人心理健康影响的meta分析] Guizhou Sports Science and Technology, 0(4), 57-61.	5	non-CSSCI	2019	2019/1	3	12	2538	NR	1	1	1	0	1	1	1	0	1	0	0	1	1	1	1	1	0	1	1	1	0	1	0	1	0	1	1	0	0	0	0	0	1	0	1	0	1	1	0	0
1553	Liao, Y., & Chen, Z. (2022). Meta-analysis of the Effect of Physical Exercise on the lntervention of Subjective Well-being of the Elderly. [体育锻炼对老年人主观幸福感干预效果的元分析] Sichuan Sports Science, 4, 66-74+79.	2	non-CSSCI	2022	NR	2	26	1954	NR	1	0	1	0	1	0	1	0	1	0	0	1	1	1	1	1	0	1	1	1	1	1	1	0	0	1	1	0	0	0	1	1	1	1	0	0	1	1	0	1
1555	Zhu, L., & Chen, G. (2009). Meta-analysis About Effect of Physical Exercise to Body Esteem. [体育锻炼对身体自尊影响的Meta分析] Chinese Journal of School Health, 9, 842-844.	2	non-CSSCI	2009	NR	1	22	NR	NR	1	1	0	0	0	0	1	0	1	0	0	0	1	1	1	1	0	1	1	1	0	1	0	0	0	1	0	0	0	0	0	0	1	0	0	0	1	0	0	0
1556	Liao, S., Wang, Q., Qiu, W., Lin, L., & Chen, B. (2022). Meta Analysis of the Effect of physical Exercise on Mood State of College Students in China. [体育锻炼对我国大学生心境状态影响的元分析] Zhejiang Sport Science, 2, 74-82.	5	non-CSSCI	2022	2021/9	1	28	2468	NR	1	1	0	0	0	1	1	0	1	0	0	1	1	1	1	1	0	1	1	1	1	1	0	1	0	1	1	1	0	0	1	1	1	1	0	0	1	1	1	0
1558	Wang, C. (2014). Meta Analysis on Effects of hysical Exercise on the Depressive Symptoms of College Students in China. [体育锻炼对我国普通大学生抑郁症影响的Meta分析] Journal of Chengdu Sport University, 3, 75-79.	1	CSSCI	2014	2013/1	3	11	954	NR	1	1	0	1	0	1	1	1	1	0	0	1	1	1	1	1	0	1	1	1	1	1	1	0	0	1	1	0	0	0	0	0	1	0	1	0	1	1	0	0
1559	Kong, H., Zhao, Y., Yuan, Q., Li, Z. Y., & Wang, F. H. (2019). Meta Analysis of the lntervention Effect of Physical Exercise on Sleep Quality and State of Mind of Chinese College Students. [体育锻炼对中国大学生睡眠质量及心境状态干预效果的Meta分析] Sports Research and Education, 5, 85-91.	5	non-CSSCI	2019	2018/10	9	23	2073	NR	1	1	1	1	1	1	1	0	1	0	0	1	1	1	1	1	0	1	1	0	1	1	0	1	0	1	1	1	0	0	1	1	1	1	0	1	1	1	1	0
1562	Li, Z., Guo, Z. P., & Wang, W. (2009). The effects of physical exercise on depression——One meta-analysis. [体育锻炼与抑郁的关系:一项元分析研究] Journal of Hubei Normal University(Natural Science), 4, 27-29.	3	non-CSSCI	2009	NR	4	13	2161	NR	0	0	0	0	0	1	1	0	1	0	0	1	1	1	1	1	0	0	0	0	0	1	0	0	0	1	1	0	0	0	0	0	0	0	0	0	1	0	0	0
1564	Xie, C., Zhou, H. P., & Jin, Y. (2021). Effects of physical activities on cognitive flexibility of Chinese children and adolescents:a Meta-analysis. [体育活动对中国儿童青少年认知灵活性影响的Meta分析] Chinese Journal of School Health, 11, 1638-1644.	3	non-CSSCI	2021	2021/6	8	40	3262	NR	1	0	1	0	0	1	1	0	1	0	0	1	1	1	1	1	0	0	0	0	1	1	1	1	0	1	1	0	0	0	1	1	1	1	1	0	1	1	0	0
1571	Wu, J. F., Zhang, L. Y., Lu, C. F., & Zhao, Y. (2022). The lnfluence of Peer Review on the Effectiveness of Foreign Language Teaching: A Meta-Analysis. [同伴互评对外语教学成效影响的元分析] Modern Foreign Languages, 4, 539-551.	4	CSSCI	2022	NR	4	32	NR	NR	1	0	0	0	0	1	1	0	1	0	0	1	1	1	1	1	0	1	1	1	1	1	1	1	0	1	1	0	0	0	0	0	0	0	0	0	1	0	0	0
1573	Hong, X. H., Luo, W. W., Yang, Z. P.,& Chen, M, Y. (2022). Relationship between Trauma and Positive Coping Styles: A Meta-Analysis. [童年创伤与积极应对方式关系的元分析] Advances in Psychology, 10(9), 1340-1347.	4	non-CSSCI	2020	NR	2	21	17521	NR	1	0	1	0	0	1	1	0	1	0	0	1	1	1	1	1	0	1	1	1	1	1	1	1	0	1	1	0	0	0	0	0	1	0	0	0	1	0	0	0
1587	Tang, Q., Wang, Y., Tang, X. J., Zhao, Y., Wang, H., Deng, P.,... Zhang, F. (2016). Effectiveness of domestic group counseling on subjective well-being among college students: a Meta-analysis. [团体辅导对大学生主观幸福感干预效果Meta分析] Chinese Journal of School Health, 7, 1031-1036.	8	non-CSSCI	2016	2015-07-01	9	12	708	NR	1	1	1	0	1	1	1	0	1	0	0	0	1	1	1	1	1	1	1	1	1	1	1	1	0	1	1	0	0	0	1	0	1	0	0	0	1	0	0	0
1589	Huang, H. L., Su, N. N., Lv, Z., Liu, J., & Zhang, J. (2015). A systematic review of domestic roup counseling to the lnternet addiction disorder of college students. [团体辅导治疗大学生网络依赖效果的Meta分析] Chinese Journal of School Health, 4, 495-498.	5	non-CSSCI	2015	2014-09-01	4	11	577	NR	1	1	1	0	1	1	1	0	1	0	0	0	1	1	1	1	1	1	1	1	1	1	1	1	0	1	1	0	0	0	1	0	1	0	0	0	1	0	0	0
1590	Yan, D. F., & Wang, B. Q. (2019). Influencing of group counseling on social support of Chinese students:a Meta analysis. [团体心理辅导对中国学生社会支持影响的Meta分析] Chinese Nursing Research, 10, 1692-1696.	2	non-CSSCI	2019	2018-11-01	5	13	734	NR	1	0	1	1	0	1	1	0	1	0	0	0	1	1	1	1	1	1	1	1	1	1	0	1	0	1	1	0	0	0	1	0	1	0	0	0	1	0	0	0
1591	Lang, L. L., Wang, Z. R., & Yang, J. (2019). Meta-analysis of Effect of Group Psychological Training on Examination Anxiety of Chinese High School Students. [团体心理训练对中国高中生考试焦虑干预效果的Meta分析] Journal of Tonghua Normal University, 9, 110-117.	3	non-CSSCI	2019	2018/11	6	7	411	NR	1	1	1	0	0	1	1	0	1	0	0	1	1	1	1	1	1	1	0	0	1	1	0	1	0	1	1	0	0	0	1	1	1	0	1	1	1	1	0	0
1593	He, H. Y., Cui, H. J., & Tang, H. B. (2012). Group Counseling for Mental Health of College Students in China:A Meta-Analysis. [团体心理咨询干预我国大学生心理健康效果的Meta分析] China Journal of Health Psychology, 7, 1036-1039.	3	non-CSSCI	2012	NR	3	14	1486	NR	1	0	1	0	1	0	1	0	1	0	0	1	1	1	1	1	0	0	1	0	1	1	0	1	0	1	1	0	1	0	0	0	1	0	0	0	1	1	0	0
1594	Hu, R. Y., Chen, J., Wang, Y. J., & Chen, Z. Z. (2017). Effectiveness of group training on depressive mood among college students: a Meta-analysis. [团体训练对大学生抑郁情绪干预效果的Meta分析] Chinese Journal of School Health, 5, 676-679+682.	4	non-CSSCI	2017	2016/6	9	10	415	NR	1	1	1	0	1	1	1	0	1	0	0	0	1	1	1	1	1	1	1	1	1	1	0	1	0	1	1	0	0	0	1	1	1	0	1	0	1	1	1	0
1595	Liu, H. N., Li, X. W., Du, Y. F., & Li, X. M. (2014). Meta-analysis of the impact of group counseling on the psychological health of college students with social anxiety. [团体咨询对社交焦虑大学生心理健康影响的meta分析] Chinese Journal of Behavioral Medicine and Brain Science, 23(10), 938-940.	4	non-CSSCI	2014	2013/12	3	13	NR	NR	1	1	0	0	0	1	1	0	1	0	0	0	1	1	1	1	1	1	1	0	0	1	0	1	0	1	1	0	0	0	1	0	1	0	0	0	1	0	1	0
1596	Zhong, W., Liu, Y. Y., & Yin, C. G. (2017). Meta-analysis comparing the effectiveness of teaching methods in surgical nursing theory. [外科护理学理论教学方法效果比较的Meta分析] Health Vocational Education, 18, 57-60.	4	non-CSSCI	2017	2017/3	4	41	6596	NR	1	0	1	0	1	1	1	1	1	0	0	1	1	1	1	1	1	1	1	0	1	1	0	1	0	1	1	0	0	0	1	0	0	0	0	0	1	0	0	0
1602	Fang, J. M. (2013). The Effect of Incentives in Web Surveys: Results from Three Meta-Analyses. [网络调查中激励的有效性:基于荟萃分析的结果] Management Review, 02, 79-87+97.	1	CSSCI	2013	NR	12	13	39392	NR	1	0	0	0	0	0	1	0	1	0	0	1	1	1	1	1	0	1	1	1	0	1	0	1	0	1	1	0	0	1	1	0	0	0	1	0	1	1	0	0
1610	Han, Y. Y., & Lang, G. P. (2022). Meta-Analysis of the Application Effect of Network Teaching Platform in Pharmacology Teaching. [网络教学平台在药理学教学中应用效果的Meta分析] Health Vocational Education, 15, 64-67.	2	non-CSSCI	2022	2021/3	3	6	NR	NR	1	1	1	0	1	1	1	0	1	0	0	0	1	1	1	1	0	1	1	1	1	1	0	0	0	1	1	1	0	0	1	1	1	1	1	1	1	1	0	0
1620	Xie, X. Q., & Wei, X. L. (2019). Meta-analysis of the impact of microteaching on the clinical teaching effectiveness of nursing personnel. [微格教学法对护理人员临床教学效果影响的Meta分析] Chinese General Practice Nursing, 09, 1129-1132.	2	non-CSSCI	2019	2017/12	9	16	1597	NR	1	1	0	0	1	1	1	1	1	0	0	0	1	1	1	1	1	1	1	1	1	1	1	0	0	1	1	0	0	0	1	0	1	1	0	0	1	0	0	0
1622	Sun, R., Wang, S., Zhou, Z. Q., Luo, A. L., & Li, S. Y. (2021). Application of microteaching for basic life support training: a meta-analysis. [微格教学用于初级生命支持技能培训的Meta分析] Perioperative Safety and Quality Assurance, 03, 150-154.	5	non-CSSCI	2021	2020.9	7	12	805	NR	1	1	1	0	1	1	1	1	1	0	0	1	1	1	1	1	1	1	1	1	1	1	1	1	0	1	1	1	0	0	1	1	1	1	1	0	1	1	1	0
1624	Dong, D., Gong, P., & Wang, Y. B. (2019). Meta-analysis of the Effect of Micro-teaching Method in Clinical Nursing Teaching. [微课教学法在临床护理教学中应用效果的Meta分析] China Continuing Medical Education, 36, 9-12.	3	non-CSSCI	2019	2018/1	4	14	1874	NR	1	1	1	0	1	1	1	0	1	0	0	0	1	1	1	1	0	1	1	1	1	1	1	0	0	1	1	1	0	0	1	1	1	1	0	0	1	1	1	1
1626	Chen, R., Chen, M., Li, X., Li, G., & Li, J. (2022). Meta-analysis of the effect of micro-class combined with flipped classroom on the learning ability of nursing students in operating room. [微课结合翻转课堂对手术室实习护生学习能力影响的Meta分析] Chinese Clinical Nursing, 10, 643-648.	5	non-CSSCI	2022	2022/5	8	9	833	NR	1	1	1	0	1	1	1	0	1	0	0	0	1	1	1	1	1	1	1	1	1	1	1	0	0	1	1	1	0	0	1	1	1	0	1	0	1	1	1	1
1627	Li, C. J., & Hu, W. (2020). Meta Analysis of the Effect of We Chat Platform Assisted Learning on Surgical Teaching. [微信平台辅助学习对外科学教学效果的Meta分析] Chinese Medical Record, 09, 87-90.	2	non-CSSCI	2020	2020/4	3	12	1354	NR	1	1	1	0	1	1	1	0	1	0	0	0	1	1	1	1	0	1	1	1	1	1	1	0	0	1	1	0	0	0	1	1	1	0	1	0	1	1	0	0
1631	Zhang, C., & Ma, R. (2021). A Meta-analysis of the Effect of Textual Glosses on L2 Vocabulary Acquisition. [文本注释类型对二语词汇习得效应的元分析] Foreign Languages and Their Teaching, 04, 79-91+149-150.	2	CSSCI	2021	NR	10	27	2985	NR	1	0	0	0	0	1	1	0	1	0	0	1	1	1	1	1	0	1	1	1	0	1	0	0	0	1	1	0	0	0	0	0	0	0	1	0	1	1	0	0
1633	Lv, Z. Q., Tang, X. L., Li, W. M., Chen, S. J., & Li, N. (2022). A Meta-analysis of the Role of Journal Club in Medical Education. [文献报告会在医学教育中所起作用的Meta分析] Chinese Medicine Modern Distance Education of China, 20, 40-43.	5	non-CSSCI	2022	2020/1	5	5	354	NR	1	0	1	1	0	1	1	0	1	0	0	0	1	1	1	1	1	1	1	1	1	1	1	0	0	1	1	0	0	0	0	1	1	1	1	0	1	1	0	1
1634	Liu, Z., Wu, W., & Jiang, Q. (2020). A Study on the Influence of Problem-based Learning on Critical Thinking of College Students. [问题式学习对大学生批判性思维的影响研究——基于国内外31项研究的元分析] Higher Education Exploration, 03, 43-49.	3	CSSCI	2020	NR	6	31	3034	NR	1	0	0	0	0	1	1	0	1	0	0	1	1	1	1	1	1	1	1	1	0	1	0	0	0	1	1	0	0	0	0	0	0	0	0	0	1	1	0	0
1636	Wang, H. J., Cao, L., & He, M. Z. (2021). Effects of Problem-based Learning on Students' Problem-solving Skills: A Meta-Analysis Based on 34 Studies at Home and Abroad. [问题式学习对学生问题解决能力的影响——基于国内外34项研究的元分析] Open Education Research, 05, 91-98.	3	CSSCI	2021	2020/12	7	34	NR	NR	1	1	0	0	0	0	1	0	1	0	0	1	1	1	1	1	0	1	1	1	0	1	0	1	1	1	1	0	0	0	1	0	0	0	0	0	1	1	0	0
1638	Jia, Q., Gao, R., Liang, Y. Q., & Yang, A. M. (2019). Systematic Review in Problem-based Teaching Mode in Nuclear Medicine Courses. [问题为导向的学习模式在核医学教学中应用效果的系统评价] Medical Medical Education Research and Practice, 06, 1039-1043.	4	non-CSSCI	2019	2019/6	3	11	1018	NR	1	1	1	0	1	1	1	0	1	0	0	0	1	1	1	1	1	1	1	1	1	1	1	1	0	1	1	1	0	0	1	1	1	0	1	0	1	0	1	0
1640	Liu, Y., Liu, Q. F., Ji, H., & Lu, H. W. (2015). Meta Analysis the Comparative of Problem Based Learning Combine Lecture Based Learning and Lecture Based Learning in Surqica Teachingin China. [我国PBL+LBL与PBL教学模式在外科教学中比较的Meta分析] China Continuing Medical Education, 19, 7-10.	5	non-CSSCI	2015	2015/2	4	6	314	NR	1	1	0	0	0	0	1	0	1	0	0	0	1	1	1	1	1	1	0	0	0	1	1	1	0	1	1	1	0	0	0	0	0	0	1	0	1	0	1	0
1642	Wang, G. Z., Liu, H., Wang, Y., Huang, W. M., & Gulini'ergel·Tuerxun. (2013). Effects of Problem-Based Learning versus Lecture-Based Learning in Surgery Education in China:A Meta-Analysis. [我国PBL和LBL教学模式的外科教学效果比较的Meta分析] Chinese Journal of Evidence-Based Medicine, 11, 1313-1317.	5	non-CSSCI	2013	2013/6	3	16	NR	NR	1	1	1	0	1	1	1	0	1	0	0	0	1	1	1	1	0	0	0	0	1	1	1	1	0	1	0	0	0	0	1	0	1	1	1	0	1	0	0	0
1643	Du, A. L., Zhang, S. Q., & Yang, S. C. (2015). Meta-analysis of PBL teaching mode in neurology teaching in China. [我国PBL教学模式在神经病学教学Meta分析] China Higher Medical Education, 07, 110-111.	3	non-CSSCI	2015	NR	3	9	1207	NR	1	1	1	0	1	1	1	0	1	0	0	0	1	1	1	1	1	0	0	0	1	1	1	1	0	1	0	0	0	0	0	0	1	1	0	0	1	0	0	0
1645	Dong, J. S., Li, B. J., Lin, D., & Zhou, Q. H. (2019). The efficacy and satisfaction of PBL model in clinical oncology teaching in China: a meta-analysis. [我国PBL教学模式在肿瘤学临床教学中的效果及满意度的Meta分析] Chinese Journal of Evidence-Based Medicine, 08, 968-975.	4	non-CSSCI	2019	2019/3	5	29	2238	NR	1	1	1	1	1	1	1	1	1	0	0	0	1	1	1	1	1	1	1	1	1	1	1	1	0	1	1	1	0	0	1	1	1	1	1	0	1	0	0	0
1646	Yu, M., Liu, H., Feng, T. N., Zhang, A. H., & Ai, Z. S. (2017). Meta-analysis comparing the effectiveness of PBL and LBL teaching methods in medical statistics education in China. [我国PBL与LBL教学法在医学统计教学效果比较的Meta分析] China Higher Medical Education, 05, 8-10.	5	non-CSSCI	2017	2015/12	3	9	1363	NR	1	1	1	0	1	1	1	0	1	0	0	1	1	1	1	1	1	1	1	1	1	1	1	1	0	1	1	1	0	0	1	1	0	0	0	0	1	0	0	0
1652	Qiu, X. W., & Sun, X. P. (2021). Meta-analysis of the psychological intervention effects on some Chinese stationed island soldiers. [我国部分驻海岛官兵心理干预效果Meta分析] People's Military Surgeon, 05, 397-402.	2	non-CSSCI	2021	2020/12	3	5	3020	NR	1	1	1	0	1	1	1	0	1	0	0	0	1	1	1	1	0	0	0	0	1	0	0	1	0	1	1	0	0	0	1	1	1	0	0	0	1	0	0	0
1657	Huang, X., & Wang, S. Q. (2013). Meta-analysis of the effects of nutritional education among college students. [我国大学生营养教育干预效果的Meta分析] Chinese Journal of School Health, 12, 1433-1435.	2	non-CSSCI	2013	2012/5	5	12	NR	NR	1	1	1	0	1	1	1	1	1	0	0	0	1	1	1	1	0	1	1	1	0	0	0	0	0	1	1	0	0	0	0	0	1	0	0	0	1	1	1	0
1660	Liang, S. Y., Zhao, E. J., Cui, D., Guo, J. L., Wang, Y. M., & Lu, W. Q. (2011). Intervention effect of AlDS health education on Chinese college students and middle school students: A meta analysis. [我国大中学生艾滋病健康教育干预效果Meta分析] Chinese Journal of School Health, 05, 541-543.	6	non-CSSCI	2011	NR	4	34	NR	NR	1	0	0	0	0	1	1	0	1	0	0	0	1	1	1	1	0	1	1	1	0	1	1	1	0	1	1	0	0	0	0	0	1	1	0	0	0	0	0	0
1664	Zhang, Y. B., Jiang, Z. X., Zhang, H. Q., & Guo, L. P. (2016). The Efficacy of the lnterventions for Children with Primary Speech and Lanquage Delay or Disorder on the Chinese Mainland: A Meta Analysis and lts Implications. [我国单纯性语言发育迟缓/障碍儿童干预效果的元分析及其启示] Chinese Journal of Special Education, 10, 19-25.	4	CSSCI	2016	NR	3	30	1200	NR	1	0	0	0	0	0	1	0	1	0	0	0	1	1	1	1	0	1	1	1	0	1	1	1	0	1	1	0	0	0	0	0	1	0	0	0	0	0	0	0
1706	Yang, R., & Zhang, Y. H. (2019). Meta Analysis of the Relationship Between Self-Esteem and Subjective Well-Being of Chinese Adolescents. [我国青少年自尊与主观幸福感关系的Meta分析] Journal of Yangtze University(Social Sciences Edition), 06, 110-114.	2	non-CSSCI	2019	2018-12-01	4	48	29162	NR	1	0	1	0	0	1	1	0	1	0	0	0	1	1	1	1	1	1	1	1	0	1	1	0	0	1	1	0	0	0	0	0	0	0	0	0	0	0	0	0
1713	Li, H. H., Huang, J., & Guo, L. P. (2019). The lntervention Effect for Children with Mathematics Learning Disabilities in China: A Meta-Analysis. [我国数学学习困难儿童干预效果的元分析] Global Education, 05, 117-128.	3	CSSCI	2019	NR	5	31	370	NR	1	0	0	0	0	1	1	0	1	0	0	1	1	1	1	1	0	1	1	1	0	1	1	0	0	1	1	0	0	0	0	0	1	0	0	0	0	0	0	0
1727	Chen, Q. Z., & Xu, H. Q. (2019). A Meta-analysis of lntervention Effect and Adjustment Factors of Preschool Children's Aagressive Behaviors in China. [我国幼儿攻击性行为干预效果及调节因素的元分析] Theory and Practice of Contemporary Education, 01, 1-8.	2	non-CSSCI	2019	NR	3	17	875	NR	1	1	0	0	1	1	1	0	0	0	0	1	1	1	1	1	0	1	1	1	1	1	1	1	0	1	1	0	0	0	0	0	1	1	1	0	1	1	0	0
1741	Wang, Q. B., Jiang, B. F., Fang, L., & Wang, Y. (2009). Meta-Analysis of lntervention Effect on HIV/AlDS in Chinese Middle School Students. [我国中学生艾滋病健康教育干预效果的Meta分析] Chinese Health Service Management, 10, 703-706.	4	non-CSSCI	2009	2009/3	6	23	NR	NR	1	0	0	0	1	0	1	0	1	0	0	0	1	1	1	1	0	0	1	0	0	1	0	0	0	1	1	0	0	0	0	0	0	0	1	0	1	1	0	0
1743	Zhang, J. G. (2013). Meta-analysis of the effects of pulmonary tuberculosis health education on Chinese secondary school students. [我国中学生肺结核健康教育效果Meta分析] Chinese Journal of School Health, 11, 1367-1368+1370.	1	non-CSSCI	2013	2012/11	4	15	NR	NR	1	1	1	0	1	1	1	0	1	0	0	0	1	1	1	1	1	1	1	1	0	1	1	1	0	1	1	0	0	0	0	0	0	0	0	0	1	1	0	0
1754	Yu, X., He, Y., Qin, L., & He, X. (2021). Systematic review of the application effect of PBL method in statistics teaching in Chinese medical college. [系统评价PBL教学模式在我国医学院校统计学课程中的应用效果]. Modern Preventive Medicine, 07, 1340-1344.	4	non-CSSCI	2021	2020/9	3	11	2151	NR	1	1	1	0	1	1	1	0	1	0	0	1	1	1	1	1	1	1	1	1	1	1	1	1	0	1	1	1	0	0	1	1	1	1	1	0	1	1	1	0
1755	Zhang, W., & Hu, J. (2019). ls the Learning Effect of Project-based Learning Happening:A Meta-analysis of 41 Experimental and Quasi-experimental Studies. [项目式学习的学习作用发生了吗?——基于46项实验与准实验研究的元分析]. e-Education Research, 02, 95-104.	2	CSSCI	2019	2018/6	9	46	4021	NR	1	1	0	0	0	0	1	0	0	0	0	1	1	1	1	1	0	1	1	1	0	1	0	1	0	1	1	0	0	0	0	0	1	0	0	0	1	1	0	0
1757	Ye, B., Sang, G., & Deng, Y. (2022). Can Project-Based Learning lmprove the Effectiveness of College Enalish Teaching: A Meta-Analysis of Experimental ntervention Studies. [项目学习能否提升大学英语教学成效——针对干预实验研究的元分析]. China Higher Education Research, 07, 83-88.	3	CSSCI	2022	NR	6	18	2329	NR	1	0	0	0	0	1	1	0	1	0	0	1	1	1	1	1	0	1	1	1	0	1	0	1	0	1	1	1	0	0	0	0	1	0	0	0	1	1	1	0
1766	Zhao, L., Lai, L., Lin, Y., Zhao, C., & Ren, Z. (2018). The effect and moderators of schoo-based anti-bullying programs: Meta-analysis and GRADE evidence. [校园反欺凌项目干预效果及影响因素:元分析和GRADE证据质量]. Advances in Psychological Science, 12, 2113-2128.	5	CSSCI	2018	2018/2	8	24	41363	NR	0	0	0	0	1	1	1	1	1	0	0	1	1	1	1	1	0	1	1	1	0	1	0	1	0	1	1	1	0	1	1	1	1	0	0	0	1	1	1	0
1768	Zhao, Y., & Zhao, W. (2021). Efficacy of campus-based suicide gatekeeper training programs:a Meta analysis. [校园自杀守门人培训效果的Meta分析]. Chinese Journal of School Health, 01, 77-82.	2	non-CSSCI	2021	2020/1	11	9	12575	NR	1	1	1	1	0	1	1	0	1	0	0	0	1	1	1	1	1	1	1	1	1	1	1	0	0	1	1	1	0	0	1	1	1	1	1	0	1	1	1	1
1773	Zheng, L., Liu, G., Xie, T., Chen, J., & Zhang, K. (2021). Efects of virtual reality on learning outcomes in collaborative learninga meta-analysis of empirical studies retrieved from major English databases. [协作学习中虚拟现实技术对学习效果的影响——2007—2019年国际实证论文的元分析研究]. Chinese Journal of Distance Education, 04, 56-64.	5	CSSCI	2021	NR	7	40	NR	NR	1	0	0	0	1	1	1	0	0	0	0	1	1	1	1	1	0	1	1	1	0	1	1	0	0	1	1	0	0	0	0	0	0	0	0	0	1	1	0	0
1777	Niu, J., Hou, J., & Zhang, J. (2017). A Meta Analysis on the Effects of Psychological lntervention to the Adiustment Disorders of the Recruits. [心理干预对新兵适应障碍影响的Meta分析]. China Journal of Health Psychology, 05, 695-698.	3	non-CSSCI	2017	2016/9	1	4	378	NR	1	1	1	0	1	1	1	0	1	0	0	0	1	1	1	1	0	1	1	1	1	1	1	0	0	1	1	0	0	0	0	0	0	0	0	0	1	1	0	0
1778	Li, H. (2012). Meta-analysis of the improvement of college students' psychological quality through mental health education. [心理健康教育改善大学生心理素质元分析]. Chinese Journal of School Health, 05, 637-639.	1	non-CSSCI	2012	NR	2	15	NR	NR	0	0	0	0	0	0	0	0	0	0	0	0	1	1	1	1	0	1	1	0	0	1	0	0	0	1	0	0	0	0	0	0	0	0	0	0	1	0	0	0
1789	Zhang, W., Yang, D., Wu, Y., & Yang, L. (2020). Teaching efficacy of cardiac ultrasound simulation: a systematic review. [心脏超声模拟教学效果的系统评价]. Chinese Journal of Evidence-Based Medicine, 12, 1421-1426.	4	non-CSSCI	2020	2020/3	5	7	256	NR	1	1	1	0	1	1	1	1	1	0	0	0	1	1	1	1	1	1	1	1	1	1	1	1	0	1	1	1	0	0	1	1	1	1	1	0	1	1	0	0
1805	Liu, A., & Heng, Y. (2018). Meta-analysis of the effect of information technology teaching method on nursing students' learning outcomes. [信息化教学法对护理学生学习效果的Meta分析]. Chinese General Practice Nursing, 24, 2964-2966.	2	non-CSSCI	2018	2017/5	5	5	511	NR	1	1	0	0	1	1	1	0	1	0	0	0	1	1	1	1	0	1	1	1	1	1	0	1	0	1	1	0	0	0	0	0	1	1	1	0	1	1	0	0
1806	Li, Y., & Wang, H. (2017). Systematic Evaluation of the Application Effect of Informatization Teaching in Nursing Education. [信息化教学在护理教学中应用效果的系统评价]. Modern Nurse, (07), 170-174.	2	non-CSSCI	2017	NR	5	11	1304	NR	1	1	1	1	1	1	1	1	1	0	0	0	1	1	1	1	0	1	1	1	1	1	1	1	0	1	1	0	0	0	1	1	1	1	1	0	1	0	0	0
1807	Chen, Q. (2021). The lmpact of lnformation Technology on Deaf Students' Learning Performance: A Meta-Analysis. [信息技术对聋生学习绩效的影响——一项元分析]. Journal of Nanjing Normal University(Social Science Edition), (03), 112-121.	1	CSSCI	2021	NR	4	17	NR	NR	1	1	0	0	0	0	1	0	1	0	0	1	1	1	1	1	0	1	1	1	0	0	0	1	0	1	0	0	0	0	0	0	1	0	0	0	1	0	0	0
1808	Zhang, W., Ma, X., & Hu, J. (2020). Meta-analysis Based on 50 Experimental or The Influence of lnformation Technology on Children's Learning and Development Quasi-experimental Studies. [信息技术对幼儿学习与发展的影响——基于50篇实验或准实验研究的元分析]. Studies in Early Childhood Education, (07), 24-38.	3	CSSCI	2020	NR	8	50	NR	NR	1	1	0	0	0	0	1	0	1	0	0	1	1	1	1	1	0	1	1	1	0	1	0	1	0	1	1	0	0	0	0	0	1	0	0	0	1	1	0	0
1810	Xu, X., Quan, S., Zhao, Q., Zheng, G., & Yang, M. (2021). Meta-analysis of the Effect of Blended Teaching in Undergraduate Medical Courses under the Information Technology Environment. [信息技术环境下医学本科课程混合式教学效果的meta分析]. Journal of Traditional Chinese Medicine Management, (24), 14-16.	5	non-CSSCI	2021	2019/12	4	22	NR	NR	1	1	1	1	1	1	1	0	1	0	0	0	1	1	1	1	0	1	1	0	1	1	1	0	0	1	1	1	0	0	0	0	0	0	1	0	1	0	1	0
1818	Yang, M., Jiang, L., & Yin, H. (2021). Systematic evaluation of the application effect of virtual reality technology in basic nursing practice teaching. [虚拟仿真技术在基础护理学实训教学中应用效果的系统评价]. China Medical Herald, (25), 67-71.	3	non-CSSCI	2021	2020/3	7	15	NR	NR	1	1	1	1	1	1	1	0	1	0	0	0	1	1	1	1	1	1	0	0	1	1	1	1	0	1	1	1	0	0	1	1	1	1	1	0	1	1	0	0
1821	Tian, Y., Zhou, X., Ning, G., Yao, H., & Chen, D. (2021). Research on lnfluence of Virtual Simulation Experiment Teaching on Students' Learning Effect-A Meta-analysis Based on 35 Experiments and Ouasi-experimental Studies. [虚拟仿真实验教学对学生学习效果的影响研究——基于35项实验和准实验研究的元分析]. Modern Educational Technology, (08), 42-49.	5	CSSCI	2021	NR	5	35	NR	PRISMA flow diagram	1	1	0	0	0	0	1	0	1	0	0	1	1	1	1	1	0	0	0	0	0	1	1	1	0	1	0	0	0	0	1	1	0	0	0	0	1	1	0	0
1826	Liu, Q., Ma, J., Yu, S., Le, H., & Wu, L. (2021). The impact of virtual experiment on learning outcome:a meta-analysis of 30 experiments and quasi-experiments. [虚拟实验对学生学习效果的影响研究——基于30项实验与准实验研究的元分析]. Chinese Journal of Distance Education, (01), 8-16+26+76.	5	CSSCI	2021	2019/5	4	30	NR	NR	1	1	0	0	0	1	1	0	1	0	0	1	1	1	1	1	0	1	1	1	0	1	1	1	0	1	1	0	0	0	1	1	1	0	0	0	1	1	0	0
1829	Zhai, X., Sun, Y., Shen, Y., & Pan, J. (2021). Exploring the Effect of“VR + Haptics” on mproving Learning Efficiency: A Meta Analysis from 2010 to 2021. [“虚拟现实+触觉反馈”对学习效率的促进机制研究——基于2010-2021年的元分析]. Journal of Distance Education, (05), 24-33.	4	CSSCI	2021	2021-06-01	3	42	445	PRISMA flow diagram	1	0	1	0	0	1	1	0	1	0	0	1	1	1	1	1	1	1	1	1	0	1	1	0	0	1	1	0	0	0	1	0	0	1	0	0	0	0	0	0
1830	Wang, X., Xu, W., Gao, Z., & Wang, Z. (2019). Can Virtual Reality Technology lmprove Learning Effect?:A Meta-analysis of 38 Experiments and Quasi-experiments based on the Perspective of lnstructional Design. [虚拟现实技术的教学应用能提升学习效果吗？——基于教学设计视角的38项实验和准实验的元分析]. Journal of Distance Education, (06), 61-71.	4	CSSCI	2019	2019-05-01	3	38	NR	NR	1	0	0	0	0	0	1	0	1	0	0	1	1	1	1	1	1	1	1	1	0	1	1	0	0	1	1	0	0	0	1	0	1	0	0	0	0	0	0	0
1832	Cui, Y., & Zhao, Z. (2020). The impact of virtual reality technology on learning performancea metaanalysis of 59 experiments and quasi-experiments. [虚拟现实技术对学生学习绩效的影响——基于59项实验或准实验研究的元分析]. Chinese Journal of Distance Education, (11), 59-67+77.	2	CSSCI	2020	2019-09-01	2	59	4991	PRISMA	1	0	0	0	0	1	1	0	1	0	0	1	1	1	1	1	1	1	1	1	0	1	1	0	0	1	1	0	0	0	1	0	0	0	0	0	0	0	0	0
1834	Ye, H., & Zhan, X. (2022). Study on the virtual reality technique to middle school students' learning effect of science. [虚拟现实技术对中学生科学学习效果的影响研究——基于16篇实验研究论文的元分析]. Education in Chemistry, (09), 29-34.	2	non-CSSCI	2022	2021-09-01	3	16	NR	NR	1	0	0	0	0	1	1	0	1	0	0	0	1	1	1	1	0	0	1	1	0	1	0	0	0	1	1	0	0	0	0	0	0	0	0	0	0	0	0	0
1836	Zhou, R., & Li, S. (2019). Can Virtual Reality Technology lmprove Learning Achievement?-A Meta-analysis based on 46 Valid Samples Experiments and Quasi-experiments. [虚拟现实技术能提高学习成效吗？——基于46个有效样本的实验与准实验元分析]. Modern Educational Technology, (11), 46-52.	2	CSSCI	2019	2019-01-01	5	9	850	NR	1	0	0	0	0	1	1	0	1	0	0	0	1	1	1	1	0	1	1	1	0	1	1	0	0	1	1	0	0	0	0	0	1	0	0	0	0	0	0	0
1839	Dou, X., Pei, J., Zhang, Y., Gao, Z., & Wang, X. (2021). Virtual reality in nursing education:a meta-analysis.[虚拟现实技术在护理教学中应用效果的Meta分析]. Chinese Journal of Nursing Education, (07), 618-623.	5	CSSCI	2021	2020-11-01	8	9	638	PRISMA flow diagram	1	1	0	0	0	1	1	0	0	0	0	0	1	1	1	1	1	1	1	1	1	1	0	1	0	1	1	0	0	0	0	0	1	0	0	0	0	0	0	0
1840	Cheng, P., Chen, H., Luo, D., Chen, L., Zheng, Y., & Zhou, M., et al. (2022). Meta-analysis of the Application Effect of Virtual Reality Technology in Cardiopulmonary Resuscitation Training Teaching. [虚拟现实技术在心肺复苏培训教学中应用效果的Meta分析]. Chinese Journal of Emergency Medicine, 31(9), 1298-1302.	8	CSSCI	2022	2021-05-01	11	11	1163	NR	0	0	0	0	0	0	0	0	0	0	0	0	1	1	1	1	1	1	1	1	1	1	1	1	0	1	1	0	0	1	0	0	0	0	0	0	0	0	0	0
1841	Shen, Y., Hao, A., Sun, S., & Li, L. (2020). Research on Application of Virtual Reality Technology in Medical Education-一-Systematic Review and Meta-analysis Based on 79 Researches. [虚拟现实技术在医学教育中的场景应用研究——基于79篇实验研究论文的系统分析与元分析]. China Educational Technology, (08), 107-118.	4	CSSCI	2020	2020-01-01	10	79	NR	PRISMA flow diagram	1	0	0	0	0	1	1	0	0	0	0	0	1	1	1	1	1	1	1	1	0	1	1	0	0	1	1	0	0	0	0	0	0	0	0	0	0	0	0	0
1843	Li, B., Wang, Y., & Ren, Y. (2019). Effects of Virtual Reality on Students Academic Achievements: Meta-analysis of 40 Experiments and Quasi-experiments. [虚拟现实教学对学生学习成绩的影响研究——基于40项实验和准实验的元分析]. Open Education Research, (04), 82-90.	3	CSSCI	2019	2018/11	4	40	NR	NR	1	1	0	0	0	0	1	0	0	0	0	1	1	1	1	1	0	1	1	1	0	1	1	1	0	1	1	0	0	0	0	0	0	0	0	0	1	1	0	0
1849	Guo, Y., Liang, X., Zhang, L., Xu, L., & Zhu, W. (2020). lnfluence of narrative teaching method on learning effect of nursing students: a meta-analysis. [叙事教学法对护生学习效果影响的Meta分析]. Modern Clinical Nursing, (10), 42-50.	5	non-CSSCI	2020	2019/12	8	24	3846	NR	1	0	1	0	0	1	1	0	1	0	0	0	1	1	1	1	1	1	1	1	1	1	1	1	0	1	1	1	0	0	1	0	1	1	1	0	1	1	1	0
1862	Yu, S., Androsov Aleksey, Z., & Zhang, B. (2021). The lmpact of Learning Communities on Learning Outcomes: Meta-Analysis Based on 35 Experimental or Quasi-experimental Studies. [学习共同体对学习效果的影响——基于35项实验和准实验研究的元分析]. Open Education Research, (05), 81-90.	3	CSSCI	2021	2020/8	7	35	NR	PRISMA flow diagram	1	1	0	0	0	1	1	0	0	0	0	1	1	1	1	1	1	1	1	1	0	1	1	1	0	1	1	0	0	0	1	1	0	0	1	0	1	1	0	0
1866	Xu, D., Lai, J., & Mu, S. (2022). A Meta-analysis on Judgments of Learning Changing Memory Performance. [学习判断改变记忆表现的元分析]. Psychology:Techniques and Applications, (06), 349-359.	3	non-CSSCI	2022	2022/1	2	12	3690	NR	1	0	0	0	0	0	1	0	0	0	0	1	1	1	1	1	0	1	1	1	0	1	1	1	0	1	1	0	0	0	1	1	1	0	1	0	1	1	0	0
1875	Tan, J., Cheng, L., & Jin, Y. (2015). Meta-analysis on teaching effect of evidence-based nursing teaching method for nursing students. [循证护理教学法对护生教学效果的Meta分析]. Journal of Medical Science Yanbian University, (03), 207-209.	3	non-CSSCI	2015	2014/9	3	15	NR	NR	1	1	1	0	0	1	1	0	1	0	0	0	1	1	1	1	0	1	1	1	1	1	0	0	0	1	1	1	0	0	0	0	1	1	1	0	1	1	1	1
1876	Gao, W., Jin, Y., & Sun, M. (2010). Meta analysis of influence of evidence-based nursing teaching on learning effect of nursing students. [循证护理教学法对护生学习效果影响的Meta分析] Chinese Nursing Research, (34), 3179-3183.	3	non-CSSCI	2010	NR	4	18	NR	NR	1	1	0	0	1	1	1	0	1	0	0	0	1	1	1	1	1	1	1	1	1	1	1	0	0	1	1	0	0	0	1	1	1	1	1	0	1	1	0	0
1878	Guo, Y., & Kong, L. (2010). Meta analysis of influence of evidence-based nursing teaching on learning effect of nursing students. [循证护理教学法教学效果的Meta分析] Chinese Nursing Research, 26(25), 74-76.	2	non-CSSCI	2010	2009/12	3	10	1000	NR	1	1	1	1	1	1	1	1	1	0	0	0	1	1	1	1	0	1	1	1	1	1	1	0	0	1	1	0	0	0	0	0	1	1	1	0	1	1	1	0
1879	Shan, Y., Su, C., & Hao, Y. (2013). Effect of evidence-based teaching on critical thinking of nursing students:a systematic review of randomized controlled trials. [循证护理教学法培养护生评判性思维效果的系统评价] Journal of Nursing Science, (15), 11-13.	3	non-CSSCI	2013	2012/12	8	NR	NR	NR	1	1	0	0	1	1	1	1	1	0	0	0	1	1	1	1	1	1	1	1	1	1	1	1	0	1	1	1	0	0	1	1	1	1	1	0	1	1	0	0
1881	Chang, Y., Wang, Q., Chen, Z., Wang, Y., Zhou, Y., & Xiang, Y. (2019). Meta-analysis of the Application Effect of Evidence-based Medicine Teaching Method in Medical Students. [循证医学教学模式在医学生中应用效果的meta分析] Medical Education Research and Practice, (04), 673-678.	6	non-CSSCI	2019	2018/1	6	19	1635	NR	1	0	0	1	1	1	1	0	1	0	0	0	1	1	1	1	1	1	1	1	1	1	1	1	0	1	1	1	0	0	1	1	1	1	1	0	1	1	1	0
1884	Li, H., Zhao, Z., Ding, X., Chen, H., Deng, C., & Zhao, F. (2019). Effects of evidence-based medicine in clinical practice teaching in China:a meta-analysis. [循证医学理念在我国临床实践教学中应用效果的Meta分析] Journal of Shenyang Medical College, (02), 188-192.	6	non-CSSCI	2019	2016/4	3	13	NR	NR	1	0	1	0	1	1	1	0	1	0	0	0	1	1	1	1	1	1	1	1	1	1	1	1	0	1	1	1	0	0	1	1	1	1	1	0	1	1	1	0
1886	Tang, H., Gao, D., Dawa, Z., Sun, W., Liao, Z., ... Huang, P. (2016). A Meta-analysis of the effect of evidence-based medicine on medical undergraduates' clinical skills. [循证医学模式对医学本科生临床实践教学效果的Meta分析] China Higher Medical Education, (06), 92-93.	8	non-CSSCI	2016	2015/2	3	11	1196	NR	1	1	0	0	0	1	1	0	1	0	0	0	1	1	1	1	1	1	0	0	1	1	1	1	0	1	1	0	0	0	0	0	1	0	0	0	1	1	0	0
1888	Li, R., Qin, L., Yao, H., Miao, L., Zhang, B., & Liu, L., et al. (2017). Meta-analysis of the Application Effect of Evidence-based Medicine Model in Postgraduate Medical Education. [循证医学模式在医学研究生教学中应用效果的Meta分析] Health Vocational Education, (18), 62-64.	7	non-CSSCI	2017	2017/3	5	10	464	NR	1	0	0	0	1	1	1	0	1	0	0	0	1	1	1	1	0	1	1	1	1	1	1	1	0	1	1	1	0	0	0	0	1	1	1	0	1	1	1	0
1890	Guo, J., Wang, C., Liu, S., Zou, J., & Chen, Y., Jiang, Y. (2022). The effects of serious games in nursing education:a systematic review. [严肃游戏在护理教学中应用效果的系统评价] Chinese Journal of Nursing Education, (01), 52-58.	6	non-CSSCI	2022	2021/5	8	13	1896	PRISMA flow diagram	1	1	1	1	1	1	1	0	1	0	0	1	1	1	1	1	1	1	1	1	1	1	1	1	0	1	1	1	0	0	1	1	1	1	1	0	1	1	1	0
1910	Zhang, H., Bao, L., Lu, B., & Fu, J. (2015). Meta-analysis of the Effect of Medical Simulation Teaching on Learning Outcomes of Clinical Medicine Students. [医学模拟教学对临床医学专业学生学习效果的Meta分析] China Higher Medical Education, (12), 62-63.	4	non-CSSCI	2015	2014/3	3	7	954	NR	1	1	0	1	0	0	1	0	1	0	0	1	1	1	1	1	0	0	0	0	0	1	1	0	0	1	1	0	0	0	0	0	1	0	1	0	1	0	0	0
1912	Wei, H., Song, X., Liu, X., & Cao, H. (2019). A Meta-analysis of Teaching Effect of lntegrated Curriculum System in Medical Morphology. [《医学形态学》整合课程体系教学效果的Meta分析] Medical Education Research and Practice, (05), 843-846+862.	4	non-CSSCI	2019	2019/1	4	10	3093	NR	1	1	1	0	1	1	1	0	1	0	0	0	1	1	1	1	1	0	0	0	1	1	1	1	0	1	1	1	0	0	1	1	1	1	1	0	1	0	1	0
1914	He, Y., & Zhou, Y. (2020). Meta analysis of the teaching effect of flipped classroom in diagnostics. [医学诊断学翻转课堂教学效果的Meta分析] China Medical Education Technology, (06), 760-763+777.	2	non-CSSCI	2020	2019/12	5	18	NR	NR	1	1	1	0	1	1	1	0	1	0	0	0	1	1	1	1	0	1	1	1	0	1	1	1	0	1	1	0	0	0	0	0	1	0	1	0	1	0	0	0
1923	Yang, L. (2020). A Meta-analysis of the Effects of Mobile Technologies on Foreign Language Learning Performance. [移动技术对外语学习成效影响的元分析]. Journal of Zhejiang International Studies University, (04), 64-70.	1	non-CSSCI	2020	2020/2	3	35	NR	NR	0	1	0	0	0	0	1	0	1	0	0	1	1	1	1	1	0	1	1	1	0	1	0	0	0	1	1	0	0	0	0	0	1	0	0	0	1	1	0	0
1924	Miao, J., & Chang, J. (2022). Research on a Meta-analysis of the Effects of Mobile lnquiry-based Learning. [移动探究式学习效果的元分析研究]. Journal of Northeastern University(Social Science), (04), 130-136.	2	CSSCI	2022	NR	4	64	NR	NR	1	0	0	0	0	0	1	0	1	0	0	1	1	1	1	1	0	1	1	1	0	0	0	0	0	0	0	0	0	0	0	0	0	0	0	0	1	1	0	0
1928	Wang, C., Dong, Q., & Wu, F. (2018). A Meta-analysis of the Effects of Mobile Learning on Students' Learning Performance. [移动学习对学习成效影响的元分析]. Journal of Distance Education, (02), 67-75.	3	CSSCI	2018	2017/10	1	52	NR	NR	1	0	0	0	0	1	1	0	1	0	0	1	1	1	1	1	0	1	1	1	0	1	0	1	0	1	1	0	0	0	0	0	1	0	0	0	1	1	0	0
1931	Zheng, L., Cui, P., & Li, X. (2018). Can Mobile Learning lmprove Learning Performance?--A Meta-Analysis Based on 92 Studies from 2011 to 2017. [移动学习能促进学习绩效吗——基于2011-2017年国际英文期刊92项研究的元分析]. Modern Distance Education Research, (06), 45-54.	3	CSSCI	2018	NR	1	92	NR	NR	1	0	0	0	0	1	1	0	0	0	0	1	1	1	1	1	0	1	1	1	0	1	1	0	0	1	1	0	0	0	0	0	1	0	0	0	0	0	0	0
1935	Du, L., & Wang, Y. (2019). The Study of the Mobile Terminal's Effect on Learning一A Meta-Analysis of 53 Experimental and Quasi-Experimental Studies. [移动终端对学习的影响效果研究——基于53项实验和准实验的元分析]. Modern Educational Technology, (06), 55-61.	2	CSSCI	2019	2019-04-01	3	53	NR	NR	1	0	0	0	0	1	1	0	1	0	0	1	1	1	1	1	0	1	1	1	0	1	1	1	0	1	1	0	0	0	0	0	1	0	0	0	1	1	0	0
1936	Qin, R., Zhang, T., Shi, C., Qi, Y., Wang, L., & Bai, Z. (2022). A systematic review of the effect of family-centered intervention on parenting, parent-child and child behavior problems in poor families. [以家庭为中心对贫困家庭的养育、亲子和儿童行为问题干预效果的系统评价]. Chinese Mental Health Journal, (08), 696-700.	6	non-CSSCI	2022	NR	9	7	861	NR	1	0	1	0	1	1	1	0	1	0	0	1	1	1	1	1	0	1	1	1	1	1	1	1	0	1	1	0	0	0	0	0	1	0	0	0	1	1	0	0
1938	Ge, Z., He, H., Chen, M., Wang, Y., Chai, L., Huang, H., & Bai, H. (2019). Meta-analysis of the Effectiveness of Organ-system-centered Integrated Curriculum Teaching. [以器官系统为中心的课程整合教学效果的Meta分析]. Basic Medical Education, (06), 435-438.	7	non-CSSCI	2019	2017-02-01	4	18	3040	NR	1	0	1	0	1	0	1	0	1	0	0	0	1	1	1	1	0	1	1	1	1	1	1	1	0	1	1	0	0	0	0	0	1	0	0	0	1	0	0	0
1940	Ge, L., Chen, Y., Xue, W., & Liu, J. (2021). Efficacy of team-based learning pedagogy in the application of radiology education: a meta-analysis. [以团队为基础的教学法在医学影像学教学效果的meta分析]. Chinese Journal of Evidence-Based Medicine, 21(7), 839-844. DOI:10.7507/1672-2531.202102052	4	non-CSSCI	2021	2020-03-01	6	11	721	NR	1	0	1	0	1	1	1	0	1	0	0	0	1	1	1	1	1	1	1	1	1	1	1	1	0	1	1	0	0	0	1	0	1	0	0	0	1	0	0	0
1942	Song, J., Zhang, D., Guo, J., Guo, Q., Cui, Y., & Yang, C. (2013). Meta-analysis of the Impact of Team-based Teaching Models on Medical Students' Learning Effectiveness. [以团队为基础的教学模式对医学生学习效果影响的Meta分析]. China Higher Medical Education, (10), 65-66.	6	non-CSSCI	2013	NR	5	7	NR	NR	1	0	0	0	0	0	1	0	1	0	0	0	1	1	1	1	1	0	1	1	0	1	0	1	0	1	1	0	0	0	0	0	0	0	0	0	1	0	0	0
1944	Liu, Q., Zhan, C., & Wu, J. (2018). Meta-analysis of the Application Effectiveness of Problem-based Teaching Method in Surgical Nursing Education. [以问题为导向的教学法在外科护理教学中应用效果的Meta分析]. Chinese General Practice Nursing, (29), 3692-3695.	3	non-CSSCI	2018	2017-11-01	3	15	1662	NR	1	0	1	0	1	1	1	0	1	0	0	0	1	1	1	1	1	1	1	1	1	1	0	1	0	1	1	0	0	0	1	0	1	0	0	0	1	0	0	0
1946	Shi, Q., Cheng, J., Kong, L., Yu, M., Li, J., & Liu, H. (2019). The application of problem-based teaching method in teaching of pharmacology: a meta-analysis. [“以问题为导向的教学方法”在药理学教学中的Meta分析]. Journal of Qiqihar Medical University, (19), 2456-2461.	6	non-CSSCI	2019	2018-08-01	5	22	2532	NR	1	0	1	0	1	0	1	0	1	0	0	0	1	1	1	1	1	1	1	1	1	1	1	1	0	1	1	0	0	0	1	0	1	0	0	0	1	1	0	0
1948	Yu, X., He, Y., Xu, Z., Liu, G., Li, Y., Wei, B.,... Lu, H. (2018). Effect of problem-based learning in epidemiology teaching: a systematic review. [以问题为导向的学习模式在流行病学教学中应用效果的系统评价]. Modern Preventive Medicine, (17), 3259-3264.	9	non-CSSCI	2018	2017/10	3	12	1791	NR	1	1	1	0	1	1	1	0	1	0	0	0	1	1	1	1	1	1	1	1	1	1	1	1	0	1	1	0	0	0	1	1	1	1	1	0	1	1	1	0
1950	Du, A., Wang, X., & Yang, S. (2015). Meta-analysis of the Effectiveness of Problem-Based Teaching Models and Traditional Teaching Models in Clinical Neurology Internship Teaching in China. [以问题为基础教学模式和传统教学模式在我国神经病学临床实习教学效果的Meta分析]. Journal of Xinxiang Medical University, (03), 286-288.	3	non-CSSCI	2015	NR	3	6	512	NR	1	0	1	0	1	0	1	0	0	0	0	0	1	1	1	1	1	0	1	0	1	1	1	1	0	1	1	0	0	0	1	1	1	1	1	0	1	0	0	0
1956	Pan, Y., Ma, L., Bing, Z., Liang, H., Bai, Z., Jiang, H.,... Yu, Y. (2021). Systematic review and meta-analysis of art therapy of psychological status on university students. [艺术治疗对大学生心理状况的系统评价与meta分析]. Psychological Monthly, (20), 7-11.	11	non-CSSCI	2021	2021/2	11	7	503	NR	1	1	1	0	1	1	1	0	1	0	0	0	1	1	1	1	0	1	1	1	1	1	1	0	1	1	1	0	0	0	0	0	1	0	1	0	1	0	0	0
1966	Ji, D., Fan, Y., Zhang, Y., Hong, J., & Chen, D. (2015). Efficacy of Music Therapy as an lntervention on Depression among College Students: A Systematic Review. [音乐疗法对大学生抑郁情绪干预效果的系统评价]. China Journal of Health Psychology, (04), 588-593.	5	non-CSSCI	2015	2014/4	4	9	581	NR	1	0	1	0	0	1	1	1	1	0	0	0	1	1	1	1	1	1	1	1	1	1	0	1	0	1	1	0	0	0	1	1	1	1	1	0	1	1	0	0
1973	Miao, L. (2022). A Meta-analysis of lncidental ESL Vocabulary Acquisition During Natural Reading. [英语自然阅读中二语词汇附带习得研究的元分析]. Foreign Language Research, (05), 87-92.	1	CSSCI	2022	NR	2	23	1027	NR	1	1	0	0	0	1	1	0	1	0	0	0	1	1	1	1	0	1	1	1	0	1	1	1	0	1	1	0	0	0	0	0	1	0	0	0	1	1	0	0
1986	Cui, N., Xiao, Y., Hu, Y., Xu, L., & Hu, Y. (2019). Does a Large Discount Always Gain a Higher Redemption Rate——A Meta-analysis Study. [优惠力度越大,消费者越愿意兑换优惠券吗——一项元分析的检验]. Journal of Marketing Science, (2), 54-75.	5	CSSCI	2019	NR	5	25	NR	NR	1	1	0	0	0	0	1	0	1	0	0	1	1	1	1	1	1	1	1	1	0	1	0	0	0	1	1	0	0	0	0	0	0	0	0	0	1	1	0	0
1990	Hu, X., Zhao, L., Li, D., & Fan, B. (2021). Effectiveness of Game-based Teaching: A Systematic Review and Meta-analysis. [游戏化教学有效性的系统评价与元分析]. Open Education Research, (02), 69-79.	4	CSSCI	2021	2020/12	6	27	2218	NR	1	1	0	0	1	1	1	0	1	0	0	1	1	1	1	1	1	1	1	1	1	1	1	1	0	1	1	1	0	0	0	0	1	1	1	0	1	1	1	1
1991	Li, Y., Song, J., & Yao, Q. (2019). Research on lnfluence of Gamification learning Method on Students' Learning Efect:Meta-analysis Based on 35 Experiments and Quasi-experimental Studies. [游戏化学习方式对学生学习效果的影响研究——基于35项实验和准实验研究的元分析]. e-Education Research, (11), 56-62.	3	CSSCI	2019	NR	5	35	NR	NR	1	0	0	0	0	1	1	0	1	0	0	0	1	1	1	1	0	1	1	1	0	1	1	1	0	1	1	0	0	0	0	0	1	0	0	0	1	1	0	0
1992	Cai, D., Qian, Y., & Li, L. (2021). Can Game-Based Learning Promote Students’Achievement in Chemistry:Meta-Analysis on 32 Chemical Game-Based Learning Studies at Home and Abroad. [游戏化学习能促进化学学业成就吗——对国内外32项化学游戏化学习研究的元分析]. Chinese Journal of Chemical Education, (09), 59-66.	3	non-CSSCI	2021	NR	6	32	NR	NR	1	1	0	0	0	1	1	0	1	0	0	0	1	1	1	1	0	1	1	1	0	1	0	1	0	1	1	0	0	0	1	1	0	0	1	0	1	1	0	0
1993	Zhang, M., Ran, C., & Zhang, F. (2022). A Meta-Analysis of the lmpact of Gamification on Learning Outcomes in Online Education Platforms. [游戏化在线教育对学习效果影响的元分析]. Library Tribune, (05), 130-139.	3	CSSCI	2022	NR	12	18	2983	NR	1	0	0	0	0	1	1	0	1	0	0	0	1	1	1	1	0	1	1	1	0	1	1	0	0	1	1	0	0	0	1	1	1	0	1	0	1	1	0	0
1996	Lan, L., & Xu, W. (2022). Effects of Aerobic Exercise on Internet Addiction in Adolescents: A meta-analysis. [有氧运动改善青少年网络成瘾效果Meta分析]. Journal of Mudanjiang Normal University(Natural Sciences Edition), (03), 52-56.	2	non-CSSCI	2022	2021/9	6	13	NR	NR	1	1	1	0	0	1	1	0	1	0	0	0	1	1	1	1	1	1	1	1	1	1	1	0	0	1	1	0	0	0	1	0	0	1	1	0	1	1	0	1
2001	Wang, H., Zhang, M., Xu, J., & Wang, C. (2020). Meta Analysis of the Effect of Yoga Exercise on Mental Health. [瑜伽锻炼对心理健康影响的Meta分析]. Journal of Hebei Normal University(Natural Science), (02), 180-184.	4	non-CSSCI	2020	NR	3	23	2345	NR	1	0	1	0	0	1	1	0	1	0	0	1	1	1	1	1	1	0	0	0	0	1	1	0	1	1	1	0	0	0	0	0	0	0	1	0	1	0	0	0
2003	Wang, L., Zhan, T., Yuan, J., Sun, C., Wang, Y., & Wang, Y. (2022). Meta-analysis of Rain Classroom’s Teaching Effect in Chinese Undergraduate Medical Schools. [雨课堂在我国本科医学院校教学效果Meta分析]. Journal of Mudanjiang Medical University, (02), 160-164+167.	6	non-CSSCI	2022	2021/3	8	14	2423	NR	1	1	1	1	1	1	1	0	1	0	0	1	1	1	1	1	1	1	1	1	1	1	1	1	0	1	1	1	0	0	1	1	1	1	1	0	1	0	1	0
2004	Ji, J., Chen, Y., Wang, L., Li, C., Wang, L., & Wu, Z. (2020). Meta-analysis of the Application Effectiveness of Rain Classroom in Medical Schools. [雨课堂在医学院校应用效果的Meta分析]. Basic Medical Education, (05), 373-377.	7	non-CSSCI	2020	2019/10	3	17	NR	NR	1	0	1	0	1	0	1	0	1	0	0	0	1	1	1	1	1	1	1	1	1	1	1	1	0	1	1	0	0	0	1	1	1	1	1	0	1	0	0	0
2005	Zeng, M., Li, S., Niu, Z., Zhong, G., & Wang, D. (2022). The effect of sentence context on the cognate facilitation: a meta-analysis based on eye movements. [语境对同源促进效应的影响：基于眼动的Meta分析]. Psychological Monthly, (02), 1-6+11.	5	non-CSSCI	2022	2021/6	7	15	1215	NR	1	0	1	0	1	1	1	0	1	0	0	1	1	1	1	1	1	0	0	0	1	1	0	1	0	1	1	1	0	0	1	1	1	1	1	0	1	1	1	0
2017	Wang, W., & Wang, S. (2020). Meta-analysis of Metacognitive Strategy Training on Students' English Listening. [元认知策略培训对学生英语听力影响的元分析]. Journal of Changzhi University, (01), 82-85.	2	non-CSSCI	2020	2020/1	3	53	4935	NR	1	0	0	0	1	1	0	0	1	0	0	1	1	1	1	1	0	1	1	1	0	1	0	1	0	1	1	0	0	0	0	0	0	0	1	0	1	0	0	0
2018	Liu, W., & Gao, R. (2011). Meta-analysis of Metacognitive Strategy Training on Chinese Students' English Writing. [元认知策略培训对中国学生英语写作影响的元分析研究]. Foreign Language Education, (02), 60-63.	2	CSSCI	2011	NR	3	12	1007	NR	1	0	0	0	0	0	0	0	1	0	0	1	1	1	1	1	0	1	1	1	0	1	0	1	0	1	1	0	0	0	0	0	0	0	1	0	1	0	0	0
2019	Mao, J., Huang, X., Xiao, Y., & Fu, Z. (2022). Systematic Evaluation and Meta Analysis of the lmpact of Meta Cognitive lnterventions on P.E. [元认知干预对体育教学影响的系统评价与Meta分析]. Journal of Wuhan Sports University, (11), 78-87.	4	CSSCI	2022	2020/6	3	32	NR	NR	1	1	0	0	0	1	1	0	1	0	0	1	1	1	1	1	0	1	1	1	1	1	0	1	0	1	1	0	0	0	1	1	1	1	0	0	1	1	0	0
2028	Wang, L., & Wu, Y. (2017). The effects of reading strategy training on reading comprehension: a meta-analysis. [阅读策略培训对学生阅读理解能力影响的元分析]. Foreign Language Learning Theory and Practice, (03), 50-56.	2	CSSCI	2017	2015/12	2	27	NR	NR	1	0	0	0	1	1	1	0	1	0	0	1	1	1	1	1	0	1	1	1	0	1	0	1	0	1	1	0	0	0	0	0	0	0	0	0	1	1	0	0
2032	Wu, J., Zhan, H., Du, Z., & Wu, W. (2018). Meta Analysis for Exercise Prescription lnterferes with the Effect of Adolescent lnternet Addiction Disorder. [运动处方干预青少年网络成瘾效果的Meta分析]. Sports & Science, (03), 46-54.	4	CSSCI	2018	2017-12-01	7	13	720	PRISMA	1	0	1	0	0	1	1	0	1	0	0	1	1	1	1	1	1	1	1	1	1	1	1	1	0	1	1	0	0	0	1	0	1	0	0	0	1	1	0	0
2033	Zhao, Y., Wang, X., Xu, K., Sun, B., Geng, C., & Chen, J. (2021). Efficacy of Exercise Interventions on Mental Health and uality of Life of Drug Addicts during Compulsory lsolation:A Meta-analysis. [运动锻炼对强戒人员心理健康和生命质量干预效果的Meta分析]. China Sport Science and Technology, (06), 88-97.	6	CSSCI	2021	2020-04-01	10	12	709	NR	1	0	1	1	1	0	1	1	1	0	0	1	1	1	1	1	1	1	1	1	1	1	1	1	0	1	1	0	0	0	1	0	1	0	0	0	1	1	0	0
2035	Mao, W., He, Y., Wang, C., & Cao, M. (2022). A meta-analysis of the lnfluence of Sports on Personality. [运动对人格干预的元分析]. Bulletin of Sport Science & Technology, (02), 112-115+120.	4	non-CSSCI	2022	2020-12-01	5	4	526	NR	1	0	1	0	1	1	1	0	1	0	0	0	1	1	1	1	1	1	1	1	1	1	1	0	0	1	1	0	0	0	1	0	1	0	0	0	1	1	0	0
2036	Lu, H., Dong, Y., Luo, X., & Xiong, Y. (2022). A meta-analysis of the influence of sports on personality. [运动对人格影响的meta分析]. Bulletin of Sport Science & Technology, (03), 79-86+90.	4	non-CSSCI	2022	2020-12-01	5	7	2797	NR	1	0	1	1	1	1	1	0	1	0	0	0	1	1	1	1	1	1	1	1	1	1	1	0	0	1	1	0	0	0	1	0	1	0	0	0	1	1	0	0
2037	Li, H., & Dai, J. (2022). A Meta-analysis of the lnfluence of Different Exercises on Anxiety of Chinese College Students. [运动对我国大学生焦虑情绪影响的meta分析]. Bulletin of Sport Science & Technology, (02), 193-197.	2	non-CSSCI	2022	2021-03-01	3	11	NR	NR	1	0	1	0	1	0	1	0	1	0	0	0	1	1	1	1	1	1	1	1	1	1	1	0	0	1	1	0	0	0	1	0	1	0	0	0	1	1	0	0
2039	Tian, M., Dong, Y., & Hu, J. (2022). A Meta-Analysis of Exercise Intervention on Depression. [运动对抑郁干预的元分析]. Bulletin of Sport Science & Technology, (09), 224-227.	3	non-CSSCI	2022	2020-12-01	2	14	1312	NR	1	0	1	1	1	1	1	0	1	0	0	0	1	1	1	1	1	1	1	1	1	1	1	0	0	1	1	0	0	0	1	0	1	0	0	0	1	1	0	0
2040	Fan, C., & Wang, J. (2022). A Meta-analysis of the lnfluence of Exercise lntervention on Undergraduates' Mood. [运动干预对本科大学生心境影响的Meta分析]. Sichuan Sports Science, (04), 75-79.	2	non-CSSCI	2022	NR	5	10	2586	NR	1	0	0	0	0	1	1	0	1	0	0	1	1	1	1	1	1	1	1	1	1	1	1	1	0	1	1	0	0	0	1	0	1	0	0	0	1	0	0	0
2041	He, C. (2022). Meta-analysis of the Effects of Exercise lntervention on College Students' Anxiety. [运动干预对大学生焦虑情绪影响的Meta分析]. Sichuan Sports Science, (01), 50-55.	1	non-CSSCI	2022	NR	4	14	1371	NR	1	0	0	0	1	1	1	0	1	0	0	1	1	1	1	1	1	1	1	1	1	1	1	1	0	1	1	0	0	0	1	0	1	0	0	0	1	1	0	0
2042	Fan, X., Wu, M., Cao, P., & Zheng, J. (2018). Meta-analysis of Exercise Intervention on Internet Addiction among College Students. [运动干预对大学生网络成瘾影响的meta分析]. Sports World, (09), 115-117.	4	non-CSSCI	2018	2017/5	3	6	247	NR	1	0	0	0	1	1	1	1	1	0	0	0	1	1	1	1	0	1	1	1	1	1	0	1	0	1	1	0	0	0	0	0	1	0	1	0	1	1	0	0
2044	Wu, Z., Song, Y., & Wang, Z. (2016). The Meta-analysis of Exercise Intervention Effect on Coded Depression Leve. [运动干预对女大学生抑郁水平影响的meta分析]. Journal of Nanjing Sports Institute, (03), 42-47.	3	non-CSSCI	2016	2015/10	2	8	425	NR	1	0	1	0	1	1	1	1	1	0	0	0	1	1	1	1	0	1	1	1	1	1	0	1	0	1	1	1	0	0	1	1	1	0	1	0	1	1	0	0
2045	Zhang, X. (2018). Meta Analysis about Effect of Physical lntervention on Teenagers' Subjective Well-being. [运动干预对青少年主观幸福感影响的Meta分析]. Sichuan Sports Science, (04), 45-49+54.	1	non-CSSCI	2018	NR	5	10	1214	NR	1	0	0	0	1	1	1	1	1	0	0	1	1	1	1	1	0	1	1	1	1	1	1	1	0	1	1	0	0	0	0	0	1	1	1	0	1	1	1	0
2046	Jin, C., Zhang, Z., & Xie, C. (2019). Effects of sports intervention on mood state of college students in China:A meta-analysis. [运动干预对我国大学生心境状态影响的meta分析]. Journal of Liaoning Normal University(Natural Science Edition), (01), 129-138.	3	non-CSSCI	2019	2017/10	6	18	2019	NR	1	0	0	0	1	1	1	0	0	0	0	1	1	1	1	1	0	0	1	1	1	1	1	1	0	1	1	0	0	0	1	1	1	1	1	0	1	1	1	0
2047	Shao, S. (2019). Meta-analysis of Effect of Exercise lntervention on Mental Health of Vocational College Students. [运动干预对职业院校大学生心理健康影响的Meta分析]. Vocational and Technical Education, (29), 70-75.	1	non-CSSCI	2019	NR	3	35	2364	NR	1	0	0	0	1	0	1	0	1	0	0	0	1	1	1	1	0	0	1	1	0	1	1	1	0	1	1	0	0	0	0	0	1	0	0	0	1	1	0	0
2048	Xu, T., Zhou, X., Zhang, T., Zhang, F., & Peng, C., Li, Y. (2022). The Effects of Exercise Intervention on Depression Symptoms in Adolescent: A meta-Analysis. [运动干预青少年抑郁症状效果的meta分析]. Sports Research and Education, (01), 78-84.	6	non-CSSCI	2022	2020/11	9	10	1011	NR	1	0	1	1	1	1	1	0	1	0	0	1	1	1	1	1	1	1	1	0	1	1	0	1	0	1	1	1	0	0	1	1	1	1	1	0	1	1	1	0
2054	Bu, C., Guo, J., Li, Q., & Zhang, S. (2021). Is Instructor Presence in On ine nstructiona Videos Hepfu for learnino:A Meta-ana vsis based on 33 Domestic and internationa Empirical Studies. [在线教学视频中教师在屏能否促进学习？——基于国内外33项实证研究的元分析]. Journal of Distance Education, (06), 67-75.	4	CSSCI	2021	2020/12	8	22	2477	NR	1	0	0	0	0	0	1	0	1	0	0	1	1	1	1	1	0	1	1	1	0	1	1	1	0	1	1	0	0	0	0	1	1	0	1	0	1	1	0	0
2055	Dou, Y. (2022). A meta-analvsis of empirical studies on the eguivalence between onine examination and raditiona examination from 2000 to 2020. [在线考试与传统考试成绩等效性研究——基于2000—2020年国际实证研究的元分析]. Chinese Journal of Distance Education, (01), 73-84.	1	CSSCI	2022	NR	5	37	NR	NR	1	1	0	0	0	1	1	0	1	0	0	1	1	1	1	1	0	1	1	1	0	1	1	0	0	1	1	1	0	0	0	0	0	0	1	0	1	1	1	0
2057	Wang, X., Zhang, L., Yang, W., Lu, X., Xu, W., & Gao, Z. (2021). How Online Learning Resources Affect Academic Emotions and Learning Outcomes--A Meta-Analysis Based on the Control-Value Theory. [在线学习资源如何影响学业情绪和学习效果——基于控制—价值理论的元分析]. Modern Distance Education Research, (05), 82-93+102.	6	CSSCI	2021	2020/5	4	43	NR	NR	1	0	0	0	0	1	1	0	1	1	0	1	1	1	1	1	0	1	1	1	0	1	0	0	0	1	0	0	0	0	0	0	0	0	0	0	1	1	0	0
2064	Ni, H., & Hu, Y. (2019). Does Augmented Reality lmprove Learning Achievements?A Meta-Analvsis Based on 35 Studies from 2010 to 2018. [增强现实技术能促进学习吗?——基于2010-2018年国际英文期刊35项研究的元分析]. Open Education Research, (01), 62-72.	2	CSSCI	2019	2019/1	4	35	NR	NR	1	1	0	0	0	1	1	0	1	0	0	0	1	1	1	1	0	1	1	1	0	1	0	0	1	1	0	0	0	0	0	0	1	0	0	0	1	1	1	0
2065	Mie, Y., & Wan, W. (2021). Can Augmented Reality Technology lmprove Learning Achievement? --A Meta-Analysis Based on 40 Experimental and Quasi-experimental Studies at Home and Abroad. [增强现实技术能提升学习成效吗？——基于国内外40项实验与准实验研究的元分析]. Modern Educational Technology, (02), 40-47.	2	CSSCI	2021	2020/12	8	40	NR	NR	1	0	0	0	1	1	1	0	1	0	0	0	1	1	1	1	0	1	1	1	0	1	0	0	0	1	0	0	0	0	0	0	0	0	0	0	1	1	0	0
2066	Zhang, M., & Liu, F. (2022). Can Augmented Reality Technology mprove Learning Effects?-Meta-Analysis Research Based on 46 nternational Studies. [增强现实技术能提升学习效果吗?——基于46项国际研究的元分析]. Software Guide, (01), 62-68.	2	non-CSSCI	2022	2020/12	1	46	NR	PRISMA	1	1	0	0	0	1	1	0	1	0	0	1	1	1	1	1	0	1	1	1	0	1	0	0	0	1	0	0	0	0	1	1	1	0	0	0	1	1	0	0
2071	Yang, N., & Wu, L. (2021). Mindfulness intervention on physical and mental health of nursing students:a systematic review. [正念干预对护理专业学生身心健康影响的系统评价]. Chinese Journal of Nursing Education, (01), 59-65.	2	non-CSSCI	2021	2020/3	6	7	387	PRISMA flow diagram	1	1	1	0	0	1	1	0	1	0	0	0	1	1	1	1	1	1	1	1	1	1	1	1	0	1	1	0	0	0	1	1	1	1	1	0	1	1	0	0
2072	Cui, Y., Fei, D., Qian, D., Xie, J., & Zhang, L. (2021). Meta-analysis of the Effect of Mindfulness Intervention on Caregivers of Elderly Patients with Dementia. [正念干预对老年痴呆病人照顾者干预效果的Meta分析]. Chinese General Practice Nursing, (30), 4251-4255.	5	non-CSSCI	2021	2020/3	11	8	463	NR	1	1	1	0	1	1	1	0	1	0	0	0	1	1	1	1	1	1	1	1	1	1	1	1	0	1	1	1	0	0	1	0	1	1	1	0	1	1	1	0
2073	Ren, Z., & Zhang, Y., Jiang, G. (2018). Effectiveness of mindfulness meditation in intervention for anxiety:A meta-analysis. [正念冥想对焦虑症状的干预:效果及其影响因素元分析]. Acta Psychologica Sinica, (03), 283-305.	3	CSSCI	2018	2016/3	8	55	4595	PRISMA-P	1	0	0	0	0	1	1	0	1	0	0	1	1	1	1	1	1	1	1	1	1	1	0	1	0	1	1	0	0	0	1	1	1	1	1	0	1	1	0	0
2074	Sun, J., Xin, Z., Bao, H., Zhang, X., & Li, C. (2021). The lnfluence of Mindfulness Training on Subjective Wel-being and lts Components: A Meta-analysis. [正念训练对主观幸福感及其成分的影响：一项元分析]. Chinese Journal of Clinical Psychology, (03), 648-652+602.	5	CSSCI	2021	2020/6	7	47	NR	NR	1	0	0	0	1	1	1	0	1	0	0	1	1	1	1	1	1	1	1	1	0	1	0	1	0	0	0	0	0	0	0	0	0	0	0	0	1	1	0	0
2083	Wu, G., & Li, K. (2011). Meta-analysis Study on Application of Knowledge Visualization Teaching. [知识可视化教学应用的元分析研究].e-Education Research, (12), 84-90.	2	CSSCI	2011	2010/1	3	51	6081	NR	0	0	0	0	0	1	1	0	1	0	0	0	1	1	1	1	1	1	1	1	0	0	0	0	0	1	1	0	0	0	0	0	0	0	1	0	1	1	0	0
2091	Zhang, X., Cheng, K., Guo, X., & Tian, Y. (2021). Is Paper Reading Better Than Digital Reading?——A Meta-Analysis Based on 48 Domestic and Foreign Studies. [纸质阅读效果优于数字阅读吗？——基于48项国内外研究的元分析]. Information Science, (06), 55-61+91.	4	CSSCI	2021	NR	7	48	NR	NR	1	0	0	0	0	1	1	0	1	0	0	1	1	1	1	1	0	1	1	1	0	1	1	1	0	1	1	0	0	0	1	1	1	0	0	0	1	1	0	0
2092	Chen, K., & Liu, H., Yan, Y. (2020). Common Effect Analysis of Empirical Study of the nfluence of Smart Teaching on Learning Effect-一Based on the meta-analysis of 37 Experiments and Would-be Experiments. [智慧教学影响学习效果实证研究的共同效应解析——基于37项实验和准实验的元分析]. Digital Education, (04), 73-77.	3	non-CSSCI	2020	NR	6	37	NR	NR	0	0	0	0	0	1	1	0	1	0	0	1	1	1	1	1	0	1	1	1	0	1	0	0	0	0	0	0	0	0	0	0	0	0	0	0	1	1	0	0
2095	Wang, W., & Mao, M., Yan, H. (2019). lmpact of an intelligent tutoring system on learning achievement: a guantitative meta-analysis. [智能导师系统对学业成就的影响研究:量化元分析的视角]. Chinese Journal of Distance Education, (10), 40-51.	3	CSSCI	2019	2018/11	6	58	NR	NR	1	1	0	0	0	1	1	0	1	0	0	1	1	1	1	1	0	1	1	1	0	1	0	1	0	0	0	0	0	0	0	0	1	0	0	0	1	1	0	0
2096	Xie, X., Li, Q., Xie, Z., Long, Y., Chen, J., Wu, A., & Chen, H. (2022). Meta-analysis of the Impact of Smartphone Mobile Learning Modes on Nursing Education Quality. [智能手机移动学习模式对护理教育质量影响的Meta分析]. Health Vocational Education, (03), 78-81.	7	non-CSSCI	2022	2019-06-01	10	15	2264	NR	1	0	0	0	1	0	1	0	1	0	0	0	1	1	1	0	1	1	1	1	1	1	1	1	0	1	1	0	0	0	0	0	1	0	0	0	1	0	0	0
2097	Shang, P., & Wang, C. (2021). Research on the Learning Effect of the System of lntelligence Adaptive Learning and lts Influential Elementsanalysis of 60 Experimental and Would-be experimental Research from 2000 to 2020 Based on the Meta. [智适应学习系统的学习效果及其影响因素研究——基于2000—2020年60项实验与准实验研究的元分析]. Digital Education, (01), 45-50.	2	non-CSSCI	2021	NR	5	60	NR	NR	1	0	0	0	0	1	1	0	1	0	0	1	1	1	1	1	0	1	1	1	0	1	1	0	0	1	1	0	0	0	0	0	0	0	0	0	1	1	0	0
2160	Zhang, L., & Wang, H. (2022). Meta Analysis of the lmpact of Exercise on Well-being of the Elderly in China. [中国老年人锻炼对幸福感影响的Meta分析]. Journal of Nanjing Sports Institute, (01), 68-72+80.	2	non-CSSCI	2022	2021-08-01	6	52	34912	NR	1	0	1	0	1	1	1	0	1	0	0	0	1	1	1	1	1	1	1	1	0	1	1	1	0	1	1	0	0	0	1	0	1	0	0	0	1	1	0	0
2206	Ren, Z., Zhao, C., Tian, F., Yan, Y., Li, D., Zhao, Z., & Jiang, G. (2020). Meta-analysis of the effect of mental health literacy intervention in Chinese people. [中国人心理健康素养干预效果的元分析]. Acta Psychologica Sinica, (04), 497-521.	8	CSSCI	2020	2018-12-01	9	38	NR	PRISMA	1	0	1	0	1	1	1	0	1	0	0	1	1	1	1	1	1	1	1	1	1	1	1	1	0	1	1	0	0	0	1	0	0	0	0	0	1	1	0	0
2241	Xu, H. (2020). The Relationship between Use of Tablet PC and Learning Effect of Primary and Middle School Students-一Based on the Meta-analysis of 20 Domestic and Foreign Papers. [中小学生平板电脑使用与学习效果的关系——基于国内外20篇文献的元分析]. Microcomputer Applications, (09), 70-73.	1	non-CSSCI	2020	2019-10-01	7	10	NR	NR	1	0	0	0	0	0	1	0	1	0	0	0	1	1	1	1	1	1	1	1	0	0	0	1	0	1	1	0	0	0	0	0	0	0	0	0	1	1	0	0
2248	Chen, F., Zhang, Q., Lang, S., Yu, C., Cui, X., Bai, Z., & Zeng, X. (2022). Meta Analysis of Teaching Effects of TCM in Flipped and Traditional Classroom. [中医临床翻转与传统课堂教学效果Meta分析]. Western Journal of Traditional Chinese Medicine, (05), 68-73.	7	non-CSSCI	2022	2019-12-01	7	9	1072	NR	1	0	0	1	1	1	1	0	1	0	0	0	1	1	1	1	1	1	1	1	1	0	1	1	0	1	1	0	0	0	0	0	1	0	0	0	1	0	0	0
[truncated: 27 more columns]

## Sheet: non-intervention reviews
Study ID	Citation	Basic information								MOOSE checklist																																			DART tool
		Number of authors	Literature source	Publication year	Date to search	Number of databases searched	Number of primary studies included	Sample Size	PRISMA citation	Report1	Report2	Report3	Report4	Report5	Report6	Report7	Report8	Report9	Report10	Report11	Report12	Report13	Report14	Report15	Report16	Report17	Report18	Report19	Report20	Report21	Report22	Report23	Report24	Report25	Report26	Report27	Report28	Report29	Report30	Report31	Report32	Report33	Report34	Report35	Report1	Report2	Report3a	Report3b	Report3c
1	Wu, Q., Zheng, P. Y., & Liu, X. H. (2017). The relationship between phonological awareness and early reading in Chinese children aged 3-12: Evidence from a meta-analysis [3-12岁儿童对汉语声、韵、调的意识与早期阅读的关系:基于元分析的证据]. Psychology and Behavior Research, 15(05), 643-653.	3	CSSCI	2017	NR	3	59	12514	NR	1	1	1	1	0	1	0	0	0	1	0	0	0	0	0	0	1	0	0	0	0	1	1	1	0	1	0	0	0	0	1	1	1	1	0	1	1	1	1	0
2	Zhou, J., Yu, F., & Guo, L. P. (2014). Language Ability and False-belief: A Meta-analysis on Children Aged 3-6 in China. [3-6岁汉语儿童语言能力与错误信念理解关系的元分析]. Advances in Psychological Science, 22(06),911-917.	3	CSSCI	2014	NR	2	19	1581	NR	1	0	1	1	0	1	0	1	0	1	0	1	0	0	0	0	1	1	1	0	0	1	1	1	1	1	0	0	0	0	1	1	1	0	0	1	1	1	1	1
6	Hu, Q. P. (2011). Meta-analysis on psychological investigation outcome for Chinese university students from 2001 to 2005.[2001-2005年中国大学生心理调查结果的meta分析]. Shanghai Journal of Preventive Medicine, 23(10), 490-493.	1	non-CSSCI	2011	NR	5	10	24111	NR	1	0	1	0	0	1	0	1	0	1	0	0	0	0	0	0	0	0	1	0	0	1	1	1	1	1	0	0	0	0	1	1	1	1	0	1	1	1	1	0
7	Shen, K., Huang, D., Liu, Q., & Zeng, X. T. (2017). Meta-Analysis of Mental Health Status of Medical Graduate Students in 2006-2016. [2006-2016年医学研究生心理健康状况的元分析]. Journal of Henan University (Medical Edition), 36(02),85-90.	4	non-CSSCI	2017	2016.11	3	20	9779	NR	1	0	1	0	0	1	0	1	0	1	0	0	0	0	0	0	0	0	1	0	0	1	1	1	0	1	0	1	0	0	1	1	1	1	0	1	1	1	1	0
8	Xie, Y. T., Zeng, S. L. (2019). Meta-analysis on Subjective Well-being of Floating Children in 2006-2017. [2006-2017年流动儿童主观幸福感Meta分析]. Chinese Health Service Management, 36(01),69-71.	2	non-CSSCI	2019	NR	4	7	5625	NR	1	0	1	1	1	1	0	1	0	1	0	0	0	1	0	0	1	0	1	0	0	1	0	1	0	1	1	1	0	0	1	1	1	1	0	1	1	1	1	0
9	Fu, H. H., He, X. Q., & Ye, Y. D. (2018). Meta-analysis of Mental Health Status of Parents of Sick Children from 2007 to 2017. [2007-2017年儿童患者家长心理健康状况的元分析]. Journal of Weifang Engineering Vocational College, 31(06),61-66.	3	non-CSSCI	2018	2018.2	2	30	2010	NR	1	0	1	1	0	1	0	1	0	1	0	0	0	0	0	0	1	0	0	0	0	1	1	1	0	1	1	1	0	0	1	1	1	1	0	1	1	1	1	0
10	Shen, K., Huang, D., Yang, Y.F., & Luo, T.H. (2020). Prevalence of suicidal ideation among medical students in mainland China during 2007 to 2020: ameta-analysis. [2007-2020年中国大陆医学生自杀意念发生率的Meta分析]. New Medicine, 30(06), 431-441.	4	non-CSSCI	2020	2020.1	4	39	92363	NR	1	0	1	1	1	1	0	1	0	1	0	0	0	1	0	0	1	1	1	0	1	1	1	1	1	1	0	1	0	1	1	1	1	1	0	1	1	1	1	0
11	Shen, J.X., & Wang, Y. (2020). Suicide attempts in Chinese mainland middle school students with suicidal ideation: A meta-analysisbetween 2009 and 2018. [2009-2018 年中国大陆中学生自杀意念者自杀尝试发生率的 Meta 分析]. Modern Preventive Medicine, 47(12), 2206-2210.	2	non-CSSCI	2020	2018.8	6	28	129399	NR	1	0	1	1	1	1	0	1	0	1	0	0	0	0	0	0	1	0	1	0	1	1	1	1	1	1	1	1	0	1	1	1	1	0	0	1	1	1	1	0
12	Wang, Q. Yu, Y. Yang, Y., & Yao, B.J. (2021). Mental health status of primary and secondary school teachers in 2010-2020:A Meta-analysis based on SCL-90 scores. [2010-2020年国内中小学教师心理健康状况：基于SCL-90分值的Meta分析]. Journal of Hotan Normal College, 40(05), 46-53.	4	non-CSSCI	2021	2020.12	4	31	33659	NR	1	0	1	1	1	1	0	1	0	1	0	0	0	0	0	0	1	0	1	0	0	1	0	1	0	1	0	0	0	0	1	1	1	0	0	1	1	1	1	0
13	Zhang, Y.L., Jin, J.J., &Yu, G.L. (2022). Prevalence of mental health problems among junior high school students in Chinese mainland from 2010 to 2020:A meta-analysis.[2010-2020 中国内地初中生心理健康问题检出率的元分析]. Advances in Psychological Science, 30(05), 965-977	3	CSSCI	2022	2020.12	2	95	196096	NR	1	0	1	1	1	1	0	1	0	1	0	0	0	0	0	0	1	1	1	0	0	1	1	1	0	1	1	1	0	0	1	1	1	1	0	1	1	1	1	0
14	Chen, Y.M., Zhang, Y.L., &Yu, G.L. (2022). Prevalence of mental health problems among college students in Chinese mainland from 2010 to2020:A meta-analysis. [2010-2020 中国内地大学生心理健康问题检出率的元分析]. Advances in Psychological Science, 30(05), 991-1004	3	CSSCI	2022	2020.12	2	237	407026	NR	1	0	1	1	1	1	0	1	0	1	0	0	0	0	0	0	1	1	1	0	0	1	1	1	0	1	1	1	0	0	1	1	1	1	0	1	1	1	0	0
15	Yu, X.Q., Zhang, Y.L., & Yu, G.L. (2022). Prevalence of mental health problems among senior high school students in main land of China from 2010 to 2020: A meta-analysis. [2010-2020 中国内地高中生心理健康问题检出率的元分析]. Advances in Psychological Science, 30(05), 978-990	3	CSSCI	2022	2020.12	2	99	217806	NR	1	0	1	1	1	1	0	1	0	1	0	0	0	0	0	0	1	1	1	0	0	1	1	1	0	1	1	1	0	0	1	1	1	1	0	1	1	1	1	1
16	Huang, X.X, Zhang, Y.L., & Yu, G.L. (2022). Prevalence of mental health problems among primary school students in Chinese mainland from 2010 to 2020:A meta analysis. [2010-2020 中国内地小学生心理健康问题检出率的元分析]. Advances in Psychological Science, 30(05), 953-964	3	CSSCI	2022	2020.12	2	34	94926	NR	1	0	1	1	1	1	0	1	0	1	0	0	0	0	0	0	1	1	1	0	0	1	1	1	0	1	1	1	0	0	1	1	1	1	0	1	1	1	1	1
30	Liao, Y.G., He, W. & Wu, Z.Z. (2017). A Meta analysis of the Relationship between Personality Dimensions in EPQ and Mental Health. [EPQ人格维度与中国人心理健康关系及其影响因素的元分析]. Chinese Journal of Clinical Psychology, 25 (02), 342-346+314.	3	CSSCI	2017	NR	2	299	171131	NR	1	0	1	1	1	1	0	1	0	1	0	0	0	0	0	0	1	1	1	0	0	1	1	1	0	1	0	1	0	0	1	1	1	1	0	1	1	1	1	0
32	Chi, M.M., Liu, S.J., Cai, Z.H., Luo, B. & Lu, Q. (2021). A Meta-analysis of the Mediating Effect and Boundary Conditions of lT Alignment on the Relationship between IT Governance and Firm Performance. [IT匹配在IT治理和企业绩效间的中介作用和边界条件研究：基于元分析技术的探索]. Nankai Management Review, 24(03), 115-129.	5	CSSCI	2021	2019.5	9	96	9482	NR	1	0	1	1	1	1	0	1	0	1	0	0	0	0	1	0	1	1	0	0	0	1	0	1	0	1	0	1	0	0	1	1	1	1	0	1	1	1	1	0
34	Yu, Q., Zhang, X.R., Wu, S.N., & Tai, Y.F. (2020). Meta-analysis of the Correlation Between Mendeley and Traditional Citation Index. [Mendeley与传统引用指标相关性的元分析]. Intelligence Journal, 39(02), 191-198	4	CSSCI	2020	2019.3	9	39	166	NR	1	0	1	1	1	0	0	1	0	1	0	0	0	1	0	0	1	1	1	0	0	1	1	1	0	1	1	1	0	0	1	1	1	1	0	1	1	1	1	0
123	Chen, H.Z., Liu, S.X., & Mei, Q. (2020). Meta analysis of the impact of safety leadership on employee safety behavior. [安全领导力对员工安全行为影响的元分析]. Chinese Safety Science Journal, 30(05), 7-13.	3	non-CSSCI	2020	2019.7	7	55	NR	NR	1	1	1	1	1	1	0	1	0	1	0	1	0	0	0	0	1	0	1	0	0	1	1	1	0	1	0	0	0	0	0	1	0	0	0	1	1	1	1	1
133	Liu, F.L., & Su, Y.J. (2017). Association between Use of Violent Media and Empathy in Children and Adolescents:A Meta-Analvsis. [暴力媒体使用与儿童青少年共情关系的元分析]. Psychology: Technology and Applications, 5(10), 586-595.	2	non-CSSCI	2017	NR	4	24	20081	NR	1	0	1	1	1	1	0	1	0	1	0	0	0	0	0	0	1	0	1	0	0	1	1	1	0	1	0	1	0	0	1	1	1	1	0	1	1	1	1	0
135	Shao, R., Teng, Z.j., & Liu, Y.l. (2019). How violent video games affect prosocial outcomes:A meta-analysis. [暴力视频游戏对个体亲社会性的影响:一项元分析]. Advances in Psychological Science, 27(03), 453-464.	3	CSSCI	2019	NR	5	24	18554	NR	1	0	1	1	0	1	0	1	0	1	0	1	0	1	0	0	1	0	1	0	0	1	1	1	0	1	0	0	1	0	1	1	1	1	0	1	1	1	1	1
148	Huang, Q.f., Tang, N.Y., Chen, Z.J., & Ge, M.L. (2017). Effect of Transformational Leadership on Employee Creativity---A Meta-analytic Test of Selfdetermination Theory and Social Cognitive Theory. [变革型领导对员工创新行为影响的研究——基于自我决定理论和社会认知理论的元分析检验]. Research and Development Management, 29(04), 73-80+126.	4	CSSCI	2017	2016.3	1	90	71362	NR	1	1	1	1	1	1	0	1	0	1	0	0	0	0	0	0	1	1	0	0	0	1	1	1	0	1	1	1	0	0	1	1	1	1	0	1	1	1	1	0
150	Zhu, H., & Zhou, G.G. (2016). Is Transformational Leadership Beneficial?---A Meta-analysis on the Relationship between Transformational Leadership and Organizational Performance. [变革型领导行为有效吗?——基于Meta分析的变革型领导与组织绩效关系的研究]. Management Review, 28(07), 179-187.	2	CSSCI	2016	2013.8	5	43	7817	NR	1	1	1	1	1	0	0	1	1	1	0	1	0	0	0	0	1	1	1	0	0	1	1	1	0	1	0	1	0	0	1	1	1	1	0	1	1	1	1	1
156	Huang, Z.X., Yuan, J., & Zhou, C.L.(2019). Can Transformative and Transactional Hotel Managers Bring Satisfied Staff ? Meta-Analysis. [变革型与交易型酒店领导能带来满意的员工吗?——基于元分析的证据]. Tourism Science, 33(06), 77-92.	3	CSSCI	2019	2017.1	10	21	24124	NR	1	1	1	1	1	0	0	0	0	1	0	0	0	0	0	0	1	1	1	0	0	1	1	1	0	1	0	1	0	0	1	1	1	1	0	1	1	1	1	0
174	Xue, M.X., & Shu, M. (2019). Meta-Analysis on Differences in Mental Health Status of College Students with Different Characteristics. [不同特征大学生心理健康状况差异的Meta分析].Journal of Lanzhou Petrochemical Polytechnic, 19(03), 35-40.	2	non-CSSCI	2019	NR	3	11	9349	NR	1	0	1	1	0	1	0	1	0	1	0	0	0	0	0	0	1	0	1	0	0	1	1	1	1	0	0	0	0	0	1	1	0	1	0	1	1	1	1	0
177	Yao, Y.S., Kang, Y.W., Gong, W.Z., Chen, Y., & Zheng, L. (2011). MHT Scale of Adolescent with Different Gender: A Meta-analysis. [不同性别青少年MHT量表的Meta分析]. Chinese Journal of Evidence Based Medicine, 11(02), 211-219.	5	non-CSSCI	2011	2009.12	4	27	22208	NR	1	0	1	1	1	1	0	1	0	1	0	0	0	0	0	0	1	1	0	0	0	1	1	1	1	0	0	0	0	0	1	1	1	1	0	1	1	1	1	0
180	Guan, S.Q., Zhang, Y., Wang, B.B., & Li, L.H. (2019). Factors Affecting Herders' Satisfaction of Grassland Eco-Compensation and Awarding Policymplementation:A Meta-analysis. [草原生态补奖政策满意度影响因素的meta分析]. Chinese Journal of Grassland, 41(05), 134-143.	4	non-CSSCI	2019	2018.12	7	13	2074	NR	1	0	1	1	1	1	0	1	0	1	0	0	0	1	0	0	1	0	1	0	0	1	0	1	1	1	0	1	0	0	1	1	1	1	0	1	1	1	1	0
181	Huang, Y.C., & Yao, S.J. (2010). Product Innovation and Performance: Research on Direct Effect Based on Meta-Analysis. [产品创新与绩效:基于元分析的直接效应研究]. Journal of Management, 7(07), 1027-1031.	2	CSSCI	2010	NR	5	19	NR	NR	1	0	1	1	0	0	0	0	0	1	0	0	0	0	0	0	1	0	1	0	0	1	1	1	0	0	0	1	1	0	0	1	1	1	0	1	1	1	1	0
185	Li, M.X., Su, J.L., Hu, C., Li, Z.Y., & Wen, M. (2020). Research on the lnfluencing Factors of lnnovation Performance of lndustry-University-Research Institute Based on Meta-analysis. [产学研合作创新绩效影响因素元分析研究]. Science and Technological Progress and Policy, 37(06), 61-69.	5	CSSCI	2020	2019.12	3	34	7816	NR	1	1	1	1	0	0	0	1	1	1	0	0	0	1	0	0	1	0	0	0	0	1	1	1	0	1	0	1	1	0	0	1	1	1	0	1	1	1	1	0
187	Yu, X.W., Tu, Y.Y., & Jiang, T.Y. (2017). Study on the Relationship between University-lndustry Collaborations and lnnovation Performance Based on Meta Analysis. [产学研合作与创新绩效关系的META分析]. Science and Technology Management Research, (06), 98-105.	3	CSSCI	2017	2013.12	8	45	NR	NR	1	1	1	1	1	0	0	1	0	1	0	0	0	0	0	0	1	0	1	0	0	1	1	1	0	1	1	0	1	0	1	1	1	1	0	1	1	1	1	0
189	Ke, Q., Sun, J.J., & Cheng, Y. (2015). The Impact of Field Independence Field Dependence Cognitive Style on Information Search Performance: A Meta-analysis Study.[场独立-场依存认知风格对信息搜寻绩效影响:元分析研究]. Journal of the China Societty for Scientific and Technical Information, 34(06), 646-661.	3	CSSCI	2015	2014.1	6	11	NR	NR	1	0	1	0	1	0	0	1	0	1	0	0	0	0	0	0	1	1	1	0	0	1	0	1	1	1	0	0	0	0	1	1	1	1	0	1	1	1	1	0
192	Wu, M.Y., & H, T.H. (2019). Meta analysis of the mental health status of urban empty nest elderly. [城市空巢老人心理健康状况元分析]. Chinese Journal of Gerontology, 39(07), 1755-1757.	2	non-CSSCI	2019	NR	2	14	4179	NR	1	0	1	1	0	1	0	0	0	1	0	0	0	0	0	0	1	0	0	0	0	1	1	1	0	1	0	1	0	0	0	1	1	0	0	1	1	1	1	0
195	Zhang, J.H., & Yao, M.L. (2011). A Comparative Study of the Difference in Subjective Wel-Being Between Urban and Rural CollegeStudents:A Meta-Analysis. [城乡大学生主观幸福感指标的差异比较:基于元分析的视角]. Chinese Journal of Special Education, (08), 72-76	2	CSSCI	2011	2010.1	5	29	14332	NR	1	0	1	1	0	1	0	0	0	1	0	0	0	1	0	0	1	0	0	0	0	0	1	1	0	0	1	1	0	0	1	1	1	0	0	1	1	1	1	0
198	Li, Y.L. (2021). Meta Analysis of the lmpact of Social Support on Depression among Chinese Junior Students. [初中生社会支持对抑郁影响的Meta分析]. Shanghai Education Research, (12), 46-49+58.	1	non-CSSCI	2021	2021.6	7	35	23147	NR	1	0	1	1	1	1	0	1	0	1	0	0	0	0	0	0	1	1	1	0	1	1	1	1	0	1	0	1	0	1	1	1	1	0	0	1	1	1	1	0
199	Li, N., & Zhuang, Y.K. (2022). The Relationship between Perceived Discrimination and Mental Health among Disadvantaged Students: A Meta-analysis Based on Local Samples. [处境不利学生歧视知觉与心理健康的关系:基于本土样本的元分析]. Educational Research and Experiments, (01), 103-112	2	non-CSSCI	2022	2021.4	8	68	96758	NR	1	1	1	1	1	1	0	1	0	1	0	0	0	0	0	0	1	1	1	0	1	1	1	1	0	1	0	1	0	0	1	1	1	0	0	1	1	1	1	0
204	Yan, Y., Wu, H.M., Shen, H.Y., & Tong, J. (2019). Characteristics of Autobiographical Memory in Traumatized Individuals-a Meta Analysis. [创伤个体自传体记忆的特征及其理论解释的Meta分析]. Neural Injury and Functional Reconstruction, 14(04), 179-184.	4	non-CSSCI	2019	NR	7	22	1811	NR	1	0	1	1	1	0	0	0	0	1	0	1	0	0	0	0	1	0	1	0	0	1	1	1	0	1	0	1	0	0	1	1	1	0	0	1	1	1	1	1
207	Liu, T., & Zhang, H.X. (2019). The lmpact of Openness on Enterprise's lnnovation Performance: A Meta-analysis. [创新开放度对企业创新绩效的影响:一项Meta分析]. Science and Technology Progress and Policy, 36(08), 93-100.	2	CSSCI	2019	NR	8	38	13005	NR	1	1	1	1	1	0	0	0	1	1	0	0	0	0	0	0	1	1	1	0	0	1	1	1	0	1	0	1	0	0	1	1	1	1	0	1	1	1	1	0
209	Yan, C., Huang, S.S., & Huang, Z.X. (2020). Meta-Analysis of the Relationship Between lnnovation Openness and lnnovation Performance. [创新开放度与创新绩效关系的元分析]. Research and Development Management, 32(06), 177-190.	3	CSSCI	2019	NR	8	82	141448	NR	1	1	1	1	0	1	0	0	1	1	0	1	0	0	0	0	1	1	0	0	0	1	1	1	0	1	0	1	0	0	1	1	1	1	0	1	1	1	1	1
211	Ruan, P.N., Luan, M.X., Wei, Y.F., & Liu, X.Y. (2019). The lnfluencing Factors of Knowledge Transfer in Innovation Network: A Meta-Analysis. [创新网络组织间知识转移影响因素元分析]. Research and Development Management, 36(18), 7-14	4	CSSCI	2019	NR	5	80	5621	NR	1	0	1	1	0	1	0	0	0	1	0	0	0	0	0	0	1	0	1	0	0	1	0	1	0	1	0	1	0	0	1	1	1	0	0	1	1	1	1	0
213	Ma, R. (2020). Can lnnovative Teaching Methods lmprove College Students' Critical Thinking?---Meta-analysis ofCollege Teaching in China. [创新性教学方法能够提高大学生的批判性思维能力吗？——来自中国高校教学的Meta分析]. Education Teaching Forum, (44), 10-13.	1	non-CSSCI	2020	2020.5	3	19	1113	NR	1	1	1	1	1	1	0	1	0	1	0	0	0	0	0	0	1	0	1	0	0	1	1	1	0	1	0	1	0	0	1	1	1	0	0	1	1	1	1	0
214	Zhang, X., & Hu, L.N. (2013). A Study on the Boundary Conditions of the Relationship between the Entrepreneurial Orientation andthe Business Performance. [创业导向对企业绩效影响关系的边界条件研究-基于元分析技术的探索]. Techniques Management World, (06), 99-110+188.	2	CSSCI	2013	NR	2	131	34957	NR	1	1	1	1	0	0	0	0	0	1	0	1	0	0	0	0	1	1	1	0	0	1	1	1	0	0	0	1	0	0	1	1	1	1	0	1	1	1	1	1
219	Ge, A. (2022). The influence of entrepreneurship education on college students’ entrepreneurial intention-Based on Meta-analysis research. [创业教育对大学生创业意向的影响——基于元分析的研究]. The Theory and Practice of Innovation and Entrepreneurship, 13(3), 29-35.	1	non-CSSCI	2022	NR	4	29	16898	NR	1	1	1	1	1	0	0	0	0	1	0	0	0	0	0	0	1	0	1	0	0	1	1	1	0	0	0	1	0	0	1	1	1	1	0	1	1	1	1	0
222	Zhu, X.M., Li, Y., Xiao, B. & Miao, S.J. (2021). The lmpact of Entrepreneurial Network on New Venture Performance: A Research Based on Meta analysis. [创业网络对新企业绩效的影响——基于元分析的研究]. Foreign Economics and Management, 43(06), 120-137.	4	CSSCI	2021	NR	5	67	NR	NR	1	1	1	1	1	0	0	0	0	1	0	1	0	0	0	0	1	0	1	0	0	1	0	1	0	0	0	1	0	0	1	1	1	1	0	1	1	1	1	1
224	Hu, W.B., Jiao, K.L., Zhang, Y.H. & Zhang, Q. (2022). A Meta-analysis on the Multilevel Boundary Conditions of the Relationship between Entrepreneurs' Human Capital and Business Performance. [创业者人力资本与企业绩效关系及多层次边界条件研究——基于经验视角的元分析]. Management Review, 34(07), 81-94.	4	CSSCI	2022	2021.12	6	184	659615	NR	1	1	1	1	1	0	0	1	0	1	0	1	0	0	0	0	1	1	1	0	0	1	1	1	0	1	0	1	0	0	1	1	1	1	0	1	1	1	1	1
226	Yang, J. (2016). The lnfluence of Entrepreneurship Policy,Entrepreneurship Education on the Entrepreneurial lntention ofUniversity Students---Based on the Meta-analysis of lnfluence Factors of Chinese University Students Entrepreneurial Intention for the Past Decade in the Mainland. [创业政策、创业教育对大学生创业意愿的影响——基于中国大陆近十年大学生创业意愿影响因素的元分析]. Chongqing Higher Education Research, 4(04), 15-23.	1	non-CSSCI	2016	NR	4	19	15852	NR	1	0	1	1	0	1	0	0	0	1	0	0	0	0	0	0	1	0	1	0	0	1	1	1	0	1	0	1	0	0	1	1	1	1	0	1	1	1	1	0
234	Wang, J., Chen, J.Z., & Gao, S. (2014). A Meta-analysis of Compulsive Buying: from the View of Materialism. [从物质主义价值观视角看强迫性购物:一项元分析]. Chinese Journal of Clinical Psychology, 22(03), 451-456.	3	CSSCI	2014	NR	10	36	13073	NR	1	0	1	1	1	0	0	0	0	1	0	0	0	0	0	0	1	0	1	0	0	1	1	1	0	1	0	1	0	0	1	1	1	0	0	1	1	1	1	1
239	Zhang, Y.T., & Yu, S.S. (2022). Promotion or Hindrance? Research on the Relationship between lnternationalization Speed andEnterprise Performance: Based on Meta Analysis Method. [促进还是阻碍?国际化速度与企业绩效的关系研究——基于Meta分析方法]. Journal of Shandong University of Finance and Economics, 34(05), 110-120.	2	non-CSSCI	2022	NR	6	40	10772	NR	1	1	1	1	0	0	0	0	0	1	0	0	0	0	0	0	1	1	1	0	0	1	1	1	0	1	0	1	0	0	1	1	1	1	0	1	1	1	1	0
242	Zhang, J.J., Zhao, Y., & Zhou, K.J. (2019). A Meta-analysis of the Relationship Between Big Three Personalities and Job Burnout. [大三人格维度与职业倦怠关系的元分析]. Journal of Neijiang Normal University, 34(02), 22-30+42.	3	non-CSSCI	2019	NR	4	23	10803	NR	1	0	1	1	0	0	0	0	0	1	0	0	0	0	0	0	1	0	1	0	0	1	1	1	0	1	0	1	0	0	1	1	1	1	0	1	1	1	1	0
248	Weng, Q.X., Peng, C.H., Cao, W.L., & Xi, Y.M. (2016). The Relationship between Big-five Personality and Subiective Career Success:A Meta-analysis of the Prior 15-year Researches. [大五人格与主观职业成功的关系:对过去15年研究的元分析]. Management Review, 28(01), 83-95.	4	CSSCI	2016	NR	13	16	17331	NR	1	1	1	1	1	0	0	0	0	1	0	0	0	0	0	0	1	1	1	0	0	1	1	1	0	1	0	0	0	0	1	1	1	1	0	1	1	1	1	1
251	Qu, L.L., & Shao, J.Y. (2021). The Relationship Between University Teachers’ Emotional Labor, Job Satisfaction and BurnoutBased on Meta-Analysis of Empirical Study Since the 21st Century. [大学教师情绪劳动与工作满意度、职业倦怠的关系——基于21世纪以来国内外实证研究的元分析]. Chongqing Higher Education Research, 9(06), 67-77.	2	CSSCI	2021	2019.12	9	83	7624	NR	1	1	1	1	1	1	0	1	0	1	0	0	0	0	0	0	1	0	1	0	0	1	1	1	0	1	0	1	0	0	1	1	1	1	0	1	1	1	1	0
255	Ding, F., & Wang, Z.Q. (2012). Meta analysis of gender differences in achievement motivation among college students.[大学生成就动机性别差异的元分析]. Academic Theory, (09), 111-112.	2	non-CSSCI	2012	NR	2	11	NR	NR	1	0	1	1	0	1	0	0	0	1	0	0	0	0	0	0	1	0	1	0	0	1	1	1	0	0	0	0	0	0	1	1	1	0	0	1	1	1	1	0
258	Fang, F. (2018). A Meta-Analysis of College Students' Self-Consistency and Congruence. [大学生的自我和谐——基于自我和谐量表调查结果的元分析]. Journal of Jimei University (Education Science Edition), 19(01), 17-20.	1	non-CSSCI	2018	NR	1	132	57605	NR	1	0	1	1	0	1	0	1	0	1	0	0	0	0	0	0	1	0	1	0	0	1	1	1	0	1	0	0	0	0	1	1	1	1	0	1	1	0	1	0
259	Xiong, Y.Q., & Niu, X.C. (2022). Does Part-Time Job of College Students Affect Academic Achievements? Evidence from A Meta Analysis. [大学生兼职影响其学业成绩吗?--来自元分析的证据]. Fudan Education Forum, 20(01), 62-70.	2	CSSCI	2022	2021.5	9	32	55973	NR	1	0	1	1	1	1	0	1	0	1	0	1	0	0	0	0	1	1	1	0	0	1	1	1	0	1	0	1	1	0	1	1	1	0	0	1	1	1	1	1
261	Wang, H.X., & Xin, C. (2009). Study on Anxiety of College Students by Meta-analysis. [大学生焦虑研究的元分析]. Journal of Shangqiu Vocational and Technical College, 8(06), 28-30.	2	non-CSSCI	2009	2008.3	2	22	4921	NR	1	0	1	1	0	1	0	1	1	1	0	1	0	0	1	1	1	1	1	0	0	1	1	1	0	1	0	1	0	0	1	1	1	0	0	1	1	1	1	1
264	Guo, Y., & He, X.C. (2017). Meta-analysis of the Relationship between College Students' Social Support and Mobile PhoneAddiction in China. [大学生社会支持与手机依赖的关系——基于中国样本的元分析]. Journal of Sichuan Normal University (Social Sciences Edition), 44(06), 91-101.	2	CSSCI	2017	2017.5	3	36	22456	NR	1	0	1	1	0	1	0	1	0	1	0	0	0	0	0	0	1	1	1	0	0	1	1	1	1	1	0	1	0	0	1	1	1	1	0	1	1	1	1	0
265	Yang, C.X., Zhang. D.J., Liang, Y.H., & Hu, T.Q. (2016). Relationship between social support and depression among college students in China:A meta-analysis. [大学生社会支持与抑郁情绪关系的meta分析]. Chinese Mental Health Journal, 30(12), 939-945.	4	CSSCI	2016	NR	7	92	44225	NR	1	0	1	1	0	1	0	0	0	1	0	0	0	0	0	0	1	1	1	0	0	1	1	1	0	1	0	1	0	0	1	1	1	1	0	1	1	1	1	0
267	Yang, J. (2017). A Meta-analysis of the Relationship between Students' Time Management and Subjective Well-being. [大学生时间管理倾向与主观幸福感的元分析]. Chongqing Higher Education Research, 5(02), 65-74.	1	non-CSSCI	2017	NR	5	17	9396	NR	1	1	1	1	1	1	0	1	0	1	0	0	0	0	0	0	1	0	1	0	0	1	1	1	1	1	0	1	0	0	1	1	1	1	0	1	1	1	1	0
268	Pan, H., Zhang, M., & Huang, J.R. (2020). Meta-analysis of relationship between mobile phone dependence and loneliness of college students. [大学生手机依赖与孤独感关系的meta分析]. Occup and Health, 36(09), 1272-1276.	3	non-CSSCI	2020	2019.1	7	64	35797	NR	1	0	1	1	0	1	0	1	0	1	0	1	0	0	0	0	1	1	1	0	0	1	1	1	1	1	1	1	0	0	1	1	0	1	1	1	1	1	1	1
269	Xu, X.L., & Yao, L. (2013). A meta-analysis study on gender differences in outward aggression among college students.[大学生外向攻击性别差异的元分析研究]. Journal of Campus Life and Menthal health, 11(03), 170-172.	2	non-CSSCI	2013	NR	3	9	5033	NR	1	0	1	1	0	1	0	1	0	1	0	0	0	0	0	0	1	0	1	0	0	1	1	1	0	1	1	0	0	0	1	1	0	0	0	1	1	1	1	0
272	Wang, D.X., & Tian, X.Y.(2019). A Meta-analysis of the Major lnfluencing Factor s of College Students' School ldentity. [大学生学校认同主要影响因素的元分析]. Journal of Bingtuan Education Institute, 29(02), 49-52+84.	2	non-CSSCI	2019	NR	3	10	4683	NR	1	0	1	1	1	1	0	1	0	1	0	1	0	0	0	0	1	0	1	0	0	1	1	1	1	0	0	0	0	0	1	1	1	0	0	1	1	1	1	1
274	Tong, X. (2020). The Relationship Between Parenting Style and Academic Procrastination of College Students: A Metaanalysis based on Chinese Quantitative Study. [大学生学业拖延与父母教养方式的关系:基于我国定量研究的元分析]. Higher Education Exploration, (03), 36-42.	1	CSSCI	2020	NR	7	19	7769	NR	1	0	1	1	1	1	0	1	0	1	0	1	0	1	0	0	1	1	1	0	0	1	1	1	0	1	0	1	0	0	1	1	1	1	0	1	1	1	1	1
275	Feng, F.L., Wang, Z.R., & Feng, Z.N. (2016). A Meta-analysis of gender differences in attitudes toward seeking professional psychological help. [大学生寻求专业性心理帮助态度的性别差异Meta分析]. Chinese Journal School Health, 37(03), 383-386+390.	3	non-CSSCI	2016	2015.6	6	10	5258	NR	1	0	1	1	0	1	0	1	0	1	0	0	0	0	0	0	1	1	1	0	1	1	1	1	1	1	0	0	0	0	1	1	1	0	0	1	1	1	1	1
278	Liao, Y.G. (2016). Meta- analysis on College Students' Coping Style. [大学生应对方式的元分析]. Journal of Jimei University (Education Science Edition), 17(02), 57-61.	1	non-CSSCI	2016	NR	3	301	151787	NR	1	0	1	1	1	1	0	1	0	1	0	1	0	0	0	0	1	1	1	0	0	1	1	1	0	1	0	1	0	0	1	1	1	1	0	1	1	1	1	1
279	Li, J., Xin, C.F., & Yu, G.L. (2016). A Meta analysis of career decision-making self-efficacy of college students.[大学生职业决策自我效能感的元分析]. Chinese Jounral Applied Psychology, 22(01), 48-57.	3	CSSCI	2016	2015.6	2	58	26501	NR	1	0	1	1	1	1	0	1	0	1	0	0	0	0	0	0	1	1	1	0	0	1	1	1	1	1	0	1	0	0	1	1	1	0	0	1	1	1	1	0
285	Kou, M.R., Feng, Z.Y., & Yang, X.G. (2018). Influencing factors of suicidal ideation of college students: a Meta-analysis. [大学生自杀意念影响因素Meta分析]. Chinese Preventive Medicine, 19(07), 520-526.	3	non-CSSCI	2018	2017.6	3	30	66752	NR	1	0	1	1	0	1	0	1	0	1	0	0	0	0	0	0	1	1	1	0	1	1	1	1	1	0	0	1	0	0	1	1	1	0	0	1	1	1	1	0
286	Xie, Y., Han, Q.Y., Tong, F.F., Wang, Y.Q., & Zhao, H.G. (2016). Self-efficacy in College Students: A Meta-Analysis. [大学生自我效能感的Meta分析]. Chinese Journal of Health Psychology, 24(03), 406-409.	5	non-CSSCI	2016	NR	3	21	NR	NR	1	0	1	1	0	1	0	1	0	1	0	0	0	0	0	0	1	1	1	0	0	1	1	1	1	0	0	0	0	0	1	1	1	0	0	1	1	1	1	0
288	Gao, S., Zhang, X.K., & Xu, X.L.(2015). A Meta-Analysis of the Relationship between Self-esteem and Mental Health: the Sample of Chinese College Students. [大学生自尊与心理健康的元分析——以中国大学生为样本]. Advances in Psychological Science, 23(09), 1499-1507.	3	CSSCI	2015	NR	3	30	14673	NR	1	0	1	1	0	1	0	1	0	1	0	0	0	0	0	0	1	1	1	0	0	1	1	1	1	1	0	0	0	0	1	1	1	1	0	1	1	1	1	0
291	Hu, F. J. & Zhang, Q. L. (2009). A Meta-analysis of Reports Concerning SCL-90 of University Freshmen. [大学新生SCL-90调查结果的元分析]. Journal of Southwest University (Natural Science Edition), 31(02),152-155.	2	non-CSSCI	2009	NR	2	51	78036	NR	1	0	1	1	0	1	0	1	0	1	0	0	0	0	0	0	1	0	0	0	0	0	0	1	0	1	0	0	0	0	1	1	1	1	0	1	1	1	1	0
293	Zhao, Y.L., & Zhao, J.X.(2011). Gender Based Mental Health Meta-analysis of College Freshmen. [大学新生心理健康状况性别差异的Meta分析]. Journal of Dali University, 10(05),68-71.	2	non-CSSCI	2011	NR	1	37	110975	NR	1	0	1	1	0	1	0	1	0	1	0	0	0	0	0	0	1	0	0	0	0	1	1	1	0	1	0	0	0	0	1	1	1	0	0	1	1	1	1	0
295	Wang, X.J., Xu, B.L. & Zhao, D.D.(2020). Systematic evaluation of professional commitment level of college nursing students. [大专护生专业承诺水平的系统评价]. Psychological issue, 15(18), 71-73.	3	non-CSSCI	2020	2019.12	6	12	6746	NR	1	0	1	1	1	1	0	1	0	1	0	0	0	0	0	0	1	1	1	0	1	1	1	1	1	0	0	0	0	1	1	1	1	1	0	1	1	1	1	0
297	Ding, F.Q., & Wang, D.X.(2019). Empodied metaphors of moral concepts and its influential factors: A systematic review and meta analysis. [道德概念具身隐喻及其影响因素:来自元分析的证据]. Advances in Psychological Science, 27(09),1540-1555.	2	CSSCI	2019	2018.9	9	65	8659	NR	1	0	1	1	1	1	0	1	0	1	0	0	0	0	0	0	1	1	1	0	0	1	1	1	1	1	0	1	0	0	1	1	1	1	0	1	1	1	1	0
299	Su, Y.J., & Sun, F.F.(2014). A Meta-Analysis of the Moral Embodied Cognition. [道德具身性的元分析研究]. Journal of East China Normal University (Educational Science Edition), (02),88-96.	2	CSSCI	2014	NR	4	20	2962	NR	1	0	1	1	0	0	0	0	0	1	0	0	0	0	0	0	1	1	1	0	0	1	0	1	1	1	0	0	0	0	1	1	0	1	0	1	1	1	1	0
301	Shang, S.Y., & Su, Y.J.(2020). Association between moral cognition, moral emotion and prosocial behavior: Evidence from meta-analysis. [道德认知、道德情绪与亲社会行为的关系:来自元分析的证据]. Science China Presee, 65(19),2021-2031.	2	CSSCI	2019	2019.8	4	50	16906	NR	1	0	1	1	1	1	0	1	0	1	0	0	0	0	0	0	1	1	1	0	0	1	1	1	1	1	0	1	0	0	1	1	1	1	0	1	1	1	1	1
303	Wu, P., & Liu, H.S.(2014). Association between Moral Reasoning and Moral Behavior: A Systematic Review and Meta-Analysis. [道德推理与道德行为关系的元分析]. Acta Psychologica Sinica, 46(8),1192-1207.	2	CSSCI	2014	NR	10	50	16738	NR	1	0	1	1	0	0	0	0	0	1	0	0	0	0	0	0	1	1	1	0	0	1	0	1	1	1	0	0	0	0	1	1	0	1	0	1	1	1	1	1
305	Wang, X.C., Yang, J.P., & Yang, L.(2014). Association between Moral Reasoning and Moral Behavior: A Systematic Review and Meta-Analysis. [道德推脱与攻击行为关系的元分析]. Advances in Psychological Science, 22(07),1092-1102.	3	CSSCI	2014	2013.9	5	41	24536	NR	1	0	1	1	1	1	0	1	0	1	0	0	0	0	0	0	1	1	1	0	0	1	1	1	1	1	0	1	0	0	1	1	1	1	0	1	1	1	1	1
309	Yuan, B., Dong, Y., & Li, W.Q.(2017). The trust repair effect of apology: A systematic review and meta-analysis. [道歉在信任修复中的作用:来自元分析的证据]. Advances in Psychological Science, 25(07),1103-1113.	3	CSSCI	2017	NR	7	18	NR	NR	1	0	1	1	1	1	0	1	0	1	0	0	0	0	0	0	1	1	1	0	0	1	1	1	1	1	0	1	0	0	1	1	0	1	0	1	1	1	1	1
326	Zou, J.H., & Chen, D.Z.(2020). A Meta-Analysis Study of Dynamic Capabilities and Firms' Performance. [动态能力与企业绩效关系的元分析研究]. Management Modernization, (04),66-69.	2	CSSCI	2020	NR	4	68	18370	NR	1	0	1	1	1	0	0	0	0	1	0	0	0	0	0	0	1	1	1	0	0	1	0	1	0	1	0	1	0	0	1	1	0	1	0	1	1	1	1	0
332	Lu, X.R., Liu, T., & Lian, Y.X.(2021). Solitude Behavior and Relationships with Problematic Mobile Phone Use: Based on the Analysis of Meta. [独处行为与问题性手机使用的关系:一项元分析]. Chinese Journal of Clinical Psychology, 29(04),725-733+772.	3	CSSCI	2021	NR	8	53	39789	NR	1	0	1	1	1	1	0	0	0	1	0	0	0	0	0	0	1	1	1	0	0	1	1	1	1	1	0	1	0	0	1	1	0	1	0	1	1	1	1	0
335	Zhou, Z.H., Ren, Y.N., Liu, J.Y., & Gou, N.(2019). A meta-analysis of differences in subjective well-being between only and non-only college students: 2007-2017. [独生与非独生大学生主观幸福感差异的Meta分析:2007-2017]. Scientific Consulting (Science, Technology and Management), (01),93-94.	4	non-CSSCI	2019	NR	3	35	16358	NR	1	0	1	1	1	1	0	0	0	1	0	0	0	0	0	0	1	1	1	0	0	1	1	1	1	1	0	0	0	0	1	1	0	1	0	1	1	1	1	0
343	Zhao, H.Y., & Luo, S.Q.(2018). A meta-analysis of age effects of grammar attainment of second language. [对二语语法学习成效中年龄效应的元分析研究].Foreign Language Education in China, 1(01),65-72+92-93.	2	non-CSSCI	2018	NR	3	21	2025	NR	1	0	1	1	1	1	0	1	0	1	0	0	0	0	0	0	1	1	1	0	0	1	1	1	1	1	0	0	0	0	1	1	0	1	0	1	1	1	1	0
351	Fang, B. J., & Ye, Y. D. (2011). Meta-analysis of SCL-90 survey results in recent three years. [对近三年新兵SCL-90调查结果的元分析]. Journal of Fuzhou University (Philosophy and Social Sciences Edition), 1(01),65-69+86.	2	CSSCI	2011	2009.12	1	16	13462	NR	1	0	1	1	0	1	0	1	0	1	0	0	0	0	0	0	1	0	0	0	0	1	1	1	1	1	0	0	0	0	1	1	1	0	0	1	1	0	1	0
353	Li, H.R., & Meng, Q.Y.(2012). Meta Analysis on Study of Left Behind Children's Mental Health. [对留守儿童心理健康研究的元分析]. Chinese Journal of Health Psychology, 20(01), 77-79..	2	non-CSSCI	2012	NR	3	8	7219	NR	1	0	1	1	0	1	0	0	0	1	0	0	1	0	0	0	1	1	1	0	0	1	1	1	0	1	0	1	0	0	1	1	1	1	0	1	1	1	1	0
358	Lu, D., & Miao, X.M.(2018). A Meta-Analysis on the lnfluencing Factors of Business Model lnnovation from Multilevel Perspective. [多层次视角的商业模式创新影响因素元分析研究]. Science and Technology Progress and Policy, 35(13),93-101.	2	CSSCI	2018	2017.3	5	43	NR	NR	1	1	1	1	0	0	0	1	0	1	0	1	0	0	0	0	1	1	1	0	0	1	1	1	0	1	0	1	1	0	1	1	1	1	0	1	1	1	1	1
370	Ji, Y.H., Yu, L.R., & Wang, F.(2020). A Meta-analysis of the Relationship between Multidimensional Knowledge Absorption and Enterprise Innovation. [多维知识吸收与企业创新关系的元分析]. Technology and Economics, 39(12),69-78.	3	CSSCI	2020	2019.5	10	178	88496	NR	1	1	1	1	1	0	0	1	0	1	0	1	0	0	0	0	1	1	1	0	0	1	1	1	0	1	0	1	0	0	1	1	1	1	0	1	1	1	1	1
380	Li, J.R., Liu, L.T., Mao, S.J., Tang, H.M., Fu, Y.Y., Chen, X.L., & Huang, P. (2017). A Meta-analysis of the associations of childhood somatic abuse with non-suicidal NSSI. [儿童期躯体虐待与非自杀性自伤相关性的Meta分析]. Chinese Journal School Health, 38 (06), 938-941.	7	non-CSSCI	2017	2016.12	6	13	64055	NR	1	0	1	1	1	1	0	1	0	1	0	0	1	1	0	0	1	1	1	0	1	1	1	1	1	1	1	0	1	1	1	1	1	1	0	1	1	1	1	0
382	Yu, Z.Y., Zhao, A.M., & Liu, A.S. (2017). Meta-analysis of childhood abuse experiences and depression. [儿童期受虐经历与抑郁的元分析]. Acta Psychologica Sinica, 49(01), 40-49.	3	CSSCI	2017	NR	7	31	24283	NR	1	0	1	1	1	1	0	1	0	1	0	0	0	1	0	0	1	0	1	0	0	1	1	1	1	1	0	1	0	0	1	1	1	1	0	1	1	1	1	0
387	Liao, Y.G., Chen, J.W., Zhang, Y., & Peng, C. (2022). The reciprocal relationship between peer victimization and internalizing problems in children andadolescents: A meta-analysis of longitudinal studies. [儿童青少年同伴侵害与内化问题的双向关系:纵向研究的元分析]. Acta Psychologica Sinica, 54(07), 828-849.	4	CSSCI	2022	2021.1	7	89	70598	NR	1	1	1	1	1	1	0	1	0	1	0	1	0	1	0	0	1	1	1	0	0	1	1	1	1	1	0	1	0	0	1	1	1	1	0	1	1	1	1	0
389	Liu, W., Yu, Z.Y., & Lin, D.H. (2019). Resilience and Mental Health in Children and Youth:A Meta-Analysis. [儿童青少年心理弹性与心理健康关系的元分析]. Studies of Psychology and Behavior, 17(01), 31-37.	3	non-CSSCI	2019	2017.8	5	27	25911	NR	1	0	1	1	1	1	0	1	0	1	0	1	0	0	0	0	1	0	1	0	0	1	1	1	0	1	0	1	0	0	1	1	1	1	0	1	1	1	1	0
396	Zheng, C.C., & Guo, L.P. (2018). A Meta-analysis of the Relationship between Teachers' Emotional lntelligence and Burnout---Based on Researches in the 21st Century. [二十一世纪以来国内外教师情绪智力与教师职业倦怠关系研究的元分析]. Teacher Education Research, 30(04), 114-121.	2	CSSCI	2018	2017.12	9	30	9720	NR	1	0	1	1	1	1	0	1	1	1	0	1	0	0	0	1	1	0	1	0	0	1	1	1	0	1	0	0	0	0	1	1	1	0	0	1	1	1	1	1
400	Sun, Y.M., & Li, Z. (2020). A Meta-analvsis of the Relationship between L2 Motivational Self System and Language Acquisition. [二语动机自我系统与语言习得关系的元分析]. Modern Foreign Languages (Bimonthly), 43(06), 830-840.	2	CSSCI	2020	2018.12	5	21	NR	NR	1	0	1	1	1	0	0	1	0	1	0	1	0	1	0	0	1	1	1	0	1	1	1	1	0	1	0	0	0	0	1	1	1	1	0	1	1	1	1	1
407	Wang, J.Y., Lan, Y.M., & Li, C.P. (2022). Challenge-hindrance stressors and innovation: A meta-analysis. [二元工作压力与员工创新关系的元分析]. Advances in Psychological Science, 30(04), 761-780.	3	CSSCI	2022	2020.8	8	141	46261	NR	1	1	1	1	1	1	0	1	0	1	0	0	0	1	0	0	1	1	1	1	0	1	1	1	0	1	0	1	0	0	1	1	1	1	0	1	1	1	1	0
445	Xu, H., & Zhao, F.C. (2021). Relationship Between Rumination and Social Anxiety: Evidence from Meta-analysis. [反刍思维与社交焦虑的关系:来自元分析的证据]. Psychology: Techniques and Applications, 9(05), 270-282.	2	non-CSSCI	2021	2020.6	9	42	23032	NR	1	0	1	1	1	1	0	1	0	1	0	0	1	1	0	0	1	0	1	0	0	1	1	1	1	1	0	1	0	0	1	1	1	1	0	1	1	1	1	0
451	Jin, C.C., & Lan, L. (2014). A Meta-Analysis of the Difference Between Juvenile Delinquents and Ordinary Juveniles in Parenting Styles. [犯罪青少年与普通青少年的父母教养方式差异的元分析]. Chinese Journal of Special Education, (02), 90-96.	2	CSSCI	2014	NR	10	24	7819	NR	1	0	1	1	1	1	0	1	0	1	0	0	0	1	0	0	1	1	0	0	0	0	1	1	0	1	0	0	1	0	1	1	1	1	0	1	1	1	1	0
463	Chen, X., Wen, X., Tang, H.M., Fu, Y.Y., Chen, X.L., Mao, S.J., & Huang, P. (2017). Relationship between non-suicidal self-injury and childhood sexual abuse: a meta-analysis. [非自杀性自伤与儿童性虐待相关性的Meta分析]. Chinese Journal School Health, 38(07), 1018-1022.	9	non-CSSCI	2017	2016.7	4	37	49221	NR	1	0	1	1	1	1	0	1	0	1	0	0	1	1	0	0	1	1	1	0	1	1	1	1	0	1	1	1	1	0	1	1	1	1	0	1	1	1	1	0
466	Wei, Z.M., & Yu, S.H. (2020). Decentralization reform and public spending preferences: a Meta-analysis. [分权改革与公共支出偏好:一项Meta分析]. Fujian Forum (Humanities and Social Sciences edition), (12), 87-98.	2	CSSCI	2020	NR	2	10	NR	NR	1	0	1	1	1	0	0	0	0	1	0	0	0	0	1	0	1	1	1	0	0	1	1	1	0	0	0	1	0	0	0	1	1	1	0	1	1	1	1	0
469	Ren, H.Z., & Shi, X.N. (2020). The lmpact of Venture Capital Characteristics on Enterprise lnnovation Performance: Meta Analysis. [风险投资特征对企业创新绩效影响的再审视: 一项荟萃分析]. Science and technology for development, 16(06), 696-703.	2	non-CSSCI	2020	NR	5	51	NR	NR	1	1	1	1	1	0	0	0	0	1	0	0	0	0	0	0	1	1	1	0	0	1	1	1	0	1	0	1	0	0	1	1	1	1	0	1	1	1	1	0
471	Li, L. (2017). Analysis of factors influencing the conclusion of causality between service FDI and export- Based on the application of meta-analysis method. [服务业FDI与出口间格兰杰因果关系检验结论的影响因素分析—基于荟萃分析法的应用]. The Industrial Study, (10), 27-28.	1	non-CSSCI	2017	2017.2	3	11	NR	NR	1	0	1	1	0	0	0	1	0	1	0	0	0	0	0	0	1	0	0	0	1	1	1	0	0	0	0	0	0	0	0	1	1	0	0	1	1	1	1	0
476	Tong, X. (2022). The lnfluence of Parental Participation on the Academic Achievement of rimary and MiddleSchool Students: A Meta-analysis Based on 29 Quantitative Studies in China. [父母参与对我国中小学生学业成绩的影响——基于29篇定量研究的元分析]. Journal of Schooling Studies, 19(04), 76-83.	1	CSSCI	2022	NR	7	29	26834	NR	1	0	1	1	1	1	0	0	0	1	0	1	0	1	0	0	1	1	1	0	0	1	1	1	0	1	0	1	0	0	0	1	1	1	0	1	1	1	1	1
480	Xu, H.D., & Yin, L.J. (2019). Meta-Analysis of Parental Patterns and the Self-respect among College Students. [父母教养方式与大学生自尊关系的元分析]. Education Modernization, 6(71), 221-225.	2	non-CSSCI	2019	NR	3	17	7245	NR	1	1	1	1	0	1	0	0	0	1	0	0	0	0	0	0	1	0	1	0	0	1	1	1	0	1	0	0	0	0	1	0	1	1	0	1	1	1	1	0
481	Wang, F.F., Zhang, Y.Y., & Wang, X. (2018). Meta-analysis of the relationship between parenting style and adolescent mental health. [父母教养方式与青少年心理健康关系的元分析].Youth and Adolescent Studies, (03), 38-43 + 55. doi:10.16399/j.cnki.qsnyj. 2018.03.008.	3	non-CSSCI	2018	NR	3	46	30506	NR	1	0	1	1	0	1	0	1	0	1	0	0	0	0	0	0	1	1	1	0	0	1	1	1	0	1	0	0	0	0	0	1	1	1	0	1	1	1	1	0
491	Shan, S.N., & Duan, X.(2022). Impact Factors and Action Paths of Collaborative Governance Behavior of Multiple Subiects inPublic Crises under Complex Perspective: A Dual Analysis Based on Meta-Analysis and QCA Model. [复杂性视角下公共危机多元主体协同治理行为的影响因素与行动路径—基于元分析与模糊集QCA的双重分析]. Public Administration and Policy Review, 1(01),104-119.	2	CSSCI	2022	NR	6	35	101159	NR	1	1	1	1	1	1	0	1	0	1	0	0	0	0	0	0	1	1	1	0	0	1	1	1	0	0	0	1	0	0	1	1	1	1	0	1	1	1	1	0
494	Ding, F.Q., & Zhao, H.Y.(2018). Is the individual subjective well-being of gratitude stronger? A meta-analysis. [感恩的个体主观幸福感更强?——一项元分析]. Advances in Psychological Science, 26 (10),1749-1764.	2	CSSCI	2018	NR	9	62	31975	NR	1	0	1	1	1	1	0	0	0	1	0	0	0	0	0	0	1	1	1	0	0	1	1	1	0	1	1	1	0	0	1	1	1	1	0	1	1	1	1	0
496	He, H., Wang, Y., Li, W.Q., & Yuan, B.(2018). The association between gratitude and prosocial behavior:A systematic review and meta-analysis. [感恩与亲社会行为的关系:来自元分析的证据]. Psychology: Techniques and Applications, 6(07), 385-405.	4	non-CSSCI	2018	NR	7	99	26850	NR	1	0	1	1	1	0	0	0	0	1	0	0	0	0	0	0	1	0	1	0	0	1	1	1	0	0	1	1	0	0	1	1	1	1	0	1	1	1	1	0
497	Wang, S.Q., & Jiang, Y.J.(2021). Relationship between Gratitude and Self-esteem: A Meta-analysis. [感恩与自尊关系的元分析]. Psychology: Techniques and Applications, 9(12), 740-749.	2	non-CSSCI	2021	NR	7	30	14145	NR	1	0	1	1	1	1	0	0	0	1	0	0	0	0	0	0	1	0	1	0	0	1	1	1	0	1	0	1	0	0	1	1	1	0	0	1	1	1	1	0
499	Wang, J., Chen, J. Z., Yang, L., & Gao, S. (2013). Meta-Analysis of the Relationship between Sensation Seeking and Internet Addiction. [感觉寻求与网络成瘾关系的元分析]. Advances in Psychological Science, 21(10),1720-1730.	4	CSSCI	2013	NR	10	37	15768	NR	1	1	1	1	0	0	0	0	0	1	0	0	0	0	0	0	1	0	1	0	0	1	1	1	0	1	0	0	0	0	1	1	1	0	0	1	1	1	1	0
501	Wang, C. C., Xu, Q. F., & Tao, S. (2016). The Validity of the RTl Model for ldentifying Learning Disabilities and the Moderators: A Meta-analysisof the Past Two Decades' Studies. [干预-应答模式鉴别学习障碍的有效性及其调节因素:20年研究的元分析]. Psychological Development and Education, 32(6), 706-716.	3	CSSCI	2016	2015.12	3	34	6127	NR	1	0	1	1	1	0	0	1	0	1	0	0	0	0	0	0	1	1	0	0	0	1	1	1	0	1	0	1	0	0	1	1	1	1	0	1	1	1	1	0
503	Ye, S. C., Ou, W. X., & Xiao, B. (2021). A Study on the Relationship Between Port Development and City Economy: Base on Meta Analysis. [港口发展与城市经济关系研究:基于元分析视角]. Journal of Guangzhou Maritime University, 29(03),46-51.	3	non-CSSCI	2021	2020.1	6	40	NR	NR	1	1	1	1	1	0	0	1	0	1	0	0	0	0	0	0	1	1	1	0	0	1	1	1	0	1	0	1	0	0	1	1	1	1	0	1	1	1	1	0
504	Zhang, Y. D. (2011). A meta-analysis of the Symptom Checklist 90 scores of vocational college students. [高等职业院校学生SCL-90评分的meta分析]. Chinese Mental Health Journal, 25(09),705-709.	1	CSSCI	2011	NR	2	51	43612	NR	1	0	1	1	1	1	0	0	0	1	0	0	0	0	0	0	1	0	0	0	0	1	1	1	0	1	0	1	0	0	1	1	1	0	0	1	1	1	1	0
512	He, Y.Q., & Yang, W.(2010). A Meta-analysis on the Relationship between Top Management Team Characteristics and Diversification Strategy. [高管团队特征与企业多元化战略关系的Meta分析]. Chinese Journal of Management, 7(01),91-97.	2	CSSCI	2010	NR	8	15	3159	NR	1	1	1	1	1	0	0	0	0	1	0	0	0	0	0	0	1	0	0	0	0	1	1	1	0	1	0	0	0	0	1	1	1	1	0	1	1	1	1	0
514	Du, X.L., & Li, Y.(2020). Top Management Teams and Organizational Ambidexterity: A Meta-Analytic Examination from the Perspective of Cognition. [高管团队特征与组织双元能力:基于认知视角的元分析]. Shanghai Management Science, 42(05),46-50.	2	non-CSSCI	2020	NR	10	25	6700	NR	1	1	1	1	1	1	0	0	0	1	0	0	0	0	0	0	1	0	0	0	0	1	1	1	0	0	0	1	0	0	1	1	1	1	0	1	1	1	1	0
516	Li, M., & Xia, S.Y.(2022). A Meta-analysis of Top Management Team Heterogeneity,lndustry Background and EnterpriseInnovation Performance. [高管团队异质性、行业背景与企业创新绩效的元分析]. Journal of Anhui University (Philosophy and Social Sciences Edition), (04),147-156.	2	CSSCI	2022	NR	10	32	26095	NR	1	1	1	1	1	0	0	0	0	1	0	0	0	0	0	0	1	1	1	0	0	1	1	1	0	1	0	1	0	0	1	1	1	1	0	1	1	1	1	0
520	Cui, X.Y., Chen, C.H., & Su, T.(2018). A Study on How TMT Heterogeneity Affects Oraanizational Performance: A Meta-Analvtic Examination. [高管团队异质性与组织绩效的关系研究:一项Meta分析的检验]. Management Review, 30(09),152-163.	3	CSSCI	2018	2017.5	8	118	82278	NR	1	1	1	1	1	0	0	1	0	1	0	0	0	0	0	0	1	1	1	0	0	1	1	1	0	1	0	1	0	0	1	1	1	0	0	1	1	1	1	0
522	Lin, X., Luan, Y., & Zhao, G. (2022). A Meta-analysis Study on the Relationship between High Performance Work Systems and Individual Performance. [高绩效工作系统与个体绩效关系的元分析研究]. China Labor, (01), 78-90.	3	non-CSSCI	2022	NR	4	50	NR	NR	1	1	1	1	1	0	0	0	0	1	0	0	0	0	0	0	1	0	0	0	0	1	1	1	0	1	0	1	0	0	1	1	1	0	0	1	1	1	1	0
524	Li, L.L., & Bao, X.M.(2012). The relationship between high performance work system and employees' job satisfaction: a meta-analysis. [高绩效工作系统与雇员工作满意度的关系研究—基于Meta分析的探讨]. China Human Resources Development, (08),10-14.	2	non-CSSCI	2012	NR	6	18	89	NR	1	0	1	1	1	0	0	0	0	1	0	0	0	0	0	0	1	0	0	0	0	1	1	1	0	0	0	1	0	0	1	1	1	0	0	1	1	1	1	0
527	Liu, C.X., Chen, S., & Xu, C.J.(2018). A meta-analysis of college teachers' mental health status based on SCL-90. [高校教师心理健康状况元分析:基于SCL-90的分析]. Educational Modernization, 5(01),164-167.	3	non-CSSCI	2018	NR	3	41	16338	NR	1	0	1	1	0	1	0	0	0	1	0	0	0	0	0	0	1	0	0	0	0	1	1	1	0	1	0	0	0	0	1	1	1	0	0	1	1	1	1	0
528	Li, C.Q.(2015). Meta-analysis of university teachers' job burnout. [高校教师职业倦怠的元分析]. Chinese Journal School Health, 36(01),67-69.	1	non-CSSCI	2015	NR	3	90	24191	NR	1	0	1	1	0	1	0	0	0	1	0	0	0	0	0	0	1	0	1	0	0	1	1	1	0	0	0	1	0	0	1	1	1	1	0	1	1	1	1	1
536	Du, Y. F., Ouyang, H. Y., & Yu, L. (2022). The relationship between grandparenting and depression in Eastern and Western cultures: A meta analysis. [隔代抚养与老年人抑郁水平: 一项基于东西方文化背景的元分析]. Advances in Psychological Science, 30(09),1981-1992.	3	CSSCI	2022	2021.6	5	22	NR	NR	1	0	1	1	1	0	0	1	0	1	0	0	0	0	0	0	1	1	1	0	1	1	1	1	0	1	0	1	0	0	1	1	1	1	0	1	1	1	1	0
538	Teng, E.Y., Zhang, L., Qiu, Y., & Shi, L.P.(2018). Meta-analysis of lndividual Production Safety Behavior Restraint Mechanism. [个体安全生产行为约束机制的元分析研究]. Management Review (12),226-236.	4	CSSCI	2018	2016.4	8	57	NR	NR	1	1	1	1	1	1	0	1	0	1	0	1	0	0	0	0	1	1	1	0	0	1	1	1	0	1	0	1	0	0	1	1	1	1	0	1	1	1	1	1
539	Zhao, L. B., Jiang, Y. J., & Ren, Z. H. (2016). A meta-analysis of the relationship between individual empathy and aggression. [个体共情能力与攻击性关系的元分析]. Journal of Fuzhou University (Philosophy and Social Sciences Edition), (01),86-93.	3	non-CSSCI	2016	2014.11	10	27	64885	NR	1	0	1	1	1	0	0	1	0	1	0	0	0	0	0	0	1	0	0	0	0	1	1	1	0	1	0	1	0	0	1	1	1	1	0	1	1	1	1	0
541	Zhang, H.H., & Wang, H.(2011). A Meta-Analysis of the Relationship Between Individual Emotional Intelligence and Workplace Performance. [个体情绪智力与工作场所绩效关系的元分析]. Acta Psychologica Sinica, 43(2),188-202.	2	CSSCI	2011	2009.12	14	75	12882	NR	1	1	1	1	1	1	0	1	0	1	0	1	0	0	0	0	1	1	1	0	0	1	1	1	0	1	0	0	0	0	1	1	1	0	0	1	1	1	1	1
543	Zhang, N., Yuan, Q.J., & Zhu, Q.H.(2018). Meta-Analysis of the Relationship between Individual Cognitive Absorption and Virtual Community Participation. [个体认知专注与虚拟社区参与关系的元分析]. Journal of the China Society for Scientific and Technical Information, 37(02),161-171.	3	CSSCI	2018	2017.5	12	35	10210	NR	1	0	1	1	1	0	0	1	0	1	0	1	0	0	0	0	1	1	1	0	0	1	1	1	0	1	0	1	0	0	1	1	1	1	0	1	1	1	1	1
545	Huang, X.L., & Zhang, S.H.(2019). Meta-analysis of the Relationship Between Individual Competency and Job Performance. [个体胜任力与工作绩效关系的元分析]. Journal of Chengdu Normal University, 35(02),86-94.	2	non-CSSCI	2019	2018.2	8	63	15853	NR	1	1	1	1	1	0	0	1	1	1	0	0	0	0	0	1	1	1	1	0	0	1	1	1	0	1	0	1	0	0	1	1	1	1	0	1	1	1	1	0
547	Li, W.Y., & Wang, P.(2021). Meta-Analysis of the Relationship between Individual Trust and Virtual Community Participation. [个体信任与在线社区参与关系元分析研究]. China Journal of Commerce, (13), 186-189.	2	non-CSSCI	2021	2019.1	3	40	13528	NR	1	1	1	1	1	0	0	1	0	1	0	0	0	0	0	0	1	1	1	0	0	1	1	1	0	1	0	1	0	0	1	1	1	1	0	1	1	1	1	0
551	Liu, S., & Song, G.J.(2015). Meta-analysis of the value of life by wage-risk method. [工资-风险法对生命价值取值的meta分析]. China Price, (12),51-53.	2	non-CSSCI	2015	NR	2	8	NR	NR	1	0	1	1	0	0	0	1	0	1	0	0	0	0	0	0	1	1	1	0	0	1	1	1	1	0	0	0	0	0	1	1	0	1	0	1	1	1	1	0
553	Zhao, H.Y., & Luo, S.Q.(2020). A Meta-Analysis of the lmpact of Working Memory Capacity on Chinese EFL Learners L2 Proficiency. [工作记忆容量对二语水平影响的元分析]. Modern Foreign Languages, 43(04),553-564.	2	CSSCI	2020	NR	1	40	NR	NR	1	0	1	1	1	0	0	1	0	1	0	0	0	0	0	0	1	0	1	0	0	1	1	1	0	1	0	0	0	0	1	1	1	1	0	1	1	0	1	0
555	Song, Y., Zhang, S.C., & Liu, H.Y.(2016). A Meta-Analysis on Working Memory Capacity and Second Language Capacity. [工作记忆容量与第二语言水平关系的元分析]. Studies of Psychology and Behavior, 14(03),311-317.	3	CSSCI	2016	2014.5	5	33	2795	NR	1	0	1	1	0	0	0	1	0	1	0	0	0	0	0	0	1	0	0	0	0	1	1	1	0	1	0	0	0	0	1	1	1	1	0	1	1	1	1	0
557	Wu, G.L., Zhang, J.J., Ren, F.Y., Yang, J.J., & Jiu, Y.H.(2019). A meta-analysis of the relationship between working memory capacity and mind-wandering frequency. [工作记忆容量与走神频率关系的元分析].Studies of Psychology and Behavior, 17(04),461-471.	5	CSSCI	2019	NR	7	17	10834	NR	1	0	1	1	1	1	0	1	0	1	0	0	0	0	0	0	1	0	1	0	0	1	1	1	1	1	0	1	0	0	1	1	1	1	0	1	1	1	1	0
559	Xie, Y., Chen, F. X., Yang, J. Y., & Jin, T. (2016). The Relationship between Working Memory and the Academic Performance of Primary and Middle School Students:A Meta-Analysis. [工作记忆与中小学生学业成绩关系的Meta分析]. China Journal of Health Psychology, 24(01), 134-137.	4	non-CSSCI	2016	NR	3	17	1651	NR	1	0	1	1	1	1	0	1	0	1	0	0	0	0	0	0	1	0	1	0	0	1	1	1	1	1	0	0	0	0	1	1	1	0	0	1	1	1	1	0
561	Chen, Y., Zhao, F.Q., Luo. K., & Zhang, G.L.(2017). Impact of Work Family Relationship on Job Performance: View of Cross-Domain or Matching? Evidence from Meta-analysis. [工作-家庭关系对工作绩效的影响:交叉观还是匹配观?——来自元分析的证据]. Human Resources Development of China, (12),73-88.	4	non-CSSCI	2017	NR	7	62	23715	NR	1	0	1	1	1	0	0	1	0	1	0	0	0	0	0	0	1	1	1	0	0	1	1	1	0	1	0	0	0	0	1	1	1	1	0	1	1	1	1	0
563	Yao, S.J., & Zheng, X.N.(2022). A Meta-analysis of the Relationship between Job Embeddedness and Job Performance. [工作嵌入与工作绩效关系的元分析]. Journal of Anhui University (Philosophy and Social Sciences Edition), (01),137-147.	2	CSSCI	2022	NR	7	42	NR	NR	1	0	1	1	0	0	0	1	0	1	0	0	0	0	0	0	1	1	1	0	0	1	1	1	0	1	0	1	0	0	1	1	1	1	0	1	1	1	1	0
567	Zhang, P., & Liu, W.M.(2020). How Does Public Service Motivation Affect Job Performance: Promotion or Interference?--The Evidence from Meta-analysis. [公共服务动机如何影响工作绩效:促进还是干扰?——来自元分析的证据]. Journal of Northeastern University (Social Sciences Edition), 22(04),47-56.	2	CSSCI	2020	NR	3	35	99328	NR	1	0	1	1	1	0	0	1	0	1	0	0	0	0	0	0	1	1	1	0	1	1	1	1	0	1	0	1	0	0	1	1	1	1	0	1	1	1	1	0
573	Zhou, G.H., He, Y.H., Luo, W.X., & Zhang, L.M.(2021). Innovation Networks Based on Meta-Analysis Research on the lnfluencing Factors of lnnovation Performance in the Public-Private Technologica. [公私合作技术创新网络创新绩效影响因素元分析]. Science and Technology Progress and Policy, 38(13),1-10.	4	CSSCI	2021	NR	6	61	112440	NR	1	0	1	1	1	0	0	1	0	1	0	0	0	0	0	0	1	1	1	0	0	1	1	1	0	1	0	1	0	0	1	1	1	1	0	1	1	1	1	0
577	Shi, G. C., Zhang, L. H., & Fan, H. Y. (2017). The relationship between aggression and self-esteem: A meta-analysis. [攻击性和自尊关系的元分析]. Advances in Psychological Science, 25(08),1274-1288.	3	CSSCI	2017	NR	9	81	109493	NR	1	0	1	1	0	1	0	1	0	1	0	0	0	0	0	0	1	1	1	0	0	1	1	1	0	1	0	1	0	0	1	1	1	1	0	1	1	1	1	0
578	Xie, X.M., & Chen, J.L.(2022). The multi-dimensional collaborative innovation of supply chain and firm performance: A test based on meta-analysis. [供应链多维协同创新与企业绩效:一项元分析的检验].Journal of Industrial Engineering /Engineering Management, 36(02), 20-36.	2	CSSCI	2022	NR	7	54	16623	NR	1	1	1	1	1	0	0	1	0	1	0	1	0	0	0	0	1	1	1	0	0	1	1	1	1	1	1	1	0	0	1	1	1	1	0	1	1	1	1	1
580	Feng, C.L., Liu, H.Y., & Mei, X.M.(2016). Exploring the Relationship between Supply Chain lntegration and Firm Performance—Based on Meta Analysis. [供应链整合与企业绩效的关系研究—基于Meta分析]. Management Review, 28(11),217-227.	3	CSSCI	2016	NR	10	57	15290	NR	1	1	1	1	1	1	0	1	0	1	0	1	0	0	0	0	1	0	1	0	0	1	1	1	1	1	0	1	0	0	1	1	1	1	0	1	1	1	1	1
584	Yan, Z.Q., & Su, Y.J.(2018). Gender Difference in Empathy: The Evidence from Meta-analysis. [共情的性别差异:来自元分析的证据]. Psychological Development and Education, 34(02) 129-136.	2	CSSCI	2018	2017.7	6	175	179546	NR	1	0	1	1	1	0	0	1	0	1	0	1	0	1	0	0	1	0	1	0	0	1	1	1	0	1	0	1	1	0	1	1	1	1	0	1	1	1	1	1
586	Ding, F. Q., & Lu, Z. H. (2016). Association between empathy and prosocial behavior: A systematic review and meta-analysis. [共情与亲社会行为关系的元分析]. Advances in Psychological Science, 24(08),1159-1174.	2	CSSCI	2016	NR	9	76	20352	NR	1	0	1	1	1	1	0	1	1	1	0	1	0	0	0	0	1	1	1	0	0	1	1	1	1	1	0	1	0	0	1	1	1	1	0	1	1	1	1	1
588	Zhang, Y. L., Li, S., & Yu, G. L. (2020). The relationship between loneliness and mobile phone addiction: A meta-analysis. [孤独感和手机成瘾的关系:一项元分析]. Advances in Psychological Science, 28(11),1836-1852.	3	CSSCI	2020	2020.1	13	121	73543	NR	1	1	1	1	0	1	0	1	0	1	0	1	0	0	0	0	1	1	1	0	0	1	1	1	1	1	0	1	0	0	1	1	1	1	0	1	1	1	1	1
590	Zhao, L. B., Chen, S. Y., Su, W. L., & Ren, Z. H. (2016). A meta-analysis of the relationship between loneliness and internet addiction and its related factors. [孤独感与网络成瘾关系及其影响因素的meta分析]. Chinese Mental Health Journa, 30(07),554-560.	4	CSSCI	2016	2014.5	7	49	40683	NR	1	0	1	1	1	0	0	1	0	1	0	0	0	0	0	0	1	1	1	0	0	1	1	1	1	1	0	1	0	0	1	1	1	1	0	1	1	1	1	0
592	Fu, C., & Yao, S.J.(2019). The relationship between customer engagement and firm innovation performance: a meta-analysis test. [顾客参与和企业创新绩效的关系：一项元分析的检验]. Business Management, (24),109-112.	2	non-CSSCI	2019	NR	4	33	6992	NR	1	1	1	1	1	0	0	1	1	1	0	0	0	0	0	0	1	1	1	0	0	1	1	1	1	1	0	1	0	0	1	1	1	1	0	1	1	1	1	1
596	Qian, H.M., & Xin, X.Y.(2021). A Meta-Analysis of Customer Participation and New Service Development Performance: Based or Differentiation Dimensions and Situational Factors. [顾客参与和新服务开发绩效的Meta分析——基于分化维度和情境因素]. Science and Management, 41(02),32-41.	2	non-CSSCI	2021	2020.8	2	62	13853	NR	1	1	1	1	1	1	0	1	0	1	0	0	0	0	0	0	1	1	1	0	0	1	1	1	0	1	0	1	0	0	1	1	1	1	0	1	1	1	1	0
601	Li, H., & Wang, Q. (2010). Meta-analysis on the Status of Peasants' Mental Health. [关于农民心理健康状况的元分析]. Chinese journal of health psychology, 18(10), 1199-1202.	2	non-CSSCI	2010	NR	1	29	16759	NR	1	0	1	1	1	1	0	1	0	1	0	0	0	0	0	0	1	1	1	0	0	1	1	1	1	1	0	0	0	0	1	1	0	1	0	1	1	1	1	0
603	Cheng, Z.H., Hu, X.F., & Han, Y.(2017). How Managers Apply Demographic Variables to ldentify the Taking-charge Employees: Evidences from Meta-analysis [管理者如何运用人口特征来“慧眼识珠”—来自元分析的证据]. Wuhan University of Technology (Social Science Edition), 30(03),67-73.	3	non-CSSCI	2017	2016.8	6	36	10044	NR	1	0	1	1	1	1	0	1	0	1	0	0	0	0	0	0	1	1	1	0	0	1	1	1	1	1	0	0	0	0	1	1	0	1	0	1	1	1	1	0
605	Du, J., & Ding, S.S.(2019). International Diversification and Firm Performance:Based on a Meta-analysis. [国际多元化与企业绩效关系之元分析].Journal of International Trade, (10), 146-162.	2	CSSCI	2019	2018.9	6	58	NR	NR	1	0	1	1	1	1	0	1	0	1	0	0	0	0	0	0	1	1	1	0	0	1	1	1	1	1	0	0	0	0	1	1	0	1	0	1	1	1	1	0
644	Li, F.L., Qiao, L., He, J., Chen, J.Y., Xie, Q.M, Zhao, Q.L.,... & Yang, J. (2017). Meta analysis on the Mental Health Diagnostic Test survey results of left-behind childrens in recent ten years. [国内留守儿童《心理健康诊断测验》近十年调查结果的Meta分析]. Chinese Journal of Child Health Care, 25(05),493-495.	10	non-CSSCI	2017	NR	5	17	15635	NR	1	0	1	1	0	1	0	1	0	1	0	0	0	0	0	0	1	1	1	0	0	1	1	1	1	1	0	1	0	0	1	1	0	1	0	1	1	1	1	0
645	Yuan, S., Du, A.L., Yang, S.C., Wang, X.Y., & Shen, L.J.(2015). Meta-analysis of Resilience of Parent-absent Children in China. [国内留守儿童心理弹性Meta分析]. China Journal of Health Psychology, 23(05), 764-768.	5	non-CSSCI	2015	2013.12	3	4	2886	NR	1	0	1	1	1	1	0	1	0	1	0	0	0	0	0	0	1	1	1	0	0	1	1	1	0	1	0	0	0	0	1	1	0	1	0	1	1	1	1	0
659	Zhang, J., & Tang, W. (2015). A Meta-Analytic Review of Studies on the Force Concept lnventory over the Last 20 Years. [国内外近20年力学概念调查测试结果的元分析]. Journal of Inner Mongolia Normal University (Natural Science Chinese Edition), 44(05),704-708.	2	non-CSSCI	2015	NR	1	16	21829	NR	1	0	1	1	0	0	0	1	0	1	0	0	0	0	0	0	1	1	1	0	0	1	1	1	0	1	0	0	0	0	1	1	0	1	0	1	1	1	1	0
663	Zhang, Z.H., Tan, X., & Lu, L.(2013). Language Learning Strategies and English Achievement:A Meta-analysis of Studies in and Outside China. [国内外学习策略与英语成绩关联性研究的元分析]. Foreign Languages and Their Teaching, (05), 40-45.	3	CSSCI	2013	2011.12	4	40	NR	NR	1	0	1	1	0	0	0	1	0	1	0	0	0	0	0	0	1	1	1	0	0	1	1	1	1	1	0	0	0	0	1	1	1	1	0	1	1	1	1	0
667	Cheng, P.G., Lu, L.X., Chen, Z.H., & Cai, X.Y.(2011). Studies on Domestic Consumer's Purchase lntention towards Genetically Modified Foods:A Meta Analysis. [国内消费者对转基因食品购买意愿研究综述:元分析]. Journal of South China Agricultural University (Social Sciences Edition)(02),82-92.	4	CSSCI	2011	NR	1	11	NR	NR	1	0	1	1	0	0	0	0	0	1	0	0	0	0	0	0	1	1	1	0	0	1	1	1	1	1	0	0	0	0	1	1	0	1	0	1	1	1	1	0
679	Zeng, M. C., & Li, H. (2011). Meta-analysis of Primary and Secondary School Teachers' Mental Health in China. [国内中小学教师心理健康Meta分析]. China Journal of Health Psychology, 19(11), 1348-1350.	2	non-CSSCI	2011	NR	1	17	14689	NR	1	0	1	1	1	1	0	0	0	1	0	0	0	0	0	0	1	0	0	0	0	1	0	1	0	0	0	0	0	0	1	1	0	1	0	1	1	0	1	0
692	Lai, L.Z., Ren, Z.H., & Tao, R.(2018). A meta-analysis on Co-Rumination. [过度“分享”负性事件与性别、心理健康和关系质量:对共同反刍的元分析]. Advances in Psychological Science (01),42-55.	3	CSSCI	2018	2017.2	6	36	12364	NR	1	0	1	1	1	0	0	1	0	1	0	1	1	0	0	0	1	1	1	0	0	1	1	1	0	1	0	1	0	0	1	1	1	1	0	1	1	1	1	0
694	Liu, L.L. (2012). The element analysis of teachers' anxiety over the past ten years. [过去十年教师焦虑研究的元分析]. Journal of Nanchang College of Education, 27(06),145-146.	1	non-CSSCI	2012	NR	3	8	9420	NR	1	0	1	1	1	1	0	0	0	1	0	0	0	0	0	0	1	0	0	0	0	1	1	1	0	1	0	0	0	0	1	1	1	0	0	1	1	1	1	0
700	Zheng, Z.Q., & Liu, S.S.(2017). Can Good Leaders Bring Good Performance-A Meta-Analysis of Ethical Leadership and lt's Effectiveness. [好的领导能带来好的绩效吗——对伦理型领导有效性的元分析]. Science and Technology Progress and Policy, 34(15),148-153.	2	CSSCI	2017	2016.12	4	97	NR	NR	1	1	1	1	1	0	0	1	0	1	0	0	0	0	1	0	1	1	1	0	0	1	1	1	0	1	0	1	0	0	1	1	1	1	0	1	1	1	1	0
708	Xu, Y., Yu, Y.H., & Zhang, H.S.(2021). What Can Produce Fatigue? What Factors Regulate lt?---A Meta-analysis Study on Social Media Fatigue. [何因生倦怠,何素调节之?一项关于社交媒体倦怠的元分析研究]. Library and Information Service, 65(13),31-43.	3	CSSCI	2021	2020.7	7	68	NR	NR	1	1	1	1	1	0	0	1	1	1	0	1	0	1	0	0	1	1	1	0	0	1	1	1	0	1	0	1	1	0	1	1	1	1	0	1	1	1	1	1
711	Yao, Q., Huang, W.M., & Ge, M.G.(2010). Verification of core self-evaluation: a meta-analysis based on learning domain. [核心自我评价的验证:基于学习领域的Meta分析]. Journal of Tongling University, (02),103-105.	3	non-CSSCI	2010	NR	3	16	NR	NR	1	0	1	1	0	1	0	1	0	1	0	0	0	1	0	0	1	1	0	0	0	1	1	1	0	0	0	1	0	0	1	1	1	1	0	1	1	1	1	0
713	Zhu, Y. L., & Jin, C. C. (2021). A meta-analysis of the relationship between the Dark Triad and aggressive behaviors. [黑暗三联征与攻击行为关系的元分析]. Advances in Psychological Science, 29(07),1195-1209.	2	CSSCI	2021	2020.5	10	105	41273	PRISMA/PRIOR-MAMA	1	0	1	1	1	0	0	1	0	1	0	0	1	1	1	0	1	1	1	0	1	1	1	1	0	1	0	1	0	0	1	1	1	1	0	1	1	1	1	1
727	Wang, X. J., Xu, Y., & Xu, B. L. (2020). Meta analysis of mobile phone addiction rate of nursing students in China. [护理专业学生手机成瘾率的Meta分析]. Psychological Monthly, 15(21), 38, 39 + 85.	3	non-CSSCI	2020	2019.12	6	10	5470	NR	1	0	1	1	1	1	0	1	0	1	0	0	0	0	0	0	1	1	1	0	1	1	1	1	0	1	1	0	0	0	1	1	1	1	0	1	1	1	1	0
731	Huang, Z.P., Liao, Y., Zhang, J., Liu, X.F., & Hu, X.H.(2014). A Meta-analysis of Personality Characteristics of Nurses. [护士人格特征的元分析]. China Journal of Health Psychology, 22(01), 42-45.	5	non-CSSCI	2014	NR	1	19	3096	NR	1	0	1	1	0	1	0	1	0	1	0	0	0	1	0	0	1	0	1	0	0	1	0	1	0	1	0	0	0	0	0	1	1	0	0	1	1	0	0	0
760	Liu, H.Y., & Chen, Y.T.(2022). Institutional Investor Shareholding and Corporate lnnovation Performance: A Study Based on Meta analysis. [机构投资者持股与企业创新行为—基于Meta分析的研究]. Journal of Financial Development Research, (05),11-21.	2	non-CSSCI	2022	NR	9	57	NR	NR	1	1	1	1	1	0	0	0	0	1	0	0	0	0	0	0	1	1	0	0	0	1	1	1	0	1	1	1	0	0	1	1	1	1	0	1	1	1	1	0
768	Liu, Y.M,, Che, X.L., & Wei, X.H.(2014). A Meta-Analysis of the Contingency Model of Team Diversity, Conflict and Performance Based on the Input-Process Outcome Model. [基于IPO模型的团队多样性-冲突-绩效权变模型的元分析]. Journal of Psychological Science, 37(02),425-432.	3	CSSCI	2014	NR	2	112	9263	NR	1	1	1	1	1	0	0	1	0	1	0	1	0	1	0	0	1	1	1	0	0	1	0	1	0	1	0	0	0	0	1	1	1	1	0	1	1	1	1	1
770	Zheng, Q.Y., Yao, T., Fan, X.C., Mu, L., & Cao, H.R.(2014). A Meta-analytic Assessment of Factors lnfluencing on Customer Satisfaction-Customer Loyalty Relationship. [基于Meta分析的"顾客满意-顾客忠诚"关系影响因素研究]. Management Review, 26(02),111-120.	5	CSSCI	2014	2010.12	4	27	72468	NR	1	1	1	1	1	0	0	1	1	1	0	1	0	0	0	0	1	1	1	0	0	0	0	1	0	1	0	1	0	0	1	1	1	1	0	1	1	1	1	1
773	Yang, X., Liu, Y.S., Song, A.F., Yang, J., & Wang, S.K.(2021). Research on relationship between safety climate and safety performance based on Meta-analysis. [基于Meta分析的安全氛围与安全绩效的关系研究].Journal of Safety Science and Technology, 17(08),167-171.	5	non-CSSCI	2021	NR	7	54	NR	NR	1	1	1	1	1	1	0	1	0	1	0	1	0	0	0	0	1	1	0	0	0	1	1	1	0	1	0	1	0	0	1	1	0	1	0	1	1	1	1	1
774	Liu, Z.Y., Fu, L.H., Ma, C.L., & Leng, Z.Y.(2017). A Meta-Analysis on the Relationship between lnnovation Ambidexterity and Performance. [基于Meta分析的创新二元性与企业绩效关系研究]. Science of Science and Management of Science and Technology, 38(06),171-180.	4	CSSCI	2017	NR	4	45	NR	NR	1	1	1	1	1	0	0	0	0	1	0	1	0	0	0	0	1	0	0	0	0	1	1	1	0	1	0	1	0	0	1	1	1	1	0	1	1	1	1	1
776	Li, X., Zhu, D.Y., & Qi, R.(2019). Research on the Relationship Between Local Government Competition and Environmental Quality Based on Meta-analvsis. [基于Meta分析的地方政府竞争与环境质量关系研究].Journal of University of South China( Social Science Edition), 20(01), 56-65.	3	non-CSSCI	2019	2018.5	4	41	16803	PRISMA	1	1	1	1	1	1	0	0	0	1	0	1	0	0	0	0	1	0	1	0	1	1	1	1	0	0	0	1	0	0	1	1	1	1	0	1	1	1	1	0
778	He, Y.Q., Yang. W., & Chen, Y.(2009). A Meta-analysis of the Relationship between Top Management Team Characteristics and Firm Performance. [基于Meta分析的高管团队特征与企业绩效关系研究]. Soft Science, 23(01),12-16+24.	3	CSSCI	2009	NR	7	56	NR	NR	1	1	1	1	1	0	0	0	0	1	0	0	1	0	0	0	1	0	1	0	1	1	0	1	0	1	0	0	0	0	1	1	1	1	0	1	1	1	1	1
781	Jin, J.H., & Dong, Y.N.(2019). Research on the relationship between supply chain integration and enterprise performance based on meta-analysis. [基于Meta分析的供应链整合与企业绩效关系研究]. Guangxi Quality Supervision Guide, (09),46.	2	non-CSSCI	2019	2019.6	4	61	NR	NR	1	1	1	1	1	0	0	1	0	1	0	1	0	0	0	0	1	1	1	0	0	1	1	1	0	0	0	0	0	0	0	1	1	0	0	1	1	1	1	0
783	Wang, J.Y., & Jiang, D.M.(2020). Research on the Relationship between Voice Behavior and Job Performance Based on Meta-analysis. [基于Meta分析的建言行为与工作绩效的关系研究]. Inner Mongolia Science and Technology and Economy, (10),20-22.	2	non-CSSCI	2020	2019.3	7	42	10503	NR	1	1	1	1	1	0	0	1	0	1	0	1	0	0	0	0	1	1	1	0	0	1	1	1	0	1	0	1	0	0	1	1	1	0	0	1	1	1	1	1
788	Xu, J. Z., Guan, J. & Lin, Y. (2018). The lnfluencing Factors of the Relationship between Corporate Environmental Performance and Corporate Financial Performance: Based on a Meta-Analysis Concerned with Measuring and Situational Factors. [基于Meta分析的企业环境绩效与财务绩效关系研究]. Chinese Journal of Management, 15(02),246-254.	3	CSSCI	2018	2016.4	7	51	35307	NR	1	1	1	1	1	0	0	1	0	1	0	1	0	0	1	0	1	1	1	0	0	1	1	1	1	1	0	1	1	0	1	1	1	1	0	1	1	1	1	1
790	Fan, P.H., Liang, Q.Z., & Meng, Y.(2012). Research on the relationship between market orientation and product innovation based on Meta-analysis: with economic development level as the moderating variable. [基于Meta分析的市场导向与产品创新关系研究——以经济发展水平为调节变量]. Science and Technology Progress and Policy, 29(15),1-6.	3	CSSCI	2012	NR	6	21	5334	NR	1	1	1	1	1	0	0	1	0	1	0	1	0	0	0	0	1	0	0	0	0	1	1	1	0	1	0	1	0	0	1	1	1	1	0	1	1	1	1	1
792	Wang, H.H., Li, Y., & Tan, Q.Y.(2022). Influence of Digital Transformation on Firm Performance Based on Meta-Analysis. [基于Meta分析的数字化转型对企业绩效影响问题]. Journal of Systems and Management, 31(01),112-123.	3	CSSCI	2022	2021.7	5	59	29109	NR	1	1	1	1	0	0	0	1	0	1	0	1	0	0	0	0	1	0	1	0	0	1	1	1	1	1	0	1	0	0	1	1	1	1	0	1	1	1	1	1
794	Liu, T.L., & Fu, Q.Y.(2018). Influence of Dual Innovation Motivation on Enterprise Innovation Performance Based on Meta Analysis. [基于Meta分析的双元创新动因对企业创新绩效的影响研究]. Science and Technology Management Research, (21),169-176.	2	CSSCI	2018	NR	12	90	99611	NR	1	1	1	1	0	1	0	1	0	1	0	1	0	0	0	0	1	0	1	0	0	1	1	1	0	1	0	1	0	0	1	1	1	1	0	1	1	1	1	1
797	Chen, H., Liang, Q.Z., & Zhang, Y.(2019). A Meta-Analysis on Team Faultline: Category, Effect and Situation. [基于Meta分析的团队断裂研究:分类,效果与情境]. Management Review, 31(03),116-130.	3	CSSCI	2019	NR	5	38	NR	NR	1	1	1	1	0	0	0	1	0	1	0	1	0	0	0	0	1	0	0	0	0	1	1	1	0	1	0	1	0	0	1	1	1	0	0	1	1	1	1	1
798	Gao, S.H., Wei, Y.Q., Liu, C.J., & Chen, G.L.(2019). Study on the Relationship between Network Position and Organizational Performance Based on Meta Analysis. [基于Meta分析的网络位置与组织创新关系研究]. Science and Technology Management Research, (22),139-146.	4	CSSCI	2019	2018.8	8	81	16975	NR	1	1	1	1	1	0	0	1	0	1	0	0	0	0	0	0	1	0	1	0	0	1	1	1	1	1	0	1	0	0	1	1	1	1	0	1	1	1	1	0
801	Feng, L.J., Zhu, L., Wang, J.F., & Yu, L.R.(2021). Influence of Absorptive Capacity on Enterprise lnnovation Based on Meta-Analysis. [基于Meta分析的吸收能力对企业创新影响问题]. Journal of Systems and Management, 30(04),752-762.	4	CSSCI	2021	2019.1	8	141	78547	NR	1	1	1	1	1	0	0	1	0	1	0	1	0	0	0	0	1	1	1	0	0	1	1	1	1	1	0	1	1	0	1	1	1	1	0	1	1	1	1	1
803	Wang, B.C., Lian, Z.X., & Jiang, A.P.(2017). Research on the Relationship between Absorptive Capacity and lnnovation Performance Based on Meta-analysis. [基于Meta分析的吸收能力与创新绩效关系研究]. Technology and Innovation Management, 38(03), 248-255.	3	non-CSSCI	2017	NR	1	47	NR	NR	1	0	1	1	1	0	0	1	0	1	0	1	0	0	0	0	1	1	1	0	0	1	1	1	1	0	0	1	1	0	1	1	1	0	0	1	1	0	1	1
806	Zhang, M.X., & Gao, L.M.(2019). Research on the relationship between subjective factors and cross-organization cooperation innovation performance based on meta-analysis. [基于Meta分析的主体因素与跨组织合作创新绩效的关系研究]. Chinese Journal of Management, 16(11),1670-1676.	2	CSSCI	2019	2018.7	4	51	33698	NR	1	0	1	1	1	0	0	1	0	1	0	1	0	0	0	0	1	0	1	0	0	1	1	1	0	1	0	1	0	0	1	1	1	1	0	1	1	1	1	1
810	Ge, F.J., Zhao, L., Liu, J., Zhou, M.X., Guo, Y., & Zhang, Q.J.(2012). Correlation between Social Support and Mental Health of the Aged Based on Pearson Correlation Coefficient: A Meta-Analysis. [基于Pearson相关系数的老年人社会支持与心理健康相关性研究的Meta分析]. Chinese Journal of Evidence-Based Medicine, 12(11),1320-1329.	6	non-CSSCI	2012	2011.1	7	4	1816	NR	1	0	1	1	1	1	0	1	1	1	0	1	0	0	0	0	1	0	1	0	0	1	1	1	1	0	0	0	1	1	1	1	1	1	0	1	1	1	1	1
813	Chen, N., Li, X.S., Liu, Q.L., & Liu, Y.Y.(2014). Systematic review of university teachers' mental health based on SCL-90. [基于SCL-90的中国高校教师心理健康状况系统评价研究]. Journal of Hygiene Research, 43(6), 990-997.	4	non-CSSCI	2014	NR	9	56	NR	NR	1	0	1	1	1	1	0	1	0	1	0	0	0	0	0	0	1	0	1	0	0	0	0	1	0	1	0	1	0	0	1	1	1	1	0	1	1	1	1	0
815	Li, W., & Zhang, J. (2018). A Meta-analysis of the Correlations in SILL-based Studies on Chinese University Students' Language Learning Strategies and English Learning Achievement in China. [基于SILL的国内大学生学习策略与英语成绩相关的元分析]. Foreign Language Learning Theory and Practice, (04),39-47.	2	CSSCI	2018	2016.7	3	41	8689	NR	1	0	1	1	0	1	0	1	0	1	0	1	0	0	0	0	1	0	1	0	0	1	0	1	0	1	0	1	0	0	1	1	1	0	0	1	1	1	1	1
823	Li, N., She, J.F., & Dong, S.(2021). Impact of “Work-to-Family Conflict on Work Domain for Employees: A Meta-Analysis. [基于荟萃分析的“工作对家庭的冲突”对员工工作领域的影响]. Journal of Systems and Management, 30(06),1177-1186.	3	CSSCI	2021	2018.12	2	170	128569	NR	1	1	1	1	0	0	0	1	0	1	0	1	0	0	0	0	1	0	1	0	0	0	0	1	0	0	0	0	0	0	1	1	1	1	0	1	1	1	1	1
826	Shi, S.S., & Ni, C.B.(2009). Gender Differences in Language Lateralization: A Meta-analysis of fMRI Studies. [基于荟萃分析的语言认知性别差异研究]. Foreign Language Learning Theory and Practice, (03),35-43.	2	CSSCI	2009	NR	3	28	1268	NR	1	1	1	1	0	1	0	1	0	1	0	1	0	1	0	0	1	0	1	0	0	1	1	1	0	1	0	0	0	0	1	1	1	1	0	1	1	1	1	1
834	Zhong, M.Z., & Xie, Y.T.(2019). Meta-analysis of the well-being of elderly people in nursing homes based on the Well-being Scale of Memorial University of Newfoundland. [基于纽芬兰纪念大学幸福感量表的养老机构老年人幸福感Meta分析]. Chinese Journal of Gerontology, 39(04),965-967.	2	non-CSSCI	2019	NR	3	8	1793	NR	1	0	1	1	1	1	0	1	0	1	0	1	0	0	0	0	1	0	0	0	0	1	0	1	0	1	1	0	0	0	0	0	1	1	0	1	1	1	1	0
838	Zhou, M., Peng, W. B., & Yi, X. Y. (2019). A Meta-analysis of University Teachers’ Job Burnout: From the Perspective of Demographic Characteristics. [基于人口学特征的高校教师职业倦怠元分析]. Journal of Teacher Education, 6(05),20-28.	3	non-CSSCI	2019	NR	1	44	NR	NR	1	0	1	1	1	1	0	1	0	1	0	0	1	0	0	0	1	0	1	0	0	1	1	1	0	0	0	1	0	0	0	1	1	0	0	1	1	0	1	0
855	Zhao, D. F. (2022). Research on the relationship between transformational leadership and team performance based on meta-analysis. [基于元分析的变革型领导与团队绩效的关系研究]. Enterprise Reform and Management, (16),85-87.	1	non-CSSCI	2022	NR	1	41	6650	NR	1	1	1	1	1	1	0	0	0	1	0	0	0	0	0	0	1	0	0	0	0	1	1	1	0	1	0	1	1	0	0	1	0	0	0	1	1	0	1	0
858	Lv, H.J., Qian, C.H., & Zhao, X.H.(2018). A Meta-Analysis Research on Plural Leadership Effectiveness. [基于元分析的多元领导力效能研究]. Foreign Economics and Management, 40(09), 126-142.	3	CSSCI	2018	2017.3	10	60	20440	NR	1	1	1	1	1	0	0	1	0	1	0	1	0	0	0	0	1	1	1	0	0	1	1	1	0	1	0	1	0	0	1	1	1	1	0	1	1	1	1	1
860	Li, J., & Chen, L.H.(2022). Research on relationship between customer interaction andcustomer loyalty in clothing online brand communitybased on meta-analysis. [基于元分析的服装在线品牌社群顾客互动与顾客忠诚关系研究]. Journal of Shanghai University of Engineering Science, 36(01),55-61+90.	2	non-CSSCI	2022	NR	5	16	5137	NR	1	1	1	1	1	0	0	1	0	1	0	1	0	0	0	0	1	0	1	0	0	1	1	1	1	1	0	1	0	0	1	1	1	1	0	1	1	1	1	1
862	Xie, M.M.(2011). Research on the relationship between executive team heterogeneity and product innovation performance based on meta-analysis. [基于元分析的高管团队异质性与产品创新绩效关系研究]. Modern Property Management, 10(11),151-155.	1	non-CSSCI	2011	NR	2	14	NR	NR	1	1	1	1	1	0	0	1	0	1	0	0	0	0	0	0	1	0	1	0	0	1	0	1	1	0	0	1	0	0	1	1	1	0	0	1	1	1	1	0
865	Zhang, H.Y., Wang, Y., & Sun, S.W.(2019). Research on the Relationship between Supply Chain Collaboration Trust and Cooperative Performance Based on Meta-analysis. [基于元分析的供应链协作信任与合作绩效关系研究]. West Forum on Economy and Management, 30 (01),87-96.	3	non-CSSCI	2019	NR	9	55	NR	NR	1	1	1	1	1	0	0	1	0	1	0	0	0	0	0	0	1	0	1	0	0	1	1	1	1	1	0	1	1	0	1	1	1	1	0	1	1	1	1	1
867	Gao, P.B, Wu, W.W., & Yu, B.(2017). Research on Relationship between Management lnnovation and Firm Performance Based on Meta analysis. [基于元分析的管理创新与企业绩效的关系研究]. Soft Science, 31(02),5-8.	3	CSSCI	2017	NR	2	47	NR	NR	1	1	1	1	1	0	0	1	0	1	0	0	0	0	0	0	1	0	0	0	0	1	1	1	0	1	0	0	0	0	1	1	1	1	0	1	1	1	1	0
869	Luo, W.B., & Chu, X.L.(2021). Research on the lmpact of Domestic Human Resource Management Practice on EnterprisePerformance Based on a Meta-analysis. [基于元分析的国内人力资源管理实践对企业绩效的影响研究]. Journal of Hunan Universityof Finance and Economics, 37(06),49-60.	2	non-CSSCI	2021	2021.1	3	40	9083	NR	1	1	1	1	1	1	0	1	0	1	0	1	0	0	0	0	1	1	1	0	0	1	1	1	1	1	0	1	0	0	1	1	1	1	0	1	1	1	1	1
871	Su, Y., & Wang, Y.J.(2022). Research on lnfluencing Factors of Technology Governance Motivation Based on Meta Analysis. [基于元分析的技术治理动机影响因素研究]. Frontiers of Science and Technology of Engineering Management, 41(05),42-49.	2	CSSCI	2022	NR	1	28	10347	NR	1	1	1	1	1	0	0	1	0	1	0	0	0	0	0	0	1	1	1	0	0	1	1	1	1	1	0	1	0	0	1	1	1	1	0	1	1	0	1	0
873	Luo, L., Chen, Y., Hu, Y.D., & Xie, M.(2022). Research on the Relationship between Complexity and Performance of Construction Projects Based on Meta-analysis. [基于元分析的建设项目复杂性与绩效的关系研究]. Construction Economics, 43(S1),422-427.	4	non-CSSCI	2022	2021.12	4	20	6984	NR	1	1	1	1	0	0	0	1	0	1	0	0	0	0	0	0	1	0	1	0	0	1	1	1	1	1	0	0	0	0	1	1	1	1	0	1	1	1	1	0
874	Shi, Y., & Dong, H.L.(2020). Research on Influencing Factors of Teacher Knowledge Sharing Based on Meta-analysis. [基于元分析的教师知识共享影响因素研究]. Journal of Education Studies, 16(04),55-63.	2	CSSCI	2020	NR	3	30	10930	NR	1	1	1	1	0	1	0	1	0	1	0	1	0	1	0	0	1	1	1	0	0	1	1	1	1	1	0	1	0	0	1	1	1	1	0	1	1	1	1	1
877	Wang, W.Q., Gong, H.M., & Guo, J.(2022). A meta-analysis of the relationship between boundary-spanning search and firm innovation performance. [基于元分析的跨界搜索与企业创新绩效关系研究]. Science Research Management, 43(10),116-126.	3	CSSCI	2022	2019.1	2	54	26812	NR	1	1	1	1	1	0	0	1	0	1	0	0	0	1	0	0	1	0	1	0	0	1	1	1	1	1	0	0	0	0	0	1	1	1	0	1	1	1	1	0
878	Cheng, S.W., Li, Y., Chen, W.T., & Liu, F.(2019). A Meta-analysis Based Study on the lmpacts of Tourism Events on Tourists' Health. [基于元分析的旅游活动对游客健康的影响研究]. Tourism science, 33(03), 50-63.	4	CSSCI	2019	NR	7	28	NR	NR	1	1	1	1	1	0	0	0	0	1	0	1	0	0	0	0	1	0	1	0	0	1	1	1	0	0	0	0	0	0	0	1	0	1	0	1	1	1	1	0
882	Liu, F.J., Xu, J.Y., & Wu, N.(2019). A Research on the Factors Influencing Tourists' Revisit Willingness Based on an Meta-analysis. [基于元分析的旅游者重游意愿影响因素研究]. Tourism science, 33(01), 33-53.	3	CSSCI	2019	NR	8	60	38261	NR	1	1	1	1	1	1	0	1	0	1	0	1	0	0	0	0	1	1	1	0	0	1	1	1	0	1	0	1	1	0	1	1	1	1	0	1	1	1	1	1
886	Zhang, G. Y., & Lv, D. H. (2016). Research on influencing factors of farmers' land transfer behavior based on meta-analysis. [基于元分析的农户土地流转行为影响因素研究]. Contemporary Economics, (14),60-61.	2	non-CSSCI	2016	NR	3	24	7440	NR	1	1	1	1	1	0	0	0	0	1	0	0	0	0	0	0	1	0	0	0	0	1	0	1	0	0	0	0	0	0	0	1	1	0	0	1	1	1	1	0
891	Lu, X.Y., Fang, W.Q., Lu, Q., & Fan, Y.R.(2020). Research on Influencing Factors of Users’ Fatigue Behavior in Social Media Based on Meta-analysis. [基于元分析的社交媒体用户倦怠行为影响因素研究]. Information studies: Theory and Application, 43(09),87-92+99.	4	CSSCI	2020	2019.1	7	57	12964	NR	1	1	1	1	1	0	0	1	0	1	0	1	0	0	0	0	1	1	1	0	0	1	1	1	0	1	0	1	1	0	1	1	1	1	0	1	1	1	1	1
893	Li, X.L., Huang, L.H., & Chen, J.X.(2022). Influencing Factors of Social Media Users' Intentions to Disclose Privacy. [基于元分析的社交媒体用户隐私披露意愿影响因素研究]. Data Analysis and Knowledge Discovery, (04),97-107.	3	CSSCI	2022	2021.4	8	55	10536	NR	1	1	1	1	1	0	0	1	0	1	0	1	0	0	0	0	1	1	1	0	0	1	1	1	0	0	0	1	0	0	1	1	1	1	0	1	1	1	1	1
897	Zeng, D.M., Sun, J., He, W.P., & Wen, J.Y.(2015). Research on the Relationship between Network Strength and Enterprise Innovation Based on Meta Analysis. [基于元分析的网络强度与企业创新关系研究]. Chinese Journal of Management, 12(01),103-110.	2	CSSCI	2015	2014.6	8	57	12430	NR	1	1	1	1	1	1	0	1	0	1	0	1	0	0	0	0	1	0	1	0	0	1	1	1	1	1	0	1	1	0	1	1	1	1	0	1	1	1	1	1
899	Zeng, D.M., He, W.P., Wen, J.Y., & Zou, S.M.(2014). Research on Direct Effect of Network Strength upon Business Innovation Based on Meta-Analysis. [基于元分析的网络强度与企业创新直接效应研究]. Journal of the China Society for Scientific and Technical Information, 33(06),584-593.	4	CSSCI	2014	2013.6	8	36	7904	NR	1	0	1	1	1	1	0	1	0	1	0	0	0	0	0	0	1	1	1	0	0	1	1	1	1	0	0	1	1	0	1	1	1	1	0	1	1	1	1	0
901	Peng, G.C., Cheng, X., & Liu, C.H.(2022). Research on Influencing Factors of Internet Users' Willingness to Disclose Personal Information Based on Meta-analysis. [基于元分析的网络用户个人信息披露意愿影响因素研究]. Journal of Modern Information, 42(11),111-120.	3	non-CSSCI	2022	2022.2	5	46	20243	NR	1	0	1	1	1	1	0	1	0	1	0	1	0	0	0	0	1	1	1	0	0	1	1	1	1	1	0	1	0	0	1	1	1	0	0	1	1	1	1	1
902	Wu, M. Y., & Huang, T. H. (2016). The Quality of Life of Empty Nest Elderly in China and Its influencing Factors: Based on a Meta-Analysis. [基于元分析的我国空巢老年人生活质量及其影响因素研究]. Scientific Research on Aging, 4(01),67-73.	2	non-CSSCI	2016	NR	5	19	NR	NR	1	0	1	1	0	1	0	0	0	1	0	0	0	0	0	0	1	1	1	0	0	1	1	1	1	1	0	1	0	0	1	1	1	0	0	1	1	1	1	0
905	Luo, L., Hu, Y.D., Luo, Q., & Yan, X.Y.(2021). Research on the Relationship between Project Governance and Project Performance Based on Meta analysis. [基于元分析的项目治理与项目绩效关系研究]. Construction Economics, 42(S1),290-295.	4	non-CSSCI	2021	2021.1	1	16	4078	NR	1	1	1	1	1	1	0	1	0	1	0	0	0	0	0	0	1	1	1	0	0	1	1	1	1	1	0	0	0	0	1	1	0	1	0	1	1	1	1	0
907	Wu, M.Y., & Huang, T.H.(2016). A meta-analysis on mental health status of new generation of migrant workers. [基于元分析的新生代农民工心理健康研究]. Acta Universities Medicinalis Nanjing (Social Sciences Edition), (05),393-397.	2	non-CSSCI	2016	NR	3	20	8934	NR	1	0	1	1	0	1	0	1	0	1	0	0	0	0	0	0	1	1	1	0	0	1	1	1	1	1	0	1	0	0	1	1	1	0	0	1	1	1	1	0
908	Huang, H., & Yao, L.Y.(2022). Influencing factors of academic entrepreneurship intention based on meta-analysis. [基于元分析的学术创业意愿影响因素]. Journal of Information and Management, 7(Z1),69-79.	2	non-CSSCI	2022	2021.5	5	28	10347	NR	1	1	1	1	1	0	0	1	0	1	0	0	0	0	0	0	1	1	1	0	0	1	1	1	1	1	0	1	0	0	1	1	0	0	0	1	1	1	1	0
910	Zhou, H.H., Hua, W.N., & Liu, J.(2012). Research on the influencing factors of mobile digital reading users' persistent usage intention based on meta-analysis. [基于元分析的移动数字阅读用户持续使用意向的影响因素研究]. Library and Information Research, 15(1),34-42	3	non-CSSCI	2022	NR	3	36	143462	NR	1	1	1	1	1	0	0	0	0	1	0	0	0	0	0	0	1	1	1	0	0	1	1	1	1	1	0	1	0	0	1	1	0	1	0	1	1	1	1	0
911	Li, Y., & Liu, R.J.(2022). Influencing factors of continuous use intention of mobile health care based on meta-analysis. [基于元分析的移动医疗持续使用意愿影响因素]. Journal of Systems and Management, 31(05),893-909.	2	CSSCI	2022	NR	15	30	10431	NR	1	1	1	1	1	0	0	0	0	1	0	0	0	0	0	0	1	1	1	0	0	1	1	1	1	1	0	1	0	0	1	1	1	1	0	1	1	1	1	0
913	Zhu, Z.X., Liu, Y.M., & Cao, X.Y.(2020). Influencing factors of mobile health users' adoption intention based on meta-analysis. [基于元分析的移动医疗用户采纳意愿影响因素]. Journal of Systems and Management, 29(01),49-60.	3	CSSCI	2020	NR	9	30	11863	NR	1	1	1	1	1	0	0	0	0	1	0	0	0	0	0	0	1	1	1	0	0	1	1	1	1	1	0	1	0	0	1	1	1	1	0	1	1	1	1	0
914	Liu, Y., Zhang, H.T., Zhang, X.R., & Zhang, C.L.(2022). Influencing Factors of Users' Online Health Information Seeking Behavior Based on Meta Analysis. [基于元分析的用户在线健康信息搜寻行为影响因素研究]. Information Science, 40(02),169-176.	4	CSSCI	2022	NR	13	25	NR	NR	1	0	1	1	1	0	0	0	0	1	0	0	0	0	0	0	1	1	1	0	0	1	1	1	1	1	0	1	0	0	1	1	0	1	0	1	1	1	1	0
916	Li, H.F., Duan, J.L., & Sun, X.N.(2021). Research on Influencing Factors of Users Online Information Seeking Intention Based on Meta Analysis. [基于元分析的用户在线信息搜寻意愿影响因素研究]. Library and Information Service, 65(19),84-95.	3	CSSCI	2021	2021.1	3	104	64746	NR	1	0	1	1	1	0	0	1	0	1	0	0	0	0	0	0	1	1	1	0	0	1	1	1	1	1	0	1	0	0	1	1	1	1	0	1	1	1	1	0
918	Luo, W.B., Xie, H.L., Lei, J.Q., & Jiang, L.(2020). Integration Research on Influencing Factors of Tourist Environmentally Responsible Behavior Based on an Meta-Analysis. [基于元分析的游客环境责任行为影响因素整合研究]. Resources and Environment in the Yangtze Basin, 29(09),1941-1953.	4	CSSCI	2020	2019.9	7	30	13673	NR	1	1	1	1	1	1	0	1	0	1	0	0	0	0	0	0	1	1	1	0	0	1	1	1	1	1	0	1	0	0	1	1	1	1	0	1	1	1	1	0
921	Chen, H.Y.(2018). Factors Affecting Adoption of Cloud Computing: A Meta Analysis. [基于元分析的云计算用户采纳行为影响因素研究]. Library journal, (04), 86-94.	1	CSSCI	2018	2015.5	5	20	7581	NR	1	1	1	1	1	0	0	1	0	1	0	1	0	0	0	0	1	1	1	0	0	1	1	1	0	0	0	1	1	0	1	1	1	1	0	1	1	1	1	1
922	Fan, H., Reziya, A.H.T., & Li, S.S.(2021). Research on Influencing Factors of Users' Switching Intention in Online Community Based on Meta analysis. [基于元分析的在线社区用户转移意愿影响因素研究]. Journal of Modern Information, 41(10),30-39.	3	CSSCI	2021	NR	9	38	NR	NR	1	0	1	1	1	0	0	0	0	1	0	1	0	1	0	0	1	1	1	0	0	1	1	1	0	0	0	1	0	0	1	1	1	1	0	1	1	1	1	0
926	Wang, J.Y., Niu, X.R., & Wan, L.(2020). Research on User Behavior of Online Learning Based on Meta-analysis. [基于元分析的在线学习用户使用行为研究]. Journal of Modern Information, 40(01),58-68.	3	CSSCI	2020	NR	9	64	21227	NR	1	0	1	1	1	0	0	0	0	1	0	1	0	0	0	0	1	1	1	0	0	1	1	1	0	0	1	1	0	0	0	1	1	1	0	1	1	1	1	1
928	Yan, W.W., Chen, R.Y., & Zhang, M.(2021). A Meta-Analysis of Factors Influencing Online Knowledge and Payment Intention. [基于元分析的在线知识付费意愿影响因素研究]. Journal of the China Society for Scientific and Technical Information, 40(02),204-212.	3	CSSCI	2021	NR	8	29	11	NR	1	0	1	1	1	0	0	1	0	1	0	1	0	1	0	0	1	1	1	0	0	1	1	1	0	1	0	1	0	0	1	1	1	1	0	1	1	1	1	1
930	Li, J.H., & Chang, X.R.(2013). The influence factors of knowledge transfer: a meta-analytic review. [基于元分析的知识转移影响因素研究]. Studies in Science of Sciences, 31(03),394-406.	2	CSSCI	2013	2011.12	2	43	23	NR	1	0	1	1	1	0	0	1	0	1	0	1	0	1	0	0	1	1	1	0	0	1	1	1	0	1	0	1	1	0	1	1	1	1	0	1	1	1	1	1
934	Liu, N., Zhang, J.C., Zhang, S.T., & Wang, X.H.(2021). Meta-analysis on User Adoption of Automated Driving. [基于元分析的自动驾驶技术用户采纳研究]. Journal of Beijing University of Posts and Telecommunications (Social Sciences Edition), 23(02),1-10.	4	non-CSSCI	2021	NR	8	18	7980	NR	1	0	1	1	0	0	0	1	0	1	0	1	0	1	0	0	1	1	1	0	0	0	0	1	0	0	0	1	0	0	1	1	1	1	0	1	1	1	1	1
935	Huo, L., & Xiao, Y.(2018). A Meta-Analysis of the Influencing Factors in Knowledge Sharing Among Organization Employees. [基于元分析的组织中员工知识共享影响因素研究]. Library Tribune, 38(09),102-107.	2	CSSCI	2018	2016.12	5	55	2420	NR	1	0	1	1	1	0	0	1	0	1	0	0	0	1	0	0	1	1	1	0	0	1	1	1	0	0	0	1	1	0	1	1	1	1	0	1	1	1	1	0
940	Bi, X.H., Gu, M.L., & Cao, Y.(2017). Meta-analysis on Relationship between IT-business Alignment and Business Performance. [基于元分析技术的IT-业务融合与企业绩效关系研究]. Science and Technology Management Research, (09),177-184.	3	CSSCI	2017	NR	8	49	9226	NR	1	1	1	1	1	0	0	0	0	1	0	1	0	1	0	0	1	1	1	0	0	1	1	1	0	1	0	1	0	0	1	1	1	0	0	1	1	1	1	1
943	Wang, Q.E., Mei, Q., Liu, S.X., & Zhang, J.J.(2020). Factors that Affect Enterprise Safe Production: A Meta-analysis Based on View of Employees' Safety Behavior. [基于员工安全行为视角的企业安全生产影响元分析]. Management Review, 32(03),226-237.	4	CSSCI	2020	NR	10	23	NR	NR	1	1	1	1	1	0	0	1	0	1	0	1	0	0	0	0	1	1	1	0	0	1	1	1	1	1	0	1	0	0	0	1	1	1	0	1	1	1	1	0
957	Tong, X.(2020). Does Family Background Affect the Academic Performance of College Students? A Meta-analysis Basedon 41 Quantitative Studies. [家庭背景会影响大学生的学业表现吗?——基于国内外41项定量研究的元分析]. Journal of Nanjing Normal University (Social Science Edition), (05),49-59.	1	CSSCI	2020	NR	7	41	59644	NR	1	0	1	1	1	1	0	1	0	1	0	1	0	0	0	0	1	1	1	0	0	1	1	1	0	1	0	1	0	0	1	1	1	1	0	1	1	1	1	1
958	Liu, H.D., & Li, M.Y.(2022). Associations between home literacy environment and children's receptive vocabulary: A meta-analysis. [家庭读写环境与儿童接受性词汇发展关系的元分析]. Advances in Psychological Science, 30(03),556-579.	2	CSSCI	2022	2021.5	10	84	NR	NR	1	0	1	1	1	1	0	1	0	1	0	1	1	1	0	0	1	1	1	0	1	1	1	1	0	1	0	1	0	0	1	1	1	1	0	1	1	1	1	0
960	Tian, F., Guo, L.P., & Huang, J.(2020). The Relationship between Family Socio-economic Status and Children's Mathematical Achievement-A Meta-analysis Based on 36 Empirical Studies. [家庭社会经济地位与儿童数学成就之间的关系——基于36项实证研究的元分析]. Studies in Early Childhood Education, (07), 50-63.	3	CSSCI	2020	2017.10	8	36	155320	NR	1	0	1	1	1	1	0	1	0	1	0	1	1	0	0	0	1	1	1	0	0	1	1	1	0	1	0	1	0	0	1	1	1	1	0	1	1	1	1	0
961	Zhang, J., Liu, Y.Y., & Hu, T.Q.(2019). A Meta-analysis of the Relationship between Parental Involvement and Preschool Children Development. [家长参与和学前儿童发展关系的元分析]. Studies in Early Childhood Education, (08), 35-51.	3	CSSCI	2019	2018.8	9	36	124200	NR	1	0	1	1	0	1	0	1	1	1	0	1	0	1	0	0	1	1	1	0	0	1	1	1	0	1	0	0	0	0	0	1	1	1	0	1	1	1	1	1
963	Wang, T., Su, T., & Chen, C.H.(2017). A Meta-Analytic Review of the Effectiveness of Paternalistic Leadership. [家长式领导的有效性:来自Meta分析的证据]. Human Resources Development of China, (03),69-80.	3	non-CSSCI	2017	2017.1	6	87	118108	NR	1	1	1	1	1	0	0	1	1	1	0	1	0	1	0	0	1	1	1	0	0	1	1	1	0	1	0	1	1	0	1	1	1	1	0	1	1	1	1	0
965	Cheng, L.J., Hou, Y.Y., & Qi, Q. (2019). Paternalistic Leadership and Innovation Performance: a Meta Analysis. [家长式领导与组织创新绩效关系的荟萃(Meta)分析]. Science and Technology for Development, 15(10),1113-1120.	3	non-CSSCI	2019	NR	2	34	11858	NR	1	1	1	1	1	0	0	0	0	1	0	0	0	0	0	0	1	1	0	0	0	1	1	1	0	1	0	1	0	0	1	1	1	1	0	1	1	1	1	0
968	Wu, M.Y., & Huang, T.H.(2015). A Meta-analysis of the Mental Health Status of the Prison Police. [监狱警察心理健康水平的元分析]. Journal of Neijiang Normal University, 30(10),52-56.	2	non-CSSCI	2015	NR	4	22	8674	NR	1	0	1	1	0	1	0	0	0	1	0	0	0	0	0	0	1	1	1	0	0	1	1	1	0	1	1	1	0	0	1	1	1	0	0	1	1	1	1	0
973	Ai, W.H., Hu, G.W., Zhao, Y.X., & Zhao, Y.H.(2021). Research on Influencing Factors of Health Information Avoidance Behavior: Exploration Based on Meta analysis. [健康信息规避行为影响因素研究:基于元分析的探索].Information and Documentation Services, 42(06),63-73.	4	CSSCI	2021	2020.12	10	33	16063	NR	1	0	1	1	1	0	0	1	0	1	0	1	1	0	0	0	1	1	1	0	0	1	1	1	0	1	0	1	0	0	1	1	1	1	0	1	1	1	1	1
974	Liu, Y.Z., & Bin, Y.C.(2019). A meta-analysis of the mental health status of Chinese vocational college freshmen from the perspective of Healthy China. [健康中国视域下中国高职新生心理健康状况的元分析]. Chinese Health Industry, 16(20),179-181+184.	2	non-CSSCI	2019	NR	3	18	51811	NR	1	0	1	1	0	1	0	1	0	1	0	1	0	1	0	0	1	0	0	0	0	1	1	1	0	1	0	1	0	0	1	1	1	1	0	1	1	1	1	0
981	Lin, X., Luan, Y.X., & Zhao, G. (2022). Research on the Relationship between transactional leadership and Employee Performance: Based on Meta-analysis. [交易型领导与员工绩效的关系研究:一项元分析]. Lanzhou Academic Journal, (03),85-96.	3	CSSCI	2022	NR	5	129	43580	NR	1	1	1	1	0	0	0	1	0	1	0	1	0	1	0	0	1	1	1	0	0	1	0	1	0	1	0	1	1	0	0	1	1	1	0	1	1	1	1	1
984	Liu, W., Zhang, J. Y., Yu, Z. Y., & Gao, S. (2018). A Meta-analysis of the Relationship between Anxiety/Depression and Negative Cognitive Emotion Strategies. [焦虑、抑郁与消极认知情绪调节策略关系的元分析]. Chinese Journal of Clinical Psychology, 26(05),938-943.	4	CSSCI	2018	NR	8	47	31209	NR	1	0	1	1	1	0	0	0	0	1	0	0	0	1	0	0	1	1	1	0	0	1	1	1	0	1	0	1	1	0	0	1	1	1	0	1	1	1	1	0
988	Chen, Q., Liu, S.X., Mei, Q., & Zhang, J.J.(2022). Meta-analysis on impacts of role stress on employees' safety behavior:moderating effect of supervisor support. [角色压力对员工安全行为影响的元分析:主管支持的调节作用]. China Safety Science Journal, 32(05), 21-27.	4	non-CSSCI	2022	NR	6	9	4031	NR	1	1	1	1	1	0	0	1	0	1	0	1	0	1	0	0	1	0	1	0	0	1	1	1	0	1	0	1	0	0	0	1	0	1	0	1	1	1	1	1
991	Zhang, Z..Y., & Jin, C.J.(2022). A meta-analysis of the relationship between coaches' leadership behavior and team cohesion. [教练员领导行为与团队凝聚力关系的元分析]. Zhejiang Sports Science, 44(06),88-95.	2	non-CSSCI	2022	2021.10	10	42	12668	NR	1	0	1	1	1	0	0	1	0	1	0	1	0	0	0	0	1	1	1	0	0	1	1	1	0	1	0	1	0	0	1	1	1	1	0	1	1	1	1	0
999	Yang, Y., & Gao, X.Q.(2022). The relationship between teachers' psychological capital and work engagement:a meta-analysis basedon domestic empirical research. [教师心理资本与工作投入的关系—基于国内实证研究的元分析]. Journal of Neijiang Normal University, 37(02),12-20.	2	non-CSSCI	2022	2021.1	3	23	NR	NR	1	0	1	1	1	1	0	1	0	1	0	0	0	1	0	0	1	0	1	0	0	1	1	1	0	1	0	1	0	0	1	1	1	1	0	1	1	1	1	0
1001	Zhang, Z., Chen, X.H., Qin, P.X., & He, P.(2019). Meta-analysis of influencing factors of teachers' application of intelligent technology in teaching. [教师应用智能技术教学影响因素元分析]. Modern Distance Education, (02), 3-13.	4	CSSCI	2019	2018.5	5	33	7409	NR	1	1	1	1	1	1	0	1	0	1	0	0	0	0	0	0	1	1	1	0	0	1	1	1	0	1	0	1	0	0	1	1	1	1	0	1	1	1	1	0
1010	Wang, G.X., Zhao, Y. (2022). A Meta-analysis about Teacher Autonomy-support and Student Academic Achievement: The Mediationof Psychological Need Satisfaction, Motivation and Engagement. [教师自主支持与学生学业成就关系的元分析:心理需要满足,动机及投入的中介作用]. Psychological Development and Education, 38(3), 380-390.	2	non-CSSCI	2022	NR	7	37	18278	NR	1	1	1	1	1	1	0	0	0	1	0	0	0	0	0	0	1	1	1	0	0	1	1	1	1	1	0	1	0	0	1	1	0	1	0	1	1	1	1	0
1018	Jiang, H.L., & Liu, H.H.(2021). The influence of teacher image Presentation in teaching Videos on Learning outcomes: a meta-analysis. [教学视频中教师形象呈现对学习效果的影响: 一项元分析]. Technology Wind (35),31-33.	2	non-CSSCI	2021	2020.12	6	23	NR	NR	1	1	1	1	1	1	0	1	0	1	0	0	0	0	0	0	1	1	1	0	0	0	0	1	1	1	0	1	0	0	1	1	0	1	0	1	1	1	1	0
1020	Liu, J., & Zhu, Y.M.(2018). A Meta-analysis of the Effects of Teaching Efficacy on School Students' Workload. [教学效能对学业负担影响的元分析]. Research in Educational Development, (10),27-31+59.	2	CSSCI	2018	NR	5	42	NR	NR	1	0	1	1	1	1	0	0	0	1	0	0	0	0	0	0	1	1	1	0	0	0	0	1	1	1	0	0	0	0	1	1	0	1	0	1	1	1	1	0
1044	Gao, J., Ding, T.T., & Wu, J.J.(2020). Cautious diversification: a meta-analysis of enterprise diversification and performance. [谨慎多元化:企业多元经营与绩效研究的Meta分析].Journal of Commercial Economics, (04),117-120.	3	non-CSSCI	2019	NR	1	25	NR	NR	1	1	1	1	1	1	0	0	0	1	0	0	0	0	0	0	1	1	1	0	0	0	0	1	0	1	0	0	0	0	1	1	1	1	0	1	1	0	1	0
1050	Deng, L. F. (2013). A meta-analysis of the mental health status of Chinese pilots in recent 10 years. [近10年来中国飞行员心理健康状况的元分析]. Journal of Psychological Science, 36(01),228-233.	1	CSSCI	2013	NR	2	20	NR	NR	1	0	1	1	1	1	0	0	0	1	0	0	0	0	0	0	1	1	1	0	0	1	1	1	1	1	0	0	0	0	1	1	1	1	0	1	1	1	1	0
1054	Xie, X.L., & Wei, Q.K.(2019). A Meta-analysis of Chinese Postraduates' Metal health in Past 10 Years. [近10年我国研究生心理健康状况的元分析]. Journal of Shaoxing University of Arts and Sciences (Education Edition), 39(10),21-28.	2	non-CSSCI	2019	NR	1	76	65833	NR	1	0	1	1	1	1	0	0	0	1	0	0	0	0	0	0	1	1	1	0	0	0	0	1	1	1	0	0	0	0	1	1	1	1	0	1	1	0	1	0
1060	Jiang, S. M., Wang, B. J., & Huang, Q. (2016). A Meta-Analysis of Chinese Postgraduates' Mental Health in the Past Fifteen Years. [近15年来我国研究生心理健康状况的元分析]. Journal of Henan Polytechnic University (social sciences Edition), 17(04),509-514.	3	non-CSSCI	2016	NR	1	58	46546	NR	1	0	1	1	1	1	0	0	0	1	0	0	0	0	0	0	1	1	1	0	0	0	0	1	1	1	0	0	0	0	1	1	1	1	0	1	1	0	1	0
1063	Lin, Y. (2012). Meta-analysis of gender subject differences in college students' personality characteristics in recent 17 years. [近17年大学生人格特征的性别学科差异元分析]. Reform and Opening, (08),149-150.	1	non-CSSCI	2012	NR	2	26	NR	NR	1	0	1	1	0	1	0	1	0	1	0	0	0	0	0	0	0	0	0	0	0	0	0	1	0	1	0	1	0	0	1	1	1	0	0	1	0	1	1	0
1068	Wu, H. Y. (2014). A Meta-Analysis of the Menta Health Status of Secondary School Teachers over the Past 12 Years. [近十二年来普通中学教师心理健康状况的元分析]. Journal of Neijiang Normal University, 29(06),55-59.	1	non-CSSCI	2014	NR	1	76	29432	NR	1	0	1	1	0	1	0	1	0	1	0	0	0	0	0	0	1	0	1	0	0	0	0	1	0	1	0	0	0	0	1	1	1	1	0	1	1	0	1	0
1069	Wu, H. H., & Liao, Y. G. (2013). A Meta-analysis of Results of a Decade-long College Students' Self-Rating Depression Scale. [近十年大学生自评抑郁量表(SDS)调查结果的元分析]. Journal of Ningbo University (Education Science Edition), 35(06),9-12.	2	non-CSSCI	2013	NR	2	61	40148	NR	1	0	1	1	0	1	0	1	0	1	0	0	0	0	0	0	1	0	1	0	0	0	0	1	0	1	0	0	0	0	1	1	1	0	0	1	1	1	1	0
1071	Zhang, Y.Y., Liu, R., & Tong, H.J.(2015). A meta-analysis of SCL-90 survey results of college students from single-parent families in China in recent 10 years. [近十年国内单亲家庭大学生SCL-90调查结果的元分析]. Journal of Taizhou University, 37(01), 69-73.	3	non-CSSCI	2015	NR	4	23	34725	NR	1	0	1	1	0	1	0	1	0	1	0	0	0	0	0	0	1	0	1	0	0	1	1	1	0	1	1	0	0	0	1	1	1	1	0	1	1	1	1	0
1075	Wang, J., & Jia, L. X. (2013). A meta-analysis of the mental health status of kindergarten teachers in the past decade[近十年来幼儿教师心理健康状况的元分析]. Educational Measurement and Evaluation, (04),12-18.	2	non-CSSCI	2011	NR	1	11	14634	NR	1	0	1	1	1	1	0	1	0	1	0	0	0	0	0	0	1	0	1	0	0	1	1	1	0	0	0	0	0	0	1	1	1	0	0	1	1	1	1	0
1077	Shen, C..P., Ye, Y.D., & Qiu, W.F.(2017). A Meta-Analysis Concerning the Menta Health Status of Members of the Poor College Students in Recent Ten Years. [近十年贫困大学生心理健康状况的元分析]. Journal of Jimei University (Educational Science Edition), 18(02),23-29.	3	non-CSSCI	2017	2016.11	2	31	NR	NR	1	0	1	1	0	1	0	1	0	1	0	0	0	0	0	0	1	0	1	0	0	1	1	1	0	1	1	1	0	0	1	1	1	1	0	1	1	1	1	0
1079	Wang, S.D., & Lu, C.(2015). A Meta-analysis of the Prisoners' Mental Health Status in China During the Past 10 Years. [近十年我国服刑人员心理健康状况的元分析]. Journal of Fujian Police College, (03),8-14.	2	non-CSSCI	2015	NR	3	41	19208	NR	1	0	1	1	0	1	0	1	0	1	0	0	0	0	0	0	1	1	1	0	0	1	1	1	0	1	0	0	0	0	1	1	1	0	0	1	1	1	1	0
1081	Wang, R.Y., & Wang, W.H.(2016). A meta-analysis of mental health status of Chinese community prisoners in recent 10 years. [近十年我国社区服刑人员心理健康状况的元分析]. Journal of Fujian Police College, (06),33-38.	2	non-CSSCI	2016	2016.3	1	8	703	NR	1	0	1	1	0	1	0	1	0	1	0	0	0	0	0	0	1	0	1	0	0	1	0	1	0	0	1	0	0	0	1	1	1	0	0	1	1	1	1	0
1083	Wang, M.Y., Liu, J., Wu, X., Li, L,, Hao, X.D., Shen, Q.,... & Sun, R. H. (2020). Meta-analysis of the prevalence of depression among Chinese college students in recent 10 years. [近十年中国大学生抑郁症患病率的Meta分析]. Journal of Hainan Medical College, 26(09), 686-693 + 699.	8	non-CSSCI	2020	2019.8	6	37	52622	NR	1	0	1	1	1	1	0	1	0	1	0	0	0	0	0	0	1	0	1	0	0	1	1	1	1	1	1	1	0	0	1	1	1	0	0	1	1	1	1	0
1089	Li, C.Q., He, M.Y., & Zhang, X.(2015). A meta-analysis of police burnout. [警察职业倦怠的元分析]. Journal of Yunnan Police College, (06),112-116.	3	non-CSSCI	2015	NR	3	48	16396	NR	1	0	1	1	0	1	0	1	0	1	0	0	0	0	0	0	1	0	1	0	0	1	1	1	0	1	0	1	0	0	1	1	1	0	0	1	1	1	1	0
1091	Zhang, W., Hu, N., Ding, X.C., & Li, J.Y.(2021). The relationship between rejection sensitivity and borderline personality features: A meta-analysis. [拒绝敏感性与边缘型人格特征的关联:一项元分析]. Advances in Psychological Science, 29(07),1179-1194.	4	CSSCI	2021	NR	8	50	7400	NR	1	1	1	1	0	1	0	1	0	1	0	1	0	0	0	0	1	0	1	0	0	1	0	1	1	1	0	1	0	0	1	1	1	1	0	1	1	1	1	1
1093	Qiao, L., Zhao, G.Q., & Wu, J.F. (2020). Does distance produce beauty or estrangement? A meta-analysis of inter-country distance and cross-border M&A performance. [距离产生美感还是隔阂?国家间距离与跨国并购绩效的元分析]. Foreign Economic and Management, 42(12), 119-133.	3	CSSCI	2020	NR	2	44	40121	NR	1	1	1	1	1	0	0	1	0	1	0	1	0	0	0	0	1	0	1	0	0	1	0	1	0	1	0	1	0	0	1	1	1	1	0	1	1	1	1	1
1096	Feng, C.L., & Cheng, Y.(2020). Meta-analysis of the relationship between open innovation and firm performance. [开放式创新与企业绩效的Meta分析]. Scientific Research Management, 41(01),108-118.	2	CSSCI	2020	NR	9	57	18127	NR	1	1	1	1	1	0	0	1	0	1	0	1	0	0	0	0	1	0	1	0	0	1	1	1	1	1	0	1	0	0	1	1	1	1	0	1	1	0	1	1
1098	Yuan, F., Li, Z.S., Yang, Y.L., & Mou, Y.(2018). Prevalence of anxiety tested with Test Anxiety Scale (TAS) in senior three students: a Meta-analysis. [考试焦虑量表评估中国高三学生考试焦虑现状的Meta分析]. Chinese Journal School Health, 39(09),1324-1328.	4	non-CSSCI	2018	2017.6	7	20	3863	NR	1	1	1	1	0	1	0	1	0	1	0	1	0	0	0	0	1	1	1	0	0	1	0	1	0	1	1	1	0	0	1	1	1	0	0	1	1	1	1	1
1101	Dong, J.H. (2002). Technology, Scale and Region: Meta-analysis of transformational leadership and organizational innovation behavior from a multi-dimensional perspective. [科技、规模与地域:多维度视域下变革型领导与组织创新行为的Meta分析]. Modern Management, 12(3):239-353	1	CSSCI	2022	2020.5	4	47	16544	NR	1	1	1	1	1	0	0	1	0	1	0	1	0	0	0	0	1	0	1	0	0	1	1	1	1	1	0	1	0	0	1	1	1	0	0	1	1	1	1	1
1104	Wang, D.D., Liu, Q.H., & Wang, X.M.(2021). A Meta-Analysis of Factors Influencing Scientific Data Sharing Behavior. [科学数据共享行为影响因素的元分析]. Research on Library Science, (22), 74-84.	3	CSSCI	2021	2021.7	4	17	8103	NR	1	0	1	1	1	0	0	1	0	1	0	1	0	0	0	0	1	1	1	0	0	1	1	1	0	1	1	1	0	0	1	1	1	1	0	1	1	1	1	1
1107	Zheng, L. (2021). Factors Influencing Researcher's Intention of Data Sharing-Based on Meta-analysis Method. [科研人员数据共享意愿的影响因素研究:基于Meta分析方法]. Journal of Modern Information, 41(04),69-78+118.	1	CSSCI	2021	NR	3	18	7823	NR	1	1	0	0	1	0	0	1	0	1	0	1	0	0	0	0	1	1	1	0	0	1	1	1	0	0	1	1	0	0	1	1	1	0	0	1	1	1	1	1
1108	Li, X., Qu, J. S., & Jin, J. B. (2022). Factors Affecting Researchers' Data Reuse Intention Behavior and Satisfaction: A Meta-analysis. [科研人员数据重用意愿、行为及满意度影响因素研究:一项元分析]. Library journal, (07), 128-138 + 113.	3	CSSCI	2022	2021.6	4	15	6333	PRISMA	1	1	1	1	1	1	0	1	0	1	0	1	0	0	0	0	1	1	1	0	0	1	1	1	0	1	0	1	0	0	1	1	1	1	0	1	1	1	1	1
1115	Zang, W., Yang, J.Y., Xu, L., & Yao, Y.N.(2020). Research on the relationship between cross-border and enterprise innovation: Meta-analysis findings and future prospects. [跨界与企业创新关系研究:元分析发现与未来展望]. Science and Technology Progress and Policy, 37(17),152-160.	4	CSSCI	2020	2019.6	4	86	28095	NR	1	1	1	1	0	0	0	1	0	1	0	1	0	0	0	0	1	1	1	0	0	1	1	1	0	1	0	1	0	0	1	1	1	1	0	1	1	1	1	1
1118	Fu, W., Zhang, S. B., Li, X., & Han, Y. C. (2016). A meta-analysis of the relationship between forgiveness and mental health. [宽恕与心理健康关系的meta分析]. Chinese Mental Health Journal, 30(05),395-400.	4	CSSCI	2016	NR	3	26	12060	NR	1	0	1	1	0	1	0	1	0	1	0	0	0	0	0	0	1	1	1	0	0	1	1	1	1	1	0	0	0	0	1	1	1	1	0	1	1	1	1	0
1125	Wu, J. Q., & Chao, Q. L. (2020). A meta-analysis of attitudes to aging questionnaire for older adults. [老年人老化态度影响因素的Meta分析]. Chinese Journal of Health Care Medicine, 22(03),115-118.	2	non-CSSCI	2020	NR	8	20	11854	NR	1	0	1	1	1	1	0	1	0	1	0	0	0	0	0	0	1	1	1	0	0	1	1	1	1	1	0	0	0	0	1	1	1	1	0	1	1	1	1	0
1128	Xie, S. Q., Ma, Y., Cui, M., Chen, X., & Wang, L. (2022). A meta-analysis of correlation between resilience and quality of life in older adults. [老年人心理弹性与生活质量关系的meta分析]. Chinese Mental Health Journal, 36(01),56-61.	4	non-CSSCI	2022	2019.12	3	10	6496	NR	1	0	1	1	1	1	0	1	0	1	0	0	0	0	0	0	1	1	1	0	0	1	1	1	1	1	0	0	0	0	1	1	0	1	0	1	1	1	1	0
1130	Ye, J., & Zhang, X. F. (2021). Relationship between resilience and well-being in elders: A systematic review and meta-analysis. [老年人心理韧性与幸福感的关系:一项元分析]. Advances in Psychological Science, 29(02),202-217.	2	CSSCI	2021	NR	9	42	12856	NR	1	0	1	1	1	1	0	0	0	1	0	0	0	0	0	0	1	1	1	0	0	1	1	1	1	1	0	1	0	0	1	1	0	1	0	1	1	1	1	0
1138	Qi, X. D. (2016). Meta-Analysis of Relationship between Optimism-Pessimism and Subjective Well Being. [乐观-悲观倾向与主观幸福感关系的元分析]. Psychology: Techniques and Applications, 4(10), 592-597.	1	non-CSSCI	2016	NR	4	41	NR	NR	1	0	1	1	1	1	0	0	0	1	0	0	0	0	0	0	1	1	1	0	0	1	1	1	1	1	0	1	0	0	1	1	0	1	0	1	1	1	1	0
1149	Wu, M.D., Yang, Y.N., & Wang, X.H.(2020). The impact of flexible working plan on employee psychology and behavior: a meta-analysis test. [灵活工作计划对员工心理和行为的影响——元分析的检验]. Business and Management Journal, 42(07), 126-140.	3	CSSCI	2020	2020.4	13	99	1738329	NR	1	1	1	1	1	1	0	1	0	1	0	0	0	0	0	0	1	1	1	0	0	1	1	1	0	1	0	1	0	0	1	1	1	1	0	1	1	1	1	0
1151	Wang, L., Sun, F.F., & Xing, Z.J.(2019). The impact of leader-member exchange relationship differentiation on individual and team effectiveness. [领导-成员交换关系差异化对个体和团队效能的影响-基于元分析的研究]. Journal of Northeast University of Finance and Economics, (04),39-46.	3	non-CSSCI	2019	2018.8	8	51	NR	NR	1	1	1	1	1	0	0	1	0	1	0	0	0	0	0	0	1	1	1	0	0	1	1	1	0	1	0	1	0	0	1	1	1	1	0	1	1	1	1	0
1152	Ni, X.D., Zhu, X.K., & Pan, C.K.(2022). The Relationship between Leadership Style and Job Crafting: Evidence from Meta-Analysis. [领导风格与工作重塑的关系:来自元分析的证据]. Human Resources Development of China, 39(04),45-67.	3	CSSCI	2022	2022.1	10	107	44941	NR	1	1	1	1	1	1	0	1	0	1	0	0	0	0	0	0	1	1	1	0	0	1	1	1	0	1	0	1	0	0	1	1	1	1	0	1	1	1	1	0
1154	Xu, Y., & Li, C.P.(2019). The relationship between leadership styles and engagement: A meta-analysis. [领导风格与敬业度关系的元分析]. Advances in Psychological Science, 27(08),1363-1383.	2	CSSCI	2019	2018.11	8	148	84836	NR	1	1	1	1	1	1	0	1	0	1	0	0	0	0	0	0	1	1	1	0	0	1	1	1	0	1	0	1	0	0	1	1	1	1	0	1	1	1	1	0
1158	Lin, X.Q., Luan, Y.X., & Zhao, G.L.(2021). Meta-analysis on relationship between leadership style and employee safety behavior. [领导风格与员工安全行为关系的元分析]. Journal of Safety Science and Technology, 17(10),5-10.	3	non-CSSCI	2021	NR	5	34	15032	NR	1	1	1	1	0	0	0	1	0	1	0	1	0	0	0	0	1	1	1	0	0	0	1	1	0	1	0	0	0	0	1	1	1	1	0	1	1	1	1	0
1159	Lin, X.J., Luan, Y.X., Zhao, K., & Zhao, G.L.(2022). A meta-analysis of the relationship between leadership styles and employee creative performance: A self-determination perspective. [领导风格与员工创新绩效关系的元分析:基于自我决定视角]. Advances in Psychological Science, 30(04),781-801.	4	CSSCI	2022	2020.8	5	432	51948	PRISMA flow diagram	1	0	1	1	0	0	0	1	0	1	0	1	0	0	0	0	1	1	1	0	0	0	0	1	0	1	1	1	1	0	1	1	1	1	0	1	1	1	1	1
1161	Yu, J.J., Zhao, L.J., & Wei, X.Q.(2020). A meta-analysis of the relationship between leadership style and employee performance. [领导风格与员工工作绩效关系的元分析]. Psychological Research, 13(02),137-151.	3	non-CSSCI	2020	2019.5	11	79	22328	NR	1	1	1	1	1	0	0	1	0	1	0	1	0	0	0	0	1	0	1	0	0	1	1	1	0	1	0	1	0	0	1	1	1	1	0	1	1	1	1	1
1165	Zhang, J.P., Lin, S.Q., Liu, S.S., Zhang, Y., & Li, H.R.(2021). Empowering leadership and leadership effectiveness: A meta-analytic examination. [领导授权赋能与领导有效性的关系:基于元分析的检验]. Advances in Psychological Science, 29(09),1576-1598.	5	CSSCI	2021	2020.6	8	183	36826	NR	1	1	1	1	1	0	0	1	0	1	0	1	0	0	0	0	1	1	1	0	0	1	1	1	0	1	0	1	1	0	1	1	1	1	0	1	1	1	1	1
1169	Lu, H.J., Han, C.X., & Wang, D.J.(2018). The relationship between emotional intelligence and leadership effectiveness: A meta-analysis. [领导者情绪智力对领导力效能影响的元分析]. Advances in Psychological Science, 26(02),204-220.	3	CSSCI	2018	2017.1	6	98	27330	NR	1	1	1	1	0	0	0	1	0	1	0	1	0	0	0	0	1	1	1	0	0	1	1	1	0	1	0	1	1	0	1	1	1	1	0	1	1	1	1	1
1171	Zhang, S.P., Zhang, Q.Y., & Li, C.N.(2015). Understanding gender differences in social support: a meta-analysis. [领悟社会支持性别差异的元分析]. Psychological Development and Education, 31(04), 393-401.	3	CSSCI	2015	2014.3	1	58	31286	NR	1	0	1	1	0	0	0	1	0	1	0	0	0	0	0	0	1	1	1	0	0	0	1	1	0	1	0	1	0	0	1	1	1	1	0	1	1	0	1	0
1173	Zhao, L., Li, X.B., Wen, Y.J., Hou, W.P., & Wang, C.Y.(2017). Effect of left-behind experience on behavior problems in children: a meta-analysis. [留守对儿童行为问题影响的Meta分析]. Sichuan Mental Health, 30(03),232-236.	5	non-CSSCI	2017	2017.3	5	9	10339	NR	1	0	1	1	1	1	0	1	0	1	0	0	0	0	0	0	1	1	1	0	1	1	1	1	0	0	1	0	0	1	1	1	1	1	0	1	1	1	1	0
1175	Hou, W.P., Li, F., Li, X.B., Wen, Y.H., Zhao, L., & Wang, C.Y.(2017). Meta-analysis on personality characteristics of left-behind children. [留守儿童人格特征的Meta分析]. Sichuan Mental Health, 30(03),222-231.	6	non-CSSCI	2017	2017.3	5	14	NR	NR	1	0	1	1	1	1	0	1	0	1	0	0	0	0	0	0	1	1	1	0	1	1	1	1	1	1	1	0	0	1	1	1	1	1	0	1	1	1	1	0
1179	Zhu, H. X. (2022). A Meta-Analysis of the Relationship between Mental Health and Personality of Left-Behind Children. [留守儿童心理健康与人格相关研究的元分析]. Journal of Chuzhou Polytechnic, 21(01),35-41.	1	non-CSSCI	2022	NR	4	10	3556	NR	1	0	1	1	0	1	0	1	0	1	0	0	0	0	0	0	1	0	1	0	0	1	1	1	0	1	0	0	0	0	1	1	1	1	0	1	1	1	1	0
1181	Wang, G. H., Liu, Z. J., & Lu, N. (2010). Mental Health of Left Behind Children: a Meta-analysis Based on Mental Health Test Results. [留守儿童心理健康状况的元分析]. Journal of Preventive Medicine Information, 26(11),858-860.	3	non-CSSCI	2010	NR	3	13	12928	NR	1	0	1	1	1	1	0	1	0	1	0	0	0	1	0	0	1	0	1	0	0	1	1	1	0	0	0	0	0	0	0	1	1	0	0	1	1	1	1	0
1182	Bai, H.H., Wang, Y.Q., & Sun, W.J.(2022). The Resilience Status of Left-Behind Children: A Meta-Analysis. [留守儿童心理韧性的元分析]. Studies of Psychological and Behavior, 20(02),261-267.	3	CSSCI	2022	2021.1	2	25	26784	NR	1	0	1	1	1	1	0	1	0	1	0	1	0	0	0	0	1	1	1	0	0	1	1	1	0	1	0	1	0	0	1	1	1	1	0	1	1	1	1	1
1186	Han, Y.C., Wen, H.F., Cheng, S.H., Zhang, C.G., & Li, X.(2020). Relationship between perceived discrimination and mental health of migrant children: A meta-analysis of Chinese students. [流动儿童歧视知觉与心理健康关系的元分析]. Acta Psychologica Sinica, 52(11),1313-1326.	5	CSSCI	2020	2020.1	7	30	40351	NR	1	1	1	1	0	1	0	1	0	1	0	0	0	0	0	0	1	1	1	0	0	1	1	1	1	1	0	1	0	1	1	1	1	0	0	1	1	1	1	0
1190	Yang, G., Xie, Y., & Ji, P.H.(2020). The Relationship between Leader-Member Exchange and Creativity: A Meta-analysis Based on Social Cognitive Theory. [论领导成员交换与创造力的关系--基于社会认知理论的元分析研究]. Journal of Chongqing Technology and Business University (Social Science Edition), 37(06),44-59.	3	non-CSSCI	2019	NR	8	162	49208	NR	1	1	1	1	1	0	0	1	0	1	0	1	0	0	0	0	1	1	1	0	0	1	1	1	0	1	0	1	0	0	1	1	1	1	0	1	1	1	1	1
1192	Xie, J., Gong, K.L., Cheng, Y., & Qi, E.P.(2017). Meta-analysis of the Correlation between Downloads and Citations at Paper Level. [论文下载量与被引量相关关系的元分析]. Journal of the China Society for Scientific and Technical Information, 36(12),1255-1269.	4	CSSCI	2017	2017.5	9	29	115512	NR	1	0	1	1	1	0	0	1	0	1	0	1	0	0	0	0	1	1	1	0	0	1	1	1	1	1	0	1	0	0	1	1	1	1	0	1	1	1	1	1
1199	Zhang, Y.G., & Yu, R.Z. (2020). META-ANALYSIS OF THE INFLUENCING FACTORS OF TOURISTS ENVIRONMENTAL RESPONSIBILITY BEHAVIOR. [旅游者环境责任行为影响因素研究的元分析]. Human Geography, 35(05),141-149.	2	CSSCI	2020	2019.7	3	27	NR	NR	1	0	1	1	1	1	0	1	0	1	0	0	1	0	0	0	1	1	1	0	0	1	1	1	0	1	0	1	0	0	1	1	1	1	0	1	1	1	1	0
1201	Gao, Y., Bai, K., & Ma, Y.F. (2020). A Meta-Analysis of the Impact of Tourists' Happiness on Their Environmentally Responsible Behaviors. [旅游者幸福感对其环境责任行为影响的元分析]. Tourism Science, 34(06), 16-31.	3	CSSCI	2020	2019.11	2	44	23698	NR	1	0	1	1	1	1	0	1	0	1	0	0	0	1	0	0	1	1	1	0	0	1	1	1	0	1	0	1	0	0	1	1	1	1	0	1	1	1	1	0
1205	Fang, C.C., & Zhang, J.T. (2017). Impact of Green Supply Chain Management on Firm Performances: A Meta Analysis. [绿色供应链管理对企业绩效的影响:一项元分析研究]. Science and Technology Management Research, (24),234-240.	2	CSSCI	2017	NR	7	38	7986	NR	1	1	1	1	1	0	0	0	0	1	0	1	0	1	0	0	1	1	1	0	0	1	1	1	0	1	1	1	0	0	0	1	1	1	0	0	1	1	1	1
1206	Qin, F., & Xu, F.(2013). Machiavellians' Job Performance and Career Success in Workplaces: A Meta-Analysis. [马基雅维利主义者的工作绩效和职业成功:基于工作场所的元分析]. Advances in Psychological Science, 21(09),1542-1553.	2	CSSCI	2013	NR	10	45	6084	NR	1	1	1	1	1	1	0	0	0	1	0	1	0	1	0	0	1	1	1	0	0	1	1	1	0	1	0	1	0	0	1	1	1	0	0	1	1	1	1	1
1208	Yang, D.F., & Li, Z.(2021). Research on the Influencing Factors and Models of the Diffusion of American Social Governance Innovation: Based on Meta-analysis. [美国社会治理创新扩散的影响因素与模式研究: 基于荟萃分析]. Journal of Chongqing Technology and Business University (Social Science Edition), 38(06),120-132.	2	non-CSSCI	2021	NR	7	32	NR	NR	1	0	0	1	1	0	0	0	0	1	0	0	0	0	0	0	1	0	1	0	0	1	1	1	0	0	0	0	0	0	0	1	1	1	0	1	1	1	1	0
1222	Xu, C.J., Xie, X.L., & Mo, S.L.(2015). The Demographic Characteristics of the Teachers' Job Burnout in College: A Meta-analysis of Relevant Empirical Researches form 2003 to 2013. [哪类高校教师易患职业倦怠:10年研究的元分析]. Teacher Education Research, 27(01), 79-87.	3	CSSCI	2015	NR	1	44	14467	NR	1	0	1	1	0	1	0	0	0	1	0	0	0	0	0	0	1	0	0	0	0	1	1	1	0	1	0	0	0	0	1	1	1	1	0	1	1	1	1	0
1226	Tang, M., Li, W.Q., Liu, F.H., & Yuan, B.(2019). The association between guilt and prosocial behavior: A systematic review and meta-analysis. [内疚与亲社会行为的关系:来自元分析的证据]. Advances in Psychological Science, 27(05),773-788.	4	CSSCI	2019	NR	6	46	17248	NR	1	0	1	1	1	1	0	1	0	1	0	0	1	0	0	0	1	0	1	0	0	1	1	1	0	1	0	1	0	0	1	1	1	1	0	1	1	1	1	0
1233	Hu, C., Huang, H.L., Xiong, H., & Jia, C.(2020). Factors influencing farmers’ adoption of technologies:a meta-analysis on typical empirical studies from 2000 to 2019. [农户技术采纳行为的影响因素:基于2000—2019年典型实证研究的元分析]. World Agriculture, (12),48-59.	4	CSSCI	2020	2020.1	2	79	34294	NR	1	0	1	1	1	1	0	1	0	1	0	0	1	0	0	0	1	0	1	0	0	1	1	1	0	1	1	1	0	0	0	1	1	1	0	0	1	1	1	0
1238	Feng, J., Zhang, L. M., & Wang, X. N. (2012). A meta-analysis of the influencing factors of agricultural insurance demand and the regulatory effects of financial subsidies. [农业保险需求的影响因素及财政补贴调节效应的元分析]. Macroeconomics, (01),60-66.	3	CSSCI	2012	2011.2	3	39	NR	NR	1	0	1	1	1	1	0	1	0	1	0	1	0	0	0	0	1	1	1	0	0	1	1	1	0	1	0	0	0	0	0	1	1	0	0	1	1	1	1	1
1240	Li, W.W., & Zhang, Y.Y.(2019). The impact of female participation in senior management teams on corporate performance: a meta-analysis. [女性参与高管团队对企业绩效的影响——基于Meta分析的检验]. Finance and Accounting Monthly, (04),79-86.	2	non-CSSCI	2019	NR	7	60	NR	NR	1	1	1	1	1	1	0	0	0	1	0	0	0	1	0	0	1	1	1	0	0	1	1	1	0	1	0	1	1	0	1	1	1	1	0	1	1	1	1	0
1250	Lu, W.X., & Li, X.W.(2022). Are Screens Raising Problem Children? A Meta-Analysis on Screen Exposure and Behavior Problem Among Young Children. [屏幕正在养成“问题儿童”吗?——基于屏幕暴露与学前儿童问题行为关系的元分析]. Studies in Early Childhood Education, (06), 49-61.	2	CSSCI	2022	2021.6	10	43	76049	NR	1	0	1	1	1	1	0	1	0	1	0	1	1	1	0	0	1	1	1	0	1	1	1	1	0	1	0	1	0	0	1	1	1	1	0	1	1	1	1	1
1253	Tang, H.M., Chen,X.L., Lu, F.T., Fu, Y.Y., Hu, W., Zhan, W.Y., & Huang, P.(2018). A meta-analysis of the relationship between bullying behavior and non-suicidal self-injury in adolescents. [欺凌行为与青少年非自杀性自伤关系的Meta分析]. Chinese Journal of Evidence-Based Medicine, 18(07),707-714.	7	non-CSSCI	2018	2017.9	6	23	188194	NR	1	1	1	1	1	1	0	1	0	1	0	0	0	0	0	0	1	1	1	0	1	1	1	1	1	1	1	1	0	1	1	1	0	1	0	1	1	1	1	0
1255	Shou, Z.G., Xiao, X.Z., & Yang, H.X.(2021). Personal Relationship and Firm Performance: A Meta-analysis Based on the Data from the China Market. [企业边界人员的私人关系与企业绩效——基于中国市场数据的元分析检验]. Journal of Business and Economics, (04),65-77.	3	CSSCI	2021	NR	7	105	NR	NR	1	1	1	1	0	1	0	0	0	1	0	1	0	0	0	0	1	1	1	0	0	1	1	1	1	1	0	1	0	0	1	1	1	1	0	1	1	1	1	1
1258	Shang, H.B., & Zheng, A.X.(2022). Meta Analysis of the Impact of Enterprise Layoffs on the Behavior Characteristics of Survivors. [企业裁员对幸存者行为特征影响的元分析]. Modernization of Management, 42(05),80-88.	2	non-CSSCI	2022	NR	9	103	NR	NR	1	1	1	1	0	1	0	0	0	1	0	1	0	0	0	0	1	1	1	0	0	1	1	1	1	1	0	1	0	0	1	1	1	1	0	1	1	1	1	1
1259	Xie, H.M., & Cheng, C.(2012). Does the enterprise's entrepreneurial orientation promote the venture performance? a test of meta analysis. [企业创业导向促进创业绩效提升了吗?——一项Meta分析的检验]. Studies in Science of Science, 30(07),1082-1091.	2	CSSCI	2012	NR	4	35	NR	NR	1	1	1	1	0	1	0	0	0	1	0	1	0	0	0	0	1	1	1	0	0	1	1	1	1	1	0	1	0	0	1	1	1	1	0	1	1	1	1	1
1267	Sun, Y.Y., Wang, W.H., & Dai, C.J.(2014). The relationship between corporate environmental performance and economic performance: based on meta-analysis. [企业环境绩效与经济绩效的关系研究:基于Meta分析]. Soft science, 28(3), 61-64.	3	CSSCI	2014	NR	5	49	NR	NR	1	1	1	1	0	1	0	0	0	1	0	1	0	0	0	0	1	1	1	0	0	1	1	1	1	1	0	1	0	0	1	1	1	1	0	1	1	1	1	1
1269	Cheng, C., Zhong, H.H., & Qian, J.H.(2018). The Meta-analysis of the firm performance evaluating method and M&A performance. [企业绩效评价方式与并购绩效Meta分析]. Science Research Management, 39(S1),11-19.	3	CSSCI	2018	NR	3	48	NR	NR	1	1	1	1	0	1	0	0	0	1	0	1	0	0	0	0	1	1	1	0	0	1	1	1	1	1	0	1	0	0	1	1	1	1	0	1	1	1	1	1
1271	Wang, B.C., & Feng, Y.Y.(2017). A Meta-analysis on the Relationship between Entrepreneurial Orientation and Product Innovation. [企业家导向与产品创新关系的元分析]. Journal of Shanghai Business School, 18(01),72-79.	2	non-CSSCI	2017	NR	6	28	6239	NR	1	1	1	1	0	1	0	0	0	1	0	1	0	0	0	0	1	1	1	0	0	1	1	1	1	1	0	1	0	0	1	1	1	1	0	1	1	1	1	1
1273	Wu, T., & Liu, N.(2016). A Meta-analysis on the Relationship Between Corporate Rewards and Emplovee Creativity Performance. [企业奖励与员工创新绩效关系的元分析研究]. Journal of South China Normal University (Social Science Edition), (01),143-151+192.	2	CSSCI	2016	NR	12	25	NR	NR	1	1	1	1	1	1	0	1	0	1	0	0	0	0	0	0	1	1	1	0	0	1	1	1	0	1	0	0	0	0	1	1	0	1	0	1	1	1	1	0
1275	Huang, L.(2019). Does external R&D improve innovation performance? -- Based on meta-analysis. [企业进行外部研发提升了创新绩效吗?基于Meta分析]. Science and Technology Management Research, (03),9-15.	4	CSSCI	2017	NR	4	70	58116	NR	1	1	1	1	0	0	0	1	0	1	0	0	0	0	0	0	1	1	1	0	0	1	1	1	0	1	0	0	0	0	1	1	0	1	0	1	1	1	1	0
1276	Zhang, X., Ma, Z. J.,Tian, D. H., Xue, G. (2017). Meta-analysis on the affecting factors of green supply chain management practices [企业绿色供应链管理实践的影响因素研究——基于元分析方法的探索].China Population, Resources and Environment, 27(12),183-195.	3	CSSCI	2021	2019.6	9	37	109276	NR	1	1	1	1	0	0	0	1	0	1	0	0	0	0	0	0	1	1	1	0	0	1	1	1	1	1	0	0	0	0	1	1	1	1	0	1	1	1	1	0
1278	Zhu, Y.M., & Li, J.(2021). The impact of Corporate Social Responsibility on corporate performance: Based on Meta-analysis. [企业社会责任对企业绩效的影响:基于Meta分析]. Finance and Accounting Monthly, (11),27-36.	2	non-CSSCI	2021	2019.6	10	124	109276	NR	1	1	1	1	1	0	0	1	0	1	0	1	0	0	1	0	1	1	1	0	0	1	1	1	0	1	0	1	0	0	1	1	1	1	0	1	1	1	1	1
1280	Liu, J., & Qin, C.Y.(2018). Corporate social responsibility and employee performance: A meta-analysis. [企业社会责任与员工绩效的关系:一项元分析]. Advances in Psychological Science, 26(07),1152-1164.	2	CSSCI	2018	NR	7	35	11690	NR	1	1	1	1	1	0	0	1	0	1	0	1	0	0	0	0	1	1	1	0	0	1	1	1	0	1	0	1	1	0	1	1	1	1	0	1	1	1	1	1
1282	Wang, X.N., & Zhang, L.M.(2012). A Meta-analysis of the Relationship between Corporate Social Capital and Corporate Performance. [企业社会资本与企业绩效关系的元分析]. Western Forum, 22(05),41-47.	2	non-CSSCI	2012	NR	7	45	12829	NR	1	1	1	1	1	0	0	1	0	1	0	0	0	0	0	0	1	0	1	0	0	1	1	1	0	0	0	0	0	0	1	1	1	1	0	1	1	1	1	0
1286	Qi, G.J., Zhang, Y., & Guo, L.J.(2021). Study on the Meta-analysis of the Relationship Between Enterprise Absorption Capacity and Innovation Performance. [企业吸收能力与创新绩效关系的META分析]. Journal of Industrial Technological Economics, (08),23-30.	3	non-CSSCI	2021	2021.2	8	86	23763	NR	1	1	1	1	1	0	0	1	0	1	0	1	0	0	0	0	1	1	1	0	0	1	1	1	0	1	0	1	0	0	1	1	1	1	0	1	1	1	1	1
1288	Pan, J. L., & Li, H. (2020). A meta-analysis of the relationship between starting age and L2 grammar learning outcomes. [起始年龄与二语语法学习成效关系的元分析]. Modern Foreign Languages, 43(01),119-131.	2	CSSCI	2020	NR	8	38	NR	NR	1	0	1	1	0	0	0	1	0	1	0	1	0	0	0	0	1	1	0	0	0	1	1	1	0	1	0	1	0	0	1	1	1	1	0	1	1	1	1	1
1290	Qi, X.D., Zhang, D.J., Shao, J.H., Wang, J.N., & Gong, L.(2012). A Meta-Analysis of the Relationship between Dispositional Optimism and Mental Health. [气质性乐观与心理健康关系的元分析]. Psychological Development and Education, (4), 392-404.	5	CSSCI	2012	NR	10	75	39064	NR	1	1	1	1	0	1	0	1	0	1	0	1	0	0	0	0	1	1	1	0	0	1	1	1	0	1	0	1	0	0	1	1	1	1	0	1	1	1	1	1
1292	Jiao, Y. S. (2021). An Estimation of Price Elasticity of Gasoline Demand:Meta Analysis Based on 48 Studies. [汽油需求价格弹性的估计：基于48个研究的Meta分析]. Journal of Yichun University, 43(05),49-56.	1	non-CSSCI	2021	NR	7	51	NR	NR	1	1	1	1	1	1	0	0	1	1	0	1	0	0	0	0	1	0	0	0	0	1	1	1	0	1	0	1	1	0	1	1	1	1	0	1	1	1	1	1
1298	Wang, L. L., Xu, J. B., Lei, Q. L., & Jiang, Q. (2022). A meta-analysis of relationship between rumination and non-suicidal self-iniury in adolescents. [青少年反刍思维与非自杀性自伤相关性的meta分析]. Chinese Mental Health Journal, 36(09),793-798.	4	non-CSSCI	2022	2021.3	7	15	17440	NR	1	0	1	1	1	1	0	1	0	1	0	1	0	1	0	0	1	1	1	0	1	1	1	1	1	1	1	1	1	0	1	1	1	1	0	1	1	1	1	1
1300	Xiao, Q. Q., Xia, Q., & Huang, X. X. (2021). Meta-analysis of risk factors for non-suicidal self-injury in adolescents. [青少年非自杀性自伤危险因素的Meta分析]. Journal of Clinical Psychiatry, 31(02),105-109.	3	non-CSSCI	2021	2020.1	8	13	17472	NR	1	0	1	1	1	1	0	1	0	1	0	0	0	1	0	0	1	1	1	0	1	1	1	1	1	1	1	1	1	1	1	1	1	1	0	1	1	1	1	0
1301	Sun, X.J., Deng, X.P., Zhao, Y.T., & Zhang, X.K. (2019). Peer Selection or Peer lnfluence Process in Adolescent Aggression:Meta-analysis of Longitudinal Social Network Analysis. [青少年攻击行为的同伴选择与影响效应:基于纵向社会网络的元分析]. Chinese Journal of Clinical Psychology, 27(03), 546-554.	4	CSSCI	2019	NR	8	15	22129	NR	1	0	1	1	1	1	0	1	0	1	0	0	0	0	0	0	1	1	1	0	0	1	0	1	1	1	0	0	0	0	1	1	1	0	0	1	1	1	1	0
1303	Deng, X.P., Xu. C., Cheng. M.W., & Zhang, X.K. (2017). Peer selection and peer influence: A meta-analysis on social network based research on adolescent delinquency. [青少年偏差行为的同伴选择和影响效应:基于纵向社会网络的元分析]. Advances in Psychological Science, 25(11), 1898-1909.	4	CSSCI	2017	NR	4	22	27746	PRISMA flow diagram	1	1	1	1	1	1	0	1	0	1	0	0	0	0	0	0	1	1	1	0	0	1	0	1	1	1	0	0	0	0	1	1	1	1	0	1	1	1	1	0
1305	Zhou, Z.K., Liu, L.Z., Tian, Y., & Niu, G.F. (2015). A Meta-Analysis of the Relationship between Adolescents' Dispositional Optimism and Mental Health. [青少年气质性乐观与心理健康的元分析]. Studies of Psychology and Behavior, 13(05), 655-663.	4	CSSCI	2015	NR	8	63	35238	NR	1	1	1	1	1	1	0	1	0	1	0	1	0	0	0	0	1	1	1	0	0	1	1	1	0	1	0	1	0	0	1	1	1	1	0	1	1	1	1	1
1309	Ren, Y.J., Li, M.L., Ji, B.N., & Jiang, F. (2021). Meta-analysis of relationship between mobile phone addiction and impulsive in adolescents. [青少年手机成瘾与冲动性相关性的meta分析]. Chinese Mental Health Journal, 35(03), 200-207.	4	non-CSSCI	2021	2020.1	8	11	12312	NR	1	0	1	1	1	1	0	1	0	1	0	1	0	0	0	0	1	1	1	0	1	1	1	1	0	1	0	1	0	1	1	1	1	1	0	1	1	1	1	1
1312	Gou, S.Y., Du, M.J., Wang, L.L., Yang, Y.L., Zhang, W.Z., & Yan, W.S. (2021). Correlation between mobile phone dependence and sleep quality in adolescents: a meta-analysis. [青少年手机依赖与睡眠质量相关性的meta分析]. Modern Preventive Medicine, 48(20), 3709-3714+3719.	6	non-CSSCI	2021	2021.4	6	14	14162	NR	1	0	1	1	1	1	0	1	0	1	0	1	0	0	0	0	1	1	1	0	1	1	1	1	0	1	1	1	0	1	1	1	1	1	1	1	1	1	1	1
1315	Bian, H.Y., Liu, Y., Li, N., & Liu, T.W. (2016). Meta analysis for Internet addiction rate among adolescents. [青少年网络成瘾率的Meta分析]. Chinese Journal School Health, 37(01), 67-70.	4	non-CSSCI	2016	2014.5	7	27	NR	NR	1	0	1	1	1	1	0	1	0	1	0	0	1	1	0	0	1	0	1	0	0	1	0	1	0	1	0	0	0	0	0	1	1	0	0	1	1	1	1	0
1317	Li, J.X., Tang, W.Q., Wu, H.D., & Yang, J. (2016). The Personality of the Adolescent in Internet Addition: A Meta-analysis. [青少年网络成瘾与人格特征关系的Meta分析]. Journal of Lingnan Normal University, 37(03), 151-157.	4	non-CSSCI	2016	NR	2	25	24439	NR	1	0	1	1	0	1	0	1	0	1	0	0	1	0	0	0	1	0	1	0	0	1	1	1	0	1	0	1	0	0	1	1	1	0	0	1	1	1	1	0
1319	Wen, Y., Liu, Q., Zhang, F., Huang, K., Lu, J., Guo, X., & Wang, H. (2015). Mental resilience tested with the Resilience Scale for Chinese Adolescents( RSCA) in Chinese children: Ameta-analysis. [青少年心理弹性量表评估中国儿童心理弹性现状的meta分析]. Chinese Mental Health Journal, 29(11), 826-832.	7	CSSCI	2015	2014.12	4	40	16493	NR	1	0	1	1	1	1	0	1	0	1	0	0	1	1	0	0	1	1	1	0	1	1	0	1	0	1	0	0	1	0	0	1	1	1	0	1	1	1	1	0
1323	Niu, K.N., Li, M., & Zhang, X.K. (2021). The Relationship Between Adolescents' Friendship Quality and Subjective Well-being: A Meta-analysis. [青少年友谊质量和主观幸福感的关系:一项元分析]. Psychological Development and Education, 37(03), 407-418.	3	CSSCI	2021	NR	5	27	21238	NR	1	0	1	1	1	1	0	1	0	1	0	1	1	1	0	0	1	1	1	0	0	1	1	1	0	1	0	1	1	0	1	1	1	1	0	1	1	1	1	0
1325	Sha, J.Y., Zhang, X.K., & Deng, X.P. (2017). Situation Differences and Firms' lmitation Choice of lnternational Market Entry: A Meta-analysis. [青少年与其同伴团体学业成就同质性的元分析]. Chinese Journal of Applied Psychology, 23(04), 345-354.	3	CSSCI	2017	NR	10	12	40684	NR	1	1	1	1	0	1	0	0	0	1	0	1	0	1	0	0	1	1	1	0	0	1	1	1	0	1	0	1	0	0	1	1	1	1	0	1	1	1	1	0
1340	Cheng, X.M., Xie, H.M., Chen, K.X., & Wang, J. (2017). Situational Differences and Imitation Choices of Enterprises Entering Overseas Markets: A Meta-analysis Study. [情境差异性与企业进入海外市场的模仿选择:一项元分析的研究]. Research and Development Management, 29(06),133-143.	4	CSSCI	2017	NR	5	21	2289458	NR	1	1	1	1	1	0	0	1	0	1	0	1	0	0	0	0	0	1	1	0	0	1	1	1	0	1	0	0	0	0	1	1	1	1	0	1	1	1	0	0
1343	Liu, W., Zhang, N., Yu, Z.Y., Zhang, J.Y., & Che, H.B. (2020). Meta analysis of the relationship between emotional regulation and mental health of children and adolescents. [情绪调节与儿童青少年心理健康关系的元分析]. Chinese Journal of Clinical Psychology, 28(05), 1002-1008.	5	CSSCI	2020	NR	6	44	27182	NR	1	0	1	1	0	1	0	0	0	1	0	0	0	1	0	0	1	1	1	0	0	1	1	1	0	1	0	1	0	0	1	1	0	1	0	1	1	1	1	0
1347	Wang, H.W., & Zhang, S.H. (2018). The relationship between emotional labor and job satisfaction: A meta-analysis. [情绪劳动策略与工作满意度关系的元分析]. Advances in Psychological Science, 26(04), 599-613	2	CSSCI	2018	NR	8	120	43315	NR	1	1	1	1	1	0	0	0	1	1	0	0	0	1	0	0	1	1	1	0	0	1	1	1	0	1	0	1	1	0	1	1	1	1	0	1	1	1	1	0
1349	Zhang, H.H. (2012). A Meta-Analysis of the Relationship between Emotional Intelligence and Work-related Variables: The Sample of Chinese Respondents. [情绪智力与工作相关变量关系的元分析:以中国样本为例]. Journal of Psychological Science, 35(05), 1175-1184.	1	CSSCI	2012	2010.5	3	46	6408	NR	1	1	1	1	1	1	0	1	1	1	0	1	0	1	0	0	0	1	1	0	0	1	1	1	0	1	0	0	0	0	1	1	1	1	0	1	1	1	0	1
1351	Wang, B.W., & Liang, J.Y. (2020). Relation between emotional intelligence and subjective well-being: A meta-analytic approach. [情绪智力与主观幸福感关系的元分析]. China Journal of Health Psychology, 28(06), 810-819.	2	non-CSSCI	2020	NR	9	38	14676	NR	1	1	1	1	0	0	0	0	1	1	0	1	0	1	0	0	1	0	1	0	0	1	1	1	0	1	0	1	0	0	1	1	1	1	0	1	1	1	1	1
1353	Lin, X.Q., Luan, Y.X., Wang, Z.Y., & Ma, R.J. (2021). Seeking Common Points while Reserving Differences: A Meta-Analysis of Inclusive Leadership with its influence on Employees' Performances. [求同存异:包容型领导对员工结果影响的元分析]. China Labor, (03), 67-79.	4	non-CSSCI	2021	2020.12	7	40	12400	NR	1	1	1	1	1	0	0	1	0	1	0	1	0	0	0	0	1	1	1	0	0	0	1	1	0	1	0	1	0	0	1	1	1	1	0	1	1	1	1	0
1355	Lai, H.Y., & Chao, G.L. (2014). Research on the Use Effect of Channel Power - Based on Meta Analysis. [渠道权力的使用效果研究:基于元分析技术]. Nankai Business Review, 17(01), 95-104.	2	CSSCI	2014	2011.5	6	42	5508	NR	1	0	1	1	1	0	0	1	0	1	0	1	0	1	0	0	1	1	1	0	0	1	0	1	0	1	0	1	0	0	0	0	1	0	0	1	1	1	1	0
1361	Ren, R.J., & Gao, L. (2018). A Review of Research on the Correlation between Human and Machine Scoring: A Meta Analysis Based on 25 Western "E-rater" Literature. [人、机评分相关性研究综述:基于25篇西方“E-rater”文献的元分析]. Journal of Inner Mongolia Normal University (Education Science Edition), 31(06), 62-68+101.	2	non-CSSCI	2018	2017.6	5	25	NR	NR	1	0	1	1	0	1	0	0	0	1	0	0	0	0	0	0	1	1	1	0	0	1	1	1	1	1	0	1	0	0	1	1	1	0	0	1	1	1	1	0
1363	Bao, S.W., Guo, F.M., & Mao, J.Q. (2021). The Relationship Between Personality Traits and Loneliness: A Meta-Analysis Based on Empirical Studies in China. [人格特征与孤独感的关系:基于国内实证研究的元分析]. Journal of Neijiang Normal University, 36(04), 8-13.	3	non-CSSCI	2021	NR	3	24	NR	NR	1	0	1	1	1	1	0	1	0	1	0	0	0	0	0	0	1	1	1	0	0	1	1	1	1	1	0	0	0	0	1	1	0	1	0	1	1	1	1	0
1368	Xu, Y., & Li, C.P. (2020). The impact of demographic characteristics on public service motivation: Evidence from meta-analysis. [人口统计学特征对公共服务动机有什么影响?来自元分析的证据]. Advances in Psychological Science, 28(10), 1631-1649.	2	CSSCI	2020	2020.2	10	138	1078442	NR	1	1	1	1	0	1	0	1	0	1	0	0	0	0	0	0	1	1	1	0	0	1	1	1	1	1	0	1	0	0	1	1	1	1	0	1	1	1	1	0
1371	Zhou, W.W., Xie, B.G., Xin, X., Bai, G.L., & Miao, R.T. (2015). A Meta-Analysis on Effects of Human, Social, and Psychological Capital on Career Success in Chinese Business Organizations. [人力资本、社会资本和心理资本影响中国员工职业成功的元分析]. Acta Psychologica Sinica, 47(02), 251-263.	5	CSSCI	2015	NR	3	76	21570	NR	1	1	1	1	1	0	0	1	0	1	0	0	0	0	0	0	1	1	1	0	0	1	1	1	1	1	0	1	0	0	1	1	0	1	0	1	1	1	1	0
1373	Wang, Y. (2014). Meta-analysis on Knowledge Sharing of Human Resource Management Practice. [人力资源管理实践与知识分享关系的元分析]. Science and Technology Management Research, (19), 82-87.	1	CSSCI	2014	2013.6	6	35	NR	NR	1	1	1	1	1	0	0	0	0	1	0	0	0	0	0	0	1	1	1	0	0	1	1	1	1	1	0	1	0	0	1	1	0	1	0	1	1	1	1	0
1374	Qiao, K., Zhou, Y.C., & Wang, X.Y. (2012). A Meta-analysis on the Relationship of Human Resource Management Practices and Organizational Performance from Specific Perspectives of Practices' Categories and Culture. [人力资源管理实践与组织绩效关系的元分析:从不同实践内容和文化视角切入]. Chinese Journal of Management, 9(03), 401-407.	3	CSSCI	2012	NR	7	101	NR	NR	1	1	1	1	1	0	0	0	0	1	0	0	0	0	0	0	1	1	1	0	0	1	1	1	1	1	0	1	0	0	1	1	1	1	0	1	1	1	1	0
1376	Zhao, Y., & Wu, T.(2017). Study on the Effect of Human Resource Management System on Performance in Public Sectors--A Meta-analysis of Inspection. [人力资源系统对公共部门绩效的影响研究——基于元分析的检验]. Soft Science, 31 (07),66-70.	2	CSSCI	2017	NR	2	21	22273	NR	1	1	1	1	1	0	0	0	0	1	0	0	0	0	0	0	1	1	1	0	0	1	1	1	1	1	0	1	0	0	1	1	1	1	0	1	1	1	1	0
1380	Yan, Z.Q., & Su, Y.J.(2021). Difference between Cognitive Empathy and Affective Empathy in Development: Meta-analysis Preliminary Exploration. [认知共情和情绪共情的发展差异:元分析初探]. Psychological Development and Education, 37(01), 1-9.	2	CSSCI	2021	NR	7	136	NR	NR	1	0	1	1	1	0	0	0	0	1	0	0	0	0	0	0	1	1	1	0	0	1	1	1	1	1	0	1	0	0	1	1	0	1	0	1	1	1	1	0
1389	Wu, T., & Zhao, Y.(2017). Loyalty or Merit? -- A meta-analysis of the influence mechanism of political elite selection in China. [任人唯忠还是任人唯贤?中国政治精英选拔影响机制的元分析]. Journal of Shandong Academy of Governance, (03),8-15.	2	non-CSSCI	2017	NR	2	11	NR	NR	1	1	1	1	1	0	0	1	0	1	0	0	0	0	0	0	1	1	1	0	0	1	1	1	1	1	0	1	0	0	1	1	1	1	0	1	1	1	1	0
1391	Li, J., & Wang, J.H.(2017). A meta-analysis of task complexity effects on L2 writing: A report from RevMan. [任务复杂度对二语写作效应的Meta分析:基于RevMan的报告]. Foreign Language World, (05),65-73.	2	CSSCI	2017	2017.3	2	20	NR	NR	1	0	1	1	1	1	0	1	0	1	0	0	0	0	0	0	1	1	1	0	0	1	1	1	1	1	0	1	0	0	1	1	1	1	0	1	1	1	1	0
1400	Yu, C.Y., Liu, X., & Ding, M.M.(2019). How to arrange equity ratio in Mixed ownership: a meta-analysis evidence. [如何安排混合所有制中的股权比例——一个元分析证据]. Friends of Accounting (16),143-152.	3	non-CSSCI	2019	2014.12	3	40	NR	NR	1	1	1	1	1	0	0	1	0	1	0	1	0	0	0	0	1	0	1	0	0	1	1	1	0	1	0	0	0	0	1	1	1	1	0	1	1	1	1	1
1402	Cai, J.Z., & Hu, J.J.(2019). How to Motivate Environmental Behaviors of Employee? Based on Meta-Analysis and Survey. [如何激发员工环保行为?基于元分析的问卷研究]. Human Resources Development of China, 36(02),6-21.	2	CSSCI	2019	2017.12	3	46	17078	NR	1	0	1	1	1	1	0	1	0	1	0	0	0	0	0	0	1	0	1	0	0	1	0	1	0	0	0	0	0	0	1	1	1	1	0	1	1	1	1	0
1404	Wang, H.Q., & Peng, J.S.(2018). Abusive Supervision and Employee Dysfunctional Behavior: A Meta-analysis from Multi-foci Perspective. [辱虐领导与员工破坏行为:基于多焦点法的元分析]. Management Review, 30(03),150-160.	2	CSSCI	2018	NR	13	48	34970	NR	1	1	1	1	1	0	0	1	0	1	0	1	0	0	0	0	1	1	1	0	0	1	1	1	0	1	0	1	0	0	1	1	1	1	0	1	1	1	1	1
1411	Sun, T., Li, X., & Xu, C.L.(2019). Meta-Analysis of Social Factors on Continuous Use Intention of Social Reading Users. [社会化阅读用户持续使用意愿的社交因素元分析]. Digital Library Forum, (11),21-28.	3	CSSCI	2019	NR	6	13	6813	NR	1	0	1	1	1	0	0	1	1	1	0	1	0	0	0	0	1	0	1	0	0	1	1	1	1	1	0	1	0	0	1	1	1	1	0	1	1	1	1	1
1413	Sun, T., Xia, L.X., Li, X., & Gong, Y.(2021). A meta-analysis of the influencing factors of social reading users' continuous use intention. [社会化阅读用户持续使用意愿影响因素的荟萃分析]. Information Science, 39(07),153-161.	4	CSSCI	2021	NR	4	37	NR	NR	1	0	1	1	1	0	0	1	0	1	0	1	0	0	0	0	1	0	1	0	0	1	1	1	0	1	1	1	0	0	1	1	1	0	0	1	1	1	1	1
1415	Gong, J., Li, W.Q., Chen, M., Tang, M., & Yuan, B.(2019). The Relationship between Social Class and Trust : A Meta-analysis. [社会阶层与信任之间的关系:来自元分析的证据]. Psychology: Techniques and Applications, 7(6), 346-357.	4	non-CSSCI	2019	NR	7	12	115771	NR	1	0	1	1	1	1	0	1	0	1	0	0	0	0	0	0	1	0	1	0	0	1	1	1	1	1	0	1	0	0	1	1	1	1	0	1	1	1	1	0
1417	Jia, X.S., & Zhu, H.D.(2021). Socioeconomic Status and Mental Health in Children and Adolescents: A Meta-Analysis. [社会经济地位与儿童青少年心理健康关系的元分析]. Studies of Psychology and Behavior, 19(05),671-678.	2	CSSCI	2021	2021.8	7	62	111117	NR	1	0	1	1	1	1	0	1	0	1	0	1	0	0	0	0	1	1	1	0	0	1	1	1	0	1	0	1	0	0	1	1	1	1	0	1	1	1	1	1
1419	Xu, X., Huang, J. Y., Guo, J. Y., & Song, Z. M. (2016). A Meta-Analysis of Relationship between Social Economic Status and Sedentary Behavior. [社会经济地位与久坐行为关系的元分析]. Journal of Wuhan Institute of Physical Education, 50(07), 48-54.	4	CSSCI	2016	2015.12	9	13	479670	NR	1	1	1	1	1	0	0	1	0	1	0	1	0	0	0	0	1	0	1	0	0	1	1	1	1	1	0	1	0	0	1	1	1	1	0	1	1	1	1	1
1426	Liu, W. W., Li, L., & Song, J. J. (2021). Meta-analysis of the relationship of social support and resilience on PTG. [社会支持、心理弹性与创伤后成长关系的元分析]. China Journal of Health Psychology, 29(05), 645-651.	3	non-CSSCI	2021	NR	5	40	15882	NR	1	0	1	1	1	0	0	1	0	1	0	1	0	0	0	0	1	0	1	0	0	1	1	1	0	1	0	0	0	0	1	1	1	1	0	1	1	1	1	1
1431	Song, J. M., & Fan, H. Y. (2013). A Meta-analysis of the Relationship between Social Support and Subjective Well-being. [社会支持与主观幸福感关系的元分析]. Advances in Psychological Science, 21(08),1357-1370.	2	CSSCI	2013	NR	3	86	32948	NR	1	0	1	1	0	1	0	1	0	1	0	0	0	0	0	0	1	1	1	0	0	1	1	1	0	1	0	1	0	0	1	1	1	1	0	1	1	1	1	0
1437	Zhang, Y.L., Li, S., & Yu, G.L.(2021). The relationship between social media use and fear of missing out: A meta-analysis. [社交媒体使用与错失焦虑的关系: 一项元分析]. Acta Psychologica Sinica, 53(03),273-290.	3	CSSCI	2021	2020.12	13	65	61893	NR	1	1	1	1	1	1	0	1	0	1	0	1	0	0	0	0	1	1	1	0	1	1	1	1	0	1	1	1	0	0	1	1	1	1	0	1	1	1	1	1
1439	Wu, X.X., & Mao, L.B. (2020). A Meta-analysis on the lntensity of Social Media Use Affect Depression. [社交媒体使用与抑郁关系的元分析]. Shantou University Journal (Humanities and Social Sciences edition), 36(11), 47-57 + 95.	2	non-CSSCI	2020	NR	5	70	57313	NR	1	1	1	1	1	0	0	1	0	1	0	1	0	0	0	0	1	1	1	0	0	1	1	1	0	1	0	1	0	0	1	1	1	1	0	1	1	1	1	1
1444	Wu, C.H., Huang, S.J., Chu, J.W., & Yuan, Q.J. (2020). Does social network use affect users' mental health?—— A meta-analysis study. [社交网络使用会影响用户心理健康么?一项元分析研究]. Journal of Information Resource Management, 10(04), 48-59.	4	CSSCI	2020	NR	12	35	30232	NR	1	1	1	1	1	0	0	0	0	1	0	1	1	0	0	0	1	1	1	0	0	1	1	1	1	1	0	1	0	0	1	1	1	1	0	1	1	1	1	0
1457	Zhang, C., Jin, X.X., Chen, H.Y., & Hou, W.H. (2021). Relationship between meaning in life and mental health: A meta-analysis. [生命意义感与心理健康关系的元分析]. Chinese Journal of Health Psychology, 29(06), 821-825.	4	non-CSSCI	2021	2020.9	8	21	12554	NR	1	0	0	1	1	1	0	1	0	1	0	1	0	1	0	0	1	1	1	0	0	1	1	1	1	1	0	1	0	0	1	1	1	0	0	1	1	1	1	1
1459	Jin, Y.C., He, M.C., & Li, J.Y. (2016). Relationship between life meaning and subjective well-being: a meta-analysis based on a Chinese sample. [生命意义与主观幸福感的关系:基于中国样本的元分析]. Advances in Psychological Science, 24(12), 1854-1863.	3	CSSCI	2016	2016.3	3	45	27291	NR	1	0	1	1	0	0	0	1	0	1	0	0	0	1	0	0	1	0	1	0	1	1	1	1	0	1	0	1	1	0	1	1	1	1	0	1	1	1	1	0
1465	Xu, G.R., & Chen, J.J. (2022). A meta-analysis of the risk factors for depression in those who were lost alone. [失独者抑郁情绪危险因素的meta分析]. China Modern Doctor, 60(06), 115-118 + 122.	2	non-CSSCI	2022	2021.3	6	6	2139	NR	1	0	1	1	0	1	0	1	0	1	0	1	1	1	1	0	1	1	1	0	1	1	1	1	1	0	1	0	1	1	1	1	1	1	0	1	1	1	1	1
1471	Yao, S.J., & Fu, C. (2020). Research on the Relationship between Market Orientation and lnnovation Performance: Based on Meta Analysis. [市场导向和创新绩效的关系:一项元分析的检验]. Journal of Nanjing University of Technology (Social Science Edition), 19(02), 100-110 + 112.	2	CSSCI	2020	NR	6	37	8320	NR	1	1	1	1	0	0	0	1	1	1	0	1	0	1	0	0	1	1	1	0	0	1	1	1	0	1	0	1	1	0	1	1	1	1	0	1	1	1	1	0
1473	Cheng, C., & Xie, H.M. (2013). Market-orientation and Organizational Performance: A Test of Meta-Analysis. [市场导向与组织绩效:一项元分析的检验]. Nankai Management Review, 16(06), 38-46.	2	CSSCI	2013	NR	4	49	42682	NR	1	0	1	1	1	0	0	1	0	1	0	0	0	1	0	0	1	1	1	0	0	1	0	0	0	1	0	0	1	0	1	1	1	0	0	1	1	1	1	0
1475	Xie, H.M., Chen, Y., & Cheng, C. (2014). The Relationship Between Market Orientation and Organizational Performance: A Research Based on Meta-Analysis. [市场导向与组织绩效关系——基于Meta分析的研究]. Science of Science and Management of Science and Technology, 35(12), 80-88.	3	CSSCI	2014	NR	3	49	7176	NR	1	1	1	1	1	0	0	1	0	1	0	0	0	0	0	0	1	1	1	0	0	1	1	1	0	1	0	1	1	0	1	1	1	1	0	1	1	1	1	0
1478	Tang, B.B., & Liu, L.P. (2021). Which Research Findings are Credible in the Market Transition Studies? A Meta Analysis of EmpiricaStudies in Market Transition Field. [市场转型理论哪一些研究结论是可信的? ——对市场转型实证研究结果的Meta分析]. Sociological Review of China, 9(05), 214-235.	2	CSSCI	2021	NR	1	91	NR	NR	1	0	1	1	1	0	0	1	0	1	0	0	0	0	0	0	1	0	1	0	0	1	1	1	0	1	0	1	0	0	1	1	1	1	0	1	1	1	1	0
1483	Xiong, S.C., Zhang, B., Jiang, Y.Z., Jiang, H.B., & Chen, Y.(2021). A meta-analysis of the prevalence of mobile phone addiction and its influencing factors. [手机成瘾流行率及其影响因素的元分析]. Research in Psychology and Behavior (06),802-808.	5	CSSCI	2021	2021.4	5	174	145380	PRISMA	1	1	1	1	1	1	0	1	0	1	0	1	0	1	0	0	1	1	1	0	1	1	1	1	0	1	1	1	0	0	1	1	1	1	0	1	1	1	1	1
1485	Zhang, B., Xiong, S.C., Xu, Y., Chen, Y., Xiao, C.G., & Mo, Y.Z.(2019). A Meta-analysis of the Relationship between Mobile Phone Use and Anxiety/Depression. [手机使用与焦虑、抑郁的关系：一项元分析]. Chinese Journal of Clinical Psychology, 27(06),1144-1150.	6	CSSCI	2019	NR	8	42	18431	NR	1	0	1	1	1	1	0	0	1	1	0	1	1	1	0	0	1	0	1	0	0	1	1	1	0	1	1	1	0	0	1	1	0	1	0	1	1	1	1	1
1499	Huang, D.L., Cao, W., & Chen, Y.X.(2017). The Meta-regression of Entrepreneurship Education on the Entrepreneurial lntention of University Students based on "popular entrepreneurship and innovation". [“双创”背景下创业教育对创业意愿影响的Meta分析]. Journal of Inner Mongolia Normal University (Philosophy and Social Sciences Edition), 46(06),141-144.	3	non-CSSCI	2017	NR	1	25	22471	NR	1	0	1	1	1	0	0	1	0	1	0	1	0	0	0	0	1	0	1	0	0	0	0	1	0	0	0	0	0	0	0	1	1	1	0	1	1	1	1	1
1504	Huang, Y., Chen, Y. Y., Xu, Y., & Rao, H. Y. (2022). How Bilingual Experiences Affect Working Memory: A Meta-Analysis. [双语经验影响工作记忆的元分析研究]. Modern Foreign Languages, 45(01),114-125.	4	CSSCI	2022	2020.8	6	20	11102	NR	1	0	1	1	1	1	0	1	0	1	0	0	1	1	0	0	1	0	1	0	0	1	1	1	0	1	0	0	0	0	0	1	1	1	0	1	1	1	1	0
1507	Fan, L.J.(2022). Relationship Between Tax ncentives and Firm Innovation : A Test Based on Meta-analysis. [税收优惠与企业创新关系:一项元分析的检验]. Financial Management Research, (06),74-82.	1	non-CSSCI	2022	2021.8	7	65	NR	NR	1	1	1	1	0	0	0	1	0	1	0	0	0	0	0	0	1	0	1	0	0	1	1	1	1	0	0	0	0	0	1	1	1	0	0	1	1	0	1	0
1509	Xu, S.Y.(2022). Meta-analysis of the correlation between private equity investment and corporate value. [私募股权投资与公司价值相关性的Meta分析]. Commercial Accounting, (13),39-43.	1	non-CSSCI	2022	2021.12	6	49	NR	NR	1	1	1	0	0	0	0	0	0	1	0	0	0	0	0	0	1	0	0	0	0	1	1	1	1	1	0	0	0	0	0	1	1	1	0	1	1	1	1	1
1518	Wu, J.F., Lei, Z., & Qiao, L.(2022). The Faster the Better? A Meta-analysis of International Expansion Speed and Firm Performance. [速度为王:国际化扩张速度与企业绩效的元分析]. International Business, (01),119-138.	3	CSSCI	2022	2020.12	7	38	78851	NR	1	1	1	1	1	0	0	1	0	1	0	1	0	0	0	0	1	1	1	0	0	1	1	1	1	1	0	1	0	0	0	1	1	1	0	1	1	0	1	0
1532	Hu, C.Y., & Jin, Z.K.(2017). A meta-analysis of the relationship between exploratory innovation, exploitative innovation and enterprise performance. [探索式创新、利用式创新与企业绩效关系的元分析]. Operating Strategy, (05),79-85.	2	CSSCI	2017	NR	6	72	54628	NR	1	1	1	1	0	1	0	1	0	1	0	1	0	0	0	0	1	1	0	0	0	0	0	1	1	1	0	0	0	0	1	1	1	1	0	1	1	1	1	0
1534	Xu, Q.F., Fang, Y., Zhang, W., & Diao, Y. (2018). A Meta-Analysis of the Mental Health of Parents of Children with Special Needs and Moderating Factors. [特殊儿童家长心理健康状况及其调节因素的元分析]. Chinese Journal of Special Education, (02),8-15+25.	4	CSSCI	2018	2017.3	2	40	3580	NR	1	0	1	1	1	0	0	1	0	1	0	0	0	0	0	0	1	0	0	0	0	1	0	1	1	0	0	0	0	0	1	1	0	1	0	1	1	1	1	0
1538	Lin, J., & Zhang, H.N.(2014). Dose It Rely on Target Product or Supportive Service to Improve Customer Loyalty---A Meta-Analysis on Customer satisfaction and Customer Loyalt. [提高顾客忠诚依赖目标产品还是支持性服务——顾客满意度与顾客忠诚度元分析研究]. Economic Research Guide, (15),95-101.	2	non-CSSCI	2014	NR	7	141	72670	NR	1	1	1	1	0	0	0	1	0	1	0	0	0	0	0	0	1	0	1	0	0	1	1	1	1	0	0	0	0	0	1	1	1	0	0	1	1	0	1	0
1565	Sun, W.S., Yang, J., & Ji, L.(2015). Meta-analysis of Role Model of Sports Celebrity Endorsers on Advertising Effect. [体育明星代言人角色模型对广告效果影响的Meta分析]. Journal of Shenyang Sport University, 34(02),47-54.	3	CSSCI	2015	2014.10	4	17	NR	NR	1	0	1	0	0	0	0	0	0	1	0	0	0	0	0	0	1	0	0	0	0	1	1	1	1	1	0	0	0	0	0	1	1	1	0	1	1	1	1	1
1567	Xu, S.S., Han, G.F., & Sun, J.W.(2011). A meta-analysis of gender differences in defense styles of college students majoring in physical education. [体育专业大学生防御方式性别差异的元分析]. Journal of Capital Institute of Physical Education, 23(03),281-284.	3	non-CSSCI	2011	2009.6	1	4	NR	NR	1	0	1	1	1	0	0	1	0	1	0	1	0	0	0	0	1	1	1	0	0	1	1	1	1	1	0	1	0	0	0	1	1	1	0	1	1	0	1	0
1569	Zhao, B. & Liu, J. P. (2009). The psychological health of college students majoring in physical education: A meta-analysis study [体育专业学生心理健康的元分析]. Construction, (34),29-31.	2	non-CSSCI	2009	NR	1	30	23891	NR	1	0	1	1	0	1	0	1	0	1	0	0	0	0	0	0	1	1	0	0	0	0	0	1	1	1	0	0	0	0	1	1	1	1	0	1	1	1	1	0
1570	Lv, B.J., Tang, S.X., Zhong, S.L., & Pan, J.(2011). Meta analysis on mental health status of railway locomotive conductors. [铁路机车乘务员心理健康状况Meta分析]. Chinese Journal of Industrial Medicine, 24(05),347-350.	4	non-CSSCI	2011	NR	1	11	4681	NR	1	0	1	1	1	0	0	1	0	1	0	0	0	0	0	0	1	0	0	0	0	1	0	1	1	0	0	0	0	0	1	1	0	1	0	1	1	1	1	0
1574	Xie, G.D., Han, A.Z., Chen, L.R., & Su, P.Y.(2019). Association between adverse childhood experiences and adolescent depression: a Meta-analysis. [童年期不良经历与青少年抑郁关系队列研究的Meta分析]. Chinese Journal School Health, 40(08),1177-1181.	4	non-CSSCI	2019	2019.2	6	12	NR	NR	1	0	1	1	1	1	0	1	0	1	0	0	0	1	0	0	1	1	1	0	1	1	1	1	0	1	1	1	1	1	1	1	0	1	0	1	1	1	1	0
1576	Li, X.M., & Wu, M.X.(2019). Meta-Analysis of Factors Effecting on Radical Innovation. [突破性创新驱动因素元分析]. Science and Technology Progress and Policy, 36(18),1-6.	2	CSSCI	2019	NR	2	51	NR	NR	1	0	1	1	1	0	0	1	0	1	0	0	0	0	0	0	1	0	1	0	0	1	1	1	0	1	0	1	0	0	1	1	1	1	0	1	1	1	1	1
1577	Huang, Q.F., & Tang, N.Y.(2015). A meta-analysis of team conflict and employee innovation behavior. [团队冲突与员工创新行为的元分析研究]. Modern Management Science, (10),19-21.	2	CSSCI	2015	2015.6	3	33	4642	NR	1	1	1	1	1	1	0	1	0	1	0	1	0	1	0	0	1	1	1	0	0	1	1	1	0	1	0	0	1	0	1	1	1	0	0	1	1	1	1	1
1579	Wei, X. H., Wang, X. C., & Jiang, N. (2018). A Meta-analysis of Antecedents of Team Faultline and Its Effects on Team Processes and Outcomes. [团队断层前因及其对团队过程与结果影响的元分析]. Nankai Management Review, 21(05),139-149.	3	CSSCI	2018	NR	12	91	138092	NR	1	1	1	1	1	0	0	1	0	1	0	1	0	0	0	0	1	1	1	0	0	1	1	1	0	1	0	1	0	0	1	1	1	0	0	1	1	1	1	1
1581	Huang, Q.F., Tang, N.Y., & Ge, M.L.(2018). Double-Edged Sword Effect of Team Diversity on Team Creativity: A Meta Analytic Evidence. [团队多样化对团队创新作用的双刃剑效应:来自元分析的证据]. Journal of Business Economics, (09),36-45.	3	CSSCI	2018	2017.12	1	38	4103	NR	1	1	1	1	1	0	0	1	0	1	0	1	0	0	0	0	1	1	1	0	0	1	1	1	0	1	0	1	0	0	1	1	1	1	0	1	1	0	1	1
1583	Wei, X.H., Liu, Y.M., & Chen, S.X.(2015). A Meta-Analysis of the Relationship between Team Demographic Diversity and Team Performance. [团队人口统计特征多元化与绩效关系的元分析]. Acta Psychologica Sinica, 47(09),1172-1187.	3	CSSCI	2015	NR	2	137	79639	NR	1	1	1	1	1	1	0	1	0	1	0	1	0	0	0	0	1	1	1	0	0	1	1	1	0	1	0	1	0	0	1	1	1	1	0	1	1	1	1	1
1585	Sun, C.L., Zhang, M.X., & An, X.(2015). A Meta-analysis on the Relationship between Team Psychological Empowerment and Antecedents and Consequences. [团队心理授权与前因结果关系之元分析]. East China Economic Management, 29(11),137-144.	3	CSSCI	2015	2014.1	6	36	6936	NR	1	1	1	1	1	0	0	1	0	1	0	1	0	0	0	0	1	1	1	0	0	1	1	1	0	1	0	1	1	0	1	1	1	1	0	1	1	1	1	1
1601	Cheng, L. (2009). Meta-analysis of Internet addiction. [网络成瘾相关元分析]. Theory Search, (06),62-63.	1	non-CSSCI	2009	NR	4	299	NR	NR	1	0	1	1	1	1	0	1	0	1	0	0	0	0	0	0	1	0	0	0	0	0	1	1	0	0	0	1	0	0	1	1	1	0	0	1	1	1	1	0
1612	Tian, J.Z., & Song, L.J.(2021). Relationship between online deviant behavior and its influencing factors: a meta-analysis based on Chinese student groups. [网络偏差行为与其影响因素的关系:基于中国学生群体的元分析]. Journal of Bio-education, 9(04),313-319.	2	non-CSSCI	2021	2020.4	5	24	12743	NR	1	1	1	1	0	1	0	1	0	1	0	1	0	0	0	0	1	1	1	0	0	1	1	1	0	1	0	1	0	0	1	1	1	0	0	1	1	1	1	1
1615	Zhang, Y., Liang, Q.Z., & Fan, P.H.(2016). A meta-analysis of the relationship between network embeddedness and innovation performance. [网络嵌入性与创新绩效的Meta分析]. Scientific Research Management, 37(11),80-88.	3	CSSCI	2016	NR	5	68	6718	NR	1	1	1	1	1	0	0	1	0	1	0	1	0	0	0	0	1	0	1	0	0	1	1	1	0	1	0	1	0	0	1	1	1	1	0	1	1	1	1	1
1617	Tian, H.Y., Jia, R., & Liu, Y.L.(2017). A Literature Review of the Relationship between Network Embeddedness and Enterprise Performance-Based on Meta-Analysis. [网络嵌入性与企业绩效关系文献综述:基于元分析的方法]. Commercial Research, (05),129-136.	3	CSSCI	2017	2016.2	4	52	10365	NR	1	1	1	1	1	0	0	1	0	1	0	0	0	0	0	0	1	0	1	0	0	1	1	1	1	1	0	1	0	0	1	1	1	1	0	1	1	1	1	0
1648	Wang, X.J., Xu, B.L., Fei, F., & Guo, Y.X.(2020). Meta-analysis of professional commitment level of undergraduate nursing students in China. [我国本科护生专业承诺水平的Meta分析]. Journal of Campus Life and Mental Health, 18(06),526-528.	4	non-CSSCI	2020	2019.12	6	12	5819	NR	1	0	1	1	1	1	0	1	0	1	0	0	0	0	0	0	1	1	1	0	0	1	1	1	1	0	1	1	0	0	1	1	1	1	0	1	1	1	1	0
1649	Shui, X.Y., Chen, Y.H., & Song, S.Y.(2021). A Meta-Analysis of the Differences in the Professional Psychological Help-Seeking Attitudes of Among Different Groups of College Students in China. [我国不同群体大学生专业心理求助态度差异的元分析]. Journal of Neijiang Normal University, 36(08),12-17.	3	non-CSSCI	2021	NR	2	11	8204	NR	1	0	1	1	0	1	0	1	0	1	0	0	0	0	0	0	1	0	1	0	0	1	1	1	1	0	1	0	0	0	1	1	1	1	0	1	1	1	1	0
1654	Chen, F. J., Zheng, C. P., & Gong, H. X. (2020). Meta-analysis on incidence of Internet addiction among college students in China. [我国大学生网络成瘾发生率Meta分析]. Academic Journal of Guangzhou Medical University, 48(04),65-70.	3	non-CSSCI	2020	NR	7	21	40582	NR	1	0	1	1	1	1	0	1	0	1	0	0	0	0	0	0	1	0	1	0	0	1	1	1	1	1	0	1	0	0	1	1	1	1	0	1	1	1	1	0
1662	Tao, J.Q., Luo, C.J., Huang, Z.W., & Liang, L.Y.(2018). Meta-analysis of mobile phone dependence among college students in China. [我国大中专学生手机依赖现状Meta分析]. Chinese Journal School Health, 39(09),1391-1394.	4	non-CSSCI	2018	2018.2	8	16	17903	NR	1	0	1	1	1	1	0	1	0	1	0	0	0	0	0	0	1	1	1	0	1	1	1	1	1	1	1	1	0	1	1	1	1	0	0	1	1	1	1	0
1666	Ma, H., Li, X.Y, Gao, H.X., Yan, W.Y., Shao, Z.L., Zhang, C.Y.... & Song, Z.J.(2015). Investigation and meta-analysis on mental health status of Chinese judges. [我国法官心理健康状况调查及元分析]. Modern Preventive Medicine, 42(21),3855-3859.	8	non-CSSCI	2015	2014.6	3	6	1064	NR	1	0	1	1	0	1	0	1	0	1	0	1	0	0	0	0	1	1	1	0	1	1	1	1	0	1	1	0	0	1	1	1	1	1	0	1	1	1	1	1
1667	Teng, X.F., & Ge, Y.H.(2014). A Meta Analysis of the Relationship between Pay Gap of Top Management Team and Enterprise Performance in China. [我国高管团队薪酬差距与企业绩效关系的Meta分析]. Human Resources Development in China, (17),65-70.	2	non-CSSCI	2014	NR	3	27	NR	NR	1	1	1	1	1	1	0	0	0	1	0	1	0	0	0	0	1	0	0	0	0	1	1	1	0	1	0	1	1	0	0	1	1	1	0	1	1	1	1	0
1669	Chen, F.J., Gong, H.X., Ye, Q.L., Wu, B.L., Zhang, Y.L., & Zheng, C.P.(2017). Meta analysis on the detection of anxiety disorders before college entrance examination among Chinese students of grade 3 in senior high school. [我国高三学生高考前焦虑障碍检出情况Meta分析]. Chinese Journal School Health, 38(08),1161-1164.	6	non-CSSCI	2017	NR	7	20	13662	NR	1	0	1	1	1	1	0	0	0	1	0	0	1	0	0	0	1	0	0	0	0	1	1	1	0	1	0	1	0	0	1	1	1	1	0	1	1	1	1	0
1671	Wang, P., Zhang, Y.P. & Huo, Y.Q.(2010). Meta Analysis of University Teachers' Mental Health Research in China. [我国高校教师心理健康状况研究Meta分析]. Chinese Journal School Health, 31(10),1209-1211.	3	non-CSSCI	2010	NR	3	26	7533	NR	1	0	1	1	1	1	0	0	0	1	0	0	0	0	0	0	1	0	0	0	0	0	0	1	0	1	0	0	0	0	1	1	1	0	0	1	1	1	1	0
1673	Liu, X.M., Cao, Y.J., & Zhou, Y.G.(2014). Meta-analysis of Burnout among Chinese University Teachers. [我国高校教师职业倦怠的元分析]. Chinese Journal of Health Psychology, 22(09), 1337-1339.	3	non-CSSCI	2014	2013.6	3	82	16076	NR	1	0	1	1	0	1	0	1	0	1	0	0	0	0	0	0	0	0	0	0	0	0	0	1	0	1	0	0	0	0	1	1	1	1	0	1	1	1	1	0
1675	Li, S.H., & Yuan, S.(2022). Influencing Factors of Public Cultural Service Efficiency: A Meta-Analysis. [我国公共文化服务效率影响因素研究:一项元分析]. Journal of the National Library of China, 31(02) 93-105.	2	CSSCI	2022	2021.10	3	49	NR	NR	1	0	1	1	1	0	0	1	0	1	0	1	0	0	0	0	1	1	1	0	0	1	1	1	0	1	0	1	0	0	1	1	1	1	0	1	1	1	1	1
1677	Mei, C.J., Wang, Y.T., Yang, R.M., & Wang, Y.G. (2015). A meta-analysis on the mental health status among Chinese officials. [我国公务员心理健康状况的Meta分析]. Zhejiang Preventive Medicine, 27(4), 355-357.	4	non-CSSCI	2015	NR	4	73	29954	NR	1	0	1	1	0	1	0	1	0	1	0	1	0	0	0	0	1	1	1	0	0	1	1	1	0	1	0	0	0	0	0	1	1	1	0	1	1	1	1	1
1682	Wang, G.G., Li, J., & Lai, C.C.(2022). A Meta-Analysis of the Factors Affecting the Quality of Teacher Online Training in China. [我国教师网络培训质量影响因素的元分析]. Journal of Distance Education, 40(04),82-91.	3	CSSCI	2022	NR	3	21	29598	NR	1	0	1	1	1	1	0	0	0	1	0	0	1	1	0	0	1	1	1	0	0	1	0	1	0	1	0	1	0	0	0	1	1	1	0	1	1	1	1	0
1684	Huang, X.Y., & Liu, J.P.(2013). Meta-analysis of teacher burnout in China. [我国教师职业倦怠现状的Meta分析]. China Education Innovation Herald, (16),92.	2	non-CSSCI	2013	2012.1	3	19	NR	NR	1	0	1	1	1	1	0	0	0	1	0	0	0	0	0	0	0	1	0	0	0	1	1	1	0	1	0	0	0	0	0	1	0	1	0	1	1	1	1	0
1689	Liu, Y. (2016). A meta-analysis of police mental health status in China. [我国警察心理健康状况的元分析]. Legality Vision, (03),299+287.	2	non-CSSCI	2016	NR	6	25	98713	NR	1	0	1	1	0	1	0	0	0	1	0	0	0	0	0	0	1	0	0	0	0	1	0	0	0	0	0	0	0	0	0	1	1	0	0	1	1	1	1	0
1690	Meng, W., Yang, Z.N., & Wang, X.M.(2010). A meta-analysis of police mental health status in China. [我国警察心理健康状况的元分析]. Psychological Research, 3(02),78-81.	3	non-CSSCI	2010	NR	3	30	107752	NR	1	0	1	1	0	1	0	0	0	1	0	0	0	0	0	0	1	0	0	0	0	1	0	1	0	1	1	0	0	0	0	1	1	0	0	1	1	1	1	0
1695	Sun, X.T., & Lang, Y. (2021). Meta analysis of social support of the elderly in China. [我国老年人社会支持状况的Meta分析]. Chinese Journal of Geriatric Care, 19(06),34-39.	2	non-CSSCI	2021	2020.12	5	25	NR	NR	1	1	1	1	0	0	0	1	0	1	0	0	0	0	0	0	1	0	1	0	0	1	1	1	1	0	0	0	0	0	1	1	1	0	0	1	1	0	1	0
1696	Liu, L.M., Zhong, W.J., Wang, F., Chi, L.L., & Ren, H.(2021). Meta-analysis of the Willingness Rate of Home Care for the Elderly of Community in China. [我国老年人社区居家养老意愿率Meta分析]. Journal of Medical Information, 34(07),92-95.	4	non-CSSCI	2021	2020.5	3	11	14704	NR	1	1	1	0	0	0	0	0	0	1	0	0	0	0	0	0	1	0	0	0	0	1	1	1	1	1	0	0	0	0	0	1	1	1	0	1	1	1	1	1
1697	Zhao, H.J. (2020). Research on the Influencing Factors of Subjective Well-being of the Elderly in China: a SystematicEvaluation. [我国老年人主观幸福感影响因素研究:一个系统评价]. Journal of Xinyang Normal University (Philosophy and Social Sciences Edition), 40(02),59-63.	1	non-CSSCI	2020	NR	2	18	NR	NR	1	0	1	1	1	0	0	1	0	1	0	1	0	0	0	0	1	1	1	0	0	1	1	1	1	1	0	1	0	0	0	1	1	1	0	1	1	0	1	0
1699	Zhang, F., Liu, Q., Zhao, Y., Sun, M.H., & Wang, H.(2011). Left-behind Children's Mental Health Problems: A Systematic Review. [我国留守儿童心理健康问题研究的系统评价]. Chinese Journal of Evidence-Based Medicine, 11(08),849-857.	5	non-CSSCI	2011	2011.3	4	155	NR	NR	1	0	1	1	0	1	0	1	0	1	0	0	0	1	0	0	1	1	0	0	0	0	0	1	1	1	0	0	0	0	1	1	1	1	0	1	1	1	1	0
1701	Wang, F.S., Sun, Y.H., Niu, J.J, Gong, L., Cai, B., & Sun, L.N.(2010). SCL-90 test result on the left-behind children in rural area: a meta-analysis. [我国农村留守儿童SCL-90测试结果的Meta分析]. Journal of Hygiene Research, 39(02) 224-227.	6	non-CSSCI	2010	2009.4	8	30	3010	NR	1	0	1	1	0	0	0	1	0	1	0	0	0	0	0	0	1	0	1	0	0	1	1	1	1	0	0	0	0	0	1	1	1	0	0	1	1	0	1	0
1702	Jia, D. M., & Guo, S.(2015). The Meta-analysis of Chinese compulsory isolation detoxification's SCL-90 score. [我国强制隔离戒毒人员SCL-90评分的meta分析]. Chinese Journal of Drug Abuse Prevention and Treatment, 21(6), 319-324.	2	non-CSSCI	2015	NR	1	50	8248	NR	1	0	1	0	0	0	0	0	0	1	0	0	0	0	0	0	1	0	0	0	0	1	1	1	1	1	0	0	0	0	0	1	1	1	0	1	1	1	1	1
1705	Wei, M., Sun, J., Shan, H.B., Liu, Hui., Cui, L.L., Wang, C.H., & Li, Y.(2017). A meta-analysis of Internet addiction and parental rearing patterns in Chinese adolescents. [我国青少年网络成瘾与父母教养方式的Meta分析]. Modern Preventive Medicine, 44(19),3559-3563.	7	non-CSSCI	2017	NR	5	12	7206	NR	1	0	1	1	1	0	0	1	0	1	0	1	0	0	0	0	1	1	1	0	0	1	1	1	1	1	0	1	0	0	0	1	1	1	0	1	1	0	1	0
1715	Liu, Z.Y., Li, D.B., Liao, Y., & Li, Y.N.(2022). A Meta Analysis of Gender, Teaching Period and Educational Background Differences in Professional Identity of Special Post Teachers. [我国特岗教师职业认同研究的元分析]. Journal of Gannan Normal University, 43(01),128-134.	4	non-CSSCI	2022	2021.5	3	17	2755	NR	1	0	1	1	1	1	0	1	0	1	0	0	0	0	0	0	1	1	1	0	0	1	1	1	0	1	0	1	0	0	1	1	1	1	0	1	1	1	1	0
1718	Zhang, F.L., Zhang, T.C., Xu, T., & Zhou, X.W.(2022). A meta-analysis of preschool neglect in China. [我国学龄前儿童忽视状况的Meta分析]. Chinese Preventive Medicine, 23(07),509-514.	4	non-CSSCI	2022	2021.10	7	25	39498	NR	1	0	1	1	0	1	0	1	0	1	0	0	1	0	1	0	1	1	1	0	1	1	1	1	0	1	1	1	1	1	1	1	1	1	0	1	1	1	1	0
1721	Wang, A.Q., Meng, M.Z., Kong, L.N., & Zhao, X.P.(2015). Meta-analysis on the detection rate of anxiety symptoms among medical college students in China. [我国医学类大学生焦虑症状检出率的meta分析]. Chinese Journal of Health Statistics, 21(05),841-843+847.	4	non-CSSCI	2015	NR	5	17	13389	NR	1	0	1	1	1	1	0	1	0	1	0	1	0	0	0	0	1	0	0	0	1	1	1	1	0	1	1	1	0	0	0	1	1	0	0	1	1	1	1	1
1722	Sun, W.F., Wang, C.S., Zhao, M., & Wang, Y.L. (2018). A meta-analysis of mental health status of medical students in China. [我国医学生心理健康状况的元分析]. Modern Preventive Medicine, 45(22),4119-4125.	4	non-CSSCI	2018	NR	2	31	19399	NR	1	0	1	1	0	0	0	1	0	1	0	1	0	0	0	0	1	0	1	0	0	1	1	1	0	1	0	1	0	0	1	1	1	1	0	1	1	1	1	0
1723	Song, S.J., Yan, H., & Wang, H.X.(2019). Meta-analysis of Factors Influencing Chinese College Users' Acceptance Behavior for Mobile Libraries. [我国移动图书馆高校用户接受行为影响因素Meta分析]. Library and Information Service, 63(10),56-67.	3	CSSCI	2019	2018.8	3	30	6253	NR	1	1	1	1	1	1	0	1	0	1	0	1	1	1	0	0	1	1	1	0	0	1	1	1	0	1	0	1	1	0	0	1	1	1	0	1	1	1	1	0
1725	Pang, R., & Peng, J. (2018). Meta-analysis on mental health of undergraduates with left-behind experience in China. [我国有留守经历大学生心理健康状况meta分析]. Practical Preventive Medicine, 25(04),467-469.	2	non-CSSCI	2018	NR	4	9	4833	NR	1	0	1	1	0	1	0	1	0	1	0	0	1	0	0	0	1	1	1	0	0	1	1	1	0	0	1	1	0	0	1	1	1	0	0	1	1	1	1	0
1732	Liu, L.T. (2010). A Meta-analytic Review of Studies of the Last 10 Years on the Gender Difference of Chinese Primary and Secondary School Teachers Burnout. [我国中小学教师近10年职业倦怠性别差异元分析]. Chinese Journal School Health, 31 (08),972-974.	1	non-CSSCI	2010	NR	3	35	14749	NR	1	0	1	1	0	1	0	1	0	1	0	0	0	0	0	0	0	0	0	0	0	1	1	1	0	1	1	0	0	0	1	1	1	0	0	1	1	1	1	0
1733	Shou, X., Hu, W.P., Liu, N., & Zheng, J.(2017). A meta-analysis of the status and changes of science literacy of primary and secondary school teachers in China. [我国中小学教师科学素养状况与变迁的元分析]. Journal of Teacher Education, 4(05), 16-25.	4	non-CSSCI	2017	NR	3	36	10182	NR	1	0	1	1	1	1	0	0	0	1	0	0	0	0	0	0	1	0	1	0	0	1	1	1	0	1	0	1	0	0	1	1	1	1	0	1	1	1	1	0
1735	Liu, J.Y. (2013). A meta-analysis of job burnout of primary and secondary school teachers in China. [我国中小学教师职业倦怠的元分析]. Basic Education Research, (09),50-51.	1	non-CSSCI	2013	NR	3	51	18280	NR	1	0	1	1	0	1	0	0	0	1	0	0	0	0	0	0	1	0	0	0	0	1	1	1	0	1	0	1	0	0	1	1	1	0	0	1	1	1	1	0
1736	Li, Q., & Wang, C.M.(2018). A Meta-analysis of Professional Identity Research of Primary and Secondary School Teachers in China. [我国中小学教师职业认同研究的元分析]. Educational Research and Experimentation, (04),93-96.	2	CSSCI	2018	NR	1	33	14155	NR	1	0	1	1	0	1	0	1	0	1	0	0	0	0	0	0	1	0	0	0	0	1	1	1	0	1	0	0	0	0	1	1	1	0	0	1	1	0	1	0
1742	Xu, S.S., & Han, G.F.(2010). Meta-Analytic Review on Gender Difference of Defensive Style Among Chinese Middle School Students. [我国中学生防御方式性别差异的元分析]. Chinese Journal School Health, 31(11),1337-1339+1342.	2	non-CSSCI	2010	2010.4	3	9	NR	NR	1	0	1	1	0	1	0	1	0	1	0	0	0	0	0	0	1	0	0	0	0	1	0	1	0	0	0	0	0	0	1	1	1	0	0	1	1	1	1	1
1744	Wang, H.H., Xu, Y., & Wang, Y.P. (2014). Factors affecting middle school students' test anxiety in China: A meta-analysis. [我国中学生考试焦虑影响因素的Meta分析]. Chinese Journal School Health, 35(09),1342-1345+1348.	3	non-CSSCI	2014	2012.12	4	29	14749	NR	1	0	1	1	0	1	0	1	0	1	0	1	0	0	0	0	1	0	1	0	0	1	1	1	0	0	0	0	0	0	0	1	1	1	0	1	1	1	1	0
1747	Deng, Y.P., & Hu, S.H.(2009). A meta-analysis of the results of Eysenck Scale of criminals in China. [我国罪犯艾森克量表测试结果的元分析]. Journal of the Chinese Criminal Police University, (4):22-25.	2	non-CSSCI	2009	NR	1	17	3774	NR	1	0	1	1	0	1	0	1	0	1	0	0	0	0	0	0	1	0	0	0	0	1	1	1	0	0	0	1	0	0	1	1	1	0	0	1	1	0	1	0
1748	Li, L., Bian, J.F., Wang, T., Li. Y., & Yan, L.S.(2017). Meta-analysis of Mental Health of Recruits in Chinese People's Armed Police Force. [武警新兵心理健康状况的元分析]. Journal of Preventive Medicine, 35(09), 1107-1110.	5	non-CSSCI	2017	NR	3	18	14746	NR	1	0	1	1	0	1	0	1	0	1	0	1	0	0	0	0	1	0	1	0	0	1	1	1	0	0	0	0	0	0	1	1	1	1	0	1	1	1	1	0
1750	Zhou, K.J., Zhou, Z., Wang, Y.C., Lan, C.M., & Deng, J.Q.(2018). The relationship between materialism and subjective well-being: a meta-analysis based on a Chinese sample. [物质主义与主观幸福感的关系:基于中国样本的元分析]. Psychology: Techniques and Applications, 6(01), 29-41.	5	non-CSSCI	2018	NR	6	21	11712	NR	1	0	1	1	1	1	0	1	0	1	0	0	0	0	0	0	1	0	1	0	0	1	1	1	0	1	0	1	0	0	1	1	1	0	0	1	1	1	1	0
1760	Tang, L.J., Liao, Y.Y., & Chi, R.Y.(2022). The Impact of Negative Performance Feedback on Enterprise Investment: A Test of Meta-analysis. [消极绩效反馈对企业投入的影响:一项元分析的检验]. Soft Science, 36(02),65-70.	3	CSSCI	2022	NR	2	60	248358	NR	1	1	1	1	1	1	0	1	0	1	0	0	0	1	0	0	1	0	1	0	0	1	1	1	0	1	0	0	1	0	0	1	1	0	0	1	1	1	1	0
1764	Liu, F.R., Wu, M.F., Dong, Y.C., Yue, X.P., Shang, X.P., Sui, M.L., & Liu, X.K.(2021). Meta-analysis of the detection rate of depressive symptoms in primary school students. [小学生抑郁症状检出率的meta分析]. Chinese Mental Health Journal, 35(06),482-488.	7	CSSCI	2021	2019.12	8	39	71170	NR	1	0	1	1	1	1	0	1	0	1	0	0	0	0	0	0	1	0	1	0	1	1	1	1	0	1	1	1	0	0	1	1	1	0	0	1	1	1	1	1
1770	Duan, C.Y.(2020). The impact of the principal's lT leadership on teachers' lT use:a meta-analysis of 42 empirical studies. [校长信息化领导力对教师信息技术应用行为的影响研究——基于42篇实证研究文献的元分析]. Distance Education in China, (10), 23-33.	1	CSSCI	2020	2019.5	5	42	NR	NR	1	1	1	1	1	1	0	1	0	1	0	0	0	0	0	0	1	0	1	0	0	1	1	1	0	1	0	1	0	0	1	1	1	1	0	1	1	1	1	0
1771	Su, T.Y., & Tao, F.Y.(2019). Effectuation and Causation: Which Decision Making Logic is more 'Effective'? A Meta-Analysis of the Relationship between Decision Making Logic and Firm Performance. [效果推理与因果推理：哪种决策逻辑更有效?一项基于Meta分析的研究]. Science of Science and Management of Science and Technology, 40(08),87-97.	2	CSSCI	2019	2019.3	7	40	NR	NR	1	1	1	1	1	0	0	1	0	1	0	1	0	0	0	0	1	1	0	0	0	1	0	1	0	1	0	1	0	0	1	1	1	1	0	1	1	1	1	1
1779	Yu, G.L., Chen, M., & Yu, N. (2013). The relationship between psychological contract and organizational citizenship behavior: Meta-analysis review and the moderating effect of sample selection and measurement methods. [心理契约与组织公民行为的关系:元分析回顾及样本选择与测量方法的调节作用]. Jilin University Journal Social Sciences Edition, 53(02), 115-123.	3	CSSCI	2013	2011.10	10	57	21203	NR	1	1	1	1	1	0	0	1	0	1	0	0	0	0	0	0	1	1	1	0	0	1	1	1	0	0	0	1	0	0	1	1	1	1	0	1	1	1	1	0
1781	Yong, S.H., Zhang, S.S., Niu, X.R., & Chen, L.(2022). A Meta-analysis on the Relationship Between Psychological Empowerment and Employee Innovation Behavior. [心理授权与员工创新行为关系的元分析]. Soft Science, 36(06),93-97.	4	CSSCI	2022	2021.1	7	33	10556	NR	1	1	1	1	1	0	0	1	0	1	0	0	0	0	0	0	1	1	1	0	0	1	1	1	0	1	0	1	0	0	1	1	1	1	0	1	1	1	1	0
1786	Wang, B.C., Lian, Z.X., & Zhang, S.Q.(2019). A Meta-Analysis on the Relationship between Psychological Capital and Innovation Performance. [心理资本与创新绩效关系的元分析]. Technology and Innovation Management, 40(02) 135-144.	3	non-CSSCI	2019	NR	3	25	NR	NR	1	0	1	1	1	0	0	0	0	1	0	0	0	0	0	0	1	1	1	0	0	1	1	1	0	1	0	1	0	0	1	1	1	1	0	1	1	1	1	0
1788	Wang, N.Q., Bai, W.F., & Jiang, S.M.(2021). The relationship between psychological capital and teacher happiness: a meta-analysis. [心理资本与教师幸福感的关系:一项元分析]. Psychological Monthly, 16(16), 9-11.	3	non-CSSCI	2021	2020.12	3	14	5209	NR	1	0	1	1	1	1	0	1	0	1	0	0	0	0	0	0	1	0	0	0	0	1	1	1	0	1	1	1	0	0	1	1	1	1	0	1	1	1	1	0
1796	Wei, X.H. (2016). A meta-analysis of the effects of pay level and pay dispersion on firm operational outcomes. [薪酬水平和薪酬差距对企业运营结果影响的元分析]. Advances in Psychological Science, 24(07),1020-1031.	1	CSSCI	2016	NR	2	113	43880	NR	1	1	1	1	1	0	0	0	0	1	0	0	0	0	0	0	1	1	1	0	0	1	1	1	0	1	0	1	0	0	1	1	1	1	0	1	1	1	1	0
1797	Lin, T., Zhang, S.M., & Han, W.W.(2019). Meta-analysis of differences in the impact of trust on knowledge sharing in supply chain. [信任对供应链知识共享影响效果的差异性荟萃分析]. Research in Commercial Economics, (14),9-12.	3	non-CSSCI	2019	NR	4	100	NR	NR	1	1	1	1	1	0	0	0	0	1	0	0	0	0	0	0	1	0	1	0	0	1	1	1	0	1	0	1	0	0	1	1	1	1	0	1	1	1	1	0
1798	Wang, H.L., Li, J.Q., & Chen, Z.(2015). Meta-analysis of Trust Key Variable and Its Paraphrase of Trust Culture in China. [信任关键变量元分析及其对中国信任文化的释义]. Journal of South China University of Technology (Social Sciences Edition), 17(03),1-12.	3	non-CSSCI	2015	2011.1	2	79	NR	NR	1	1	1	1	1	0	0	0	1	1	0	0	0	0	0	0	1	1	1	0	0	1	0	1	0	0	0	0	0	0	1	1	1	1	0	1	1	1	1	0
1802	Xu, X.W., & Zhou, J. (2019). Meta-analysis of Trust and Engineering Project Management Performance. [信任与工程项目管理绩效的Meta分析研究]. Science, Technology and Economy, 32(03),55-59.	2	non-CSSCI	2019	NR	9	42	NR	NR	1	1	1	1	1	0	0	0	0	1	0	0	0	0	0	0	1	0	0	0	0	1	1	1	1	1	0	1	0	0	1	1	1	1	0	1	1	1	1	0
1803	Su, T., Chen, C.H., Cui, X.Y., & Chen, H.Z.(2017). How Does Trust Affect Performance? Evidence from a Meta-analytic Review of Literature. [信任之下,其效何如:来自Meta分析的证据]. Nankai Management Review, 20(04),179-192.	4	CSSCI	2017	2017.4	5	234	18296	NR	1	1	1	1	1	0	0	1	1	1	0	1	0	0	0	0	1	1	1	0	0	1	1	1	0	1	0	1	0	0	1	1	1	1	0	1	1	1	1	1
1813	Han, X., & Huang, J.F.(2019). A Meta-analysis of the Delone and Mclean Model of Information Systems Success: Based on Decades of Research Literature in China. [信息系统成功模型的荟萃分析:基于我国十年研究文献]. Library Tribune, 39(03),72-79.	2	CSSCI	2019	NR	1	45	11066	NR	1	0	1	1	1	0	0	1	0	1	0	0	0	0	0	0	1	0	1	0	0	1	1	1	0	1	0	1	0	0	1	1	1	1	0	1	1	0	1	0
1814	Sun, L.N., Wang, Y.F., & Zhang, X.G.(2021). A Meta-analysis of the Relationship Between Behavioral Engagement and Academic Achievement. [行为投入与学业成就关系的元分析研究]. Journal of Open Learning, 26(05), 43-52.	3	non-CSSCI	2021	2020.5	3	52	65255	NR	1	0	0	0	0	0	0	1	0	1	0	0	0	0	0	0	1	1	1	0	0	1	1	1	0	1	1	1	0	0	1	1	1	1	0	1	1	1	1	0
1816	Zhang, J.H. (2010). A Meta-Analysis of Urban-Rural Differences in Happiness. [幸福感城乡差异的元分析]. Chinese Journal of Sociology, 30(02),144-155.	1	CSSCI	2010	2008.7	2	18	38984	NR	1	0	1	1	0	1	0	1	0	1	0	0	0	0	0	0	1	0	1	0	0	1	1	1	0	1	0	1	0	0	1	1	1	0	0	1	1	1	1	0
1822	Liu, Y.C., Li, R., Wang, Q., Gao, Z.T., & Xie, N.C.(2021). Influencing factors of online trust in virtual communities: Evidence from a meta-analysis. [虚拟社区在线信任的影响因素:来自元分析的证据]. Information Science, 39(10),32-39.	5	CSSCI	2021	NR	14	100	34082	NR	1	0	1	1	1	0	0	1	0	1	0	1	0	0	0	0	1	1	1	0	0	1	1	1	0	1	0	1	0	0	1	1	1	1	0	1	1	1	1	1
1824	Cao, S.J., & Wang, Z.H.(2018). A Meta-analysis Research on Antecedents and Their Moderating Factors of Knowledge Sharing Intentions and Behavior in Online Communities. [虚拟社区知识共享意愿与行为的影响因素及其调节变量:元分析研究]. Library and Information Service, 62(08),74-83.	2	CSSCI	2018	2016.1	6	39	NR	NR	1	0	1	1	1	1	0	1	0	1	0	1	0	0	0	0	1	0	1	0	0	1	1	1	0	1	0	1	1	0	1	1	1	1	0	1	1	1	1	1
1847	Xia, E.J., & Zhang, Z.M.(2021). A Meta-analysis of Telemedicine Adoption from the Perspective of the Demand-side and the Supplyside. [需求方和供给方视角下远程医疗采用元分析]. Journal of Technology Economics, 40(05),186-195.	2	CSSCI	2021	NR	6	21	3959	NR	1	1	1	1	1	0	0	1	0	1	0	1	0	0	0	0	1	0	1	0	0	1	1	1	0	1	0	1	1	0	1	1	1	1	0	1	1	1	1	1
1857	Xu, H.Q., & Wu, C.T.(2019). Professional ldentity and Adjustment Factors of Preschool Education Students:Evidence from Meta analysis. [学前教育学生专业认同及调节因素:来自元分析证据]. Journal of Guizhou Normal University, 35(02) 77-84.	2	non-CSSCI	2019	2018.12	3	42	12803	NR	1	0	1	1	1	1	0	1	0	1	0	1	0	1	0	0	1	1	1	0	0	1	1	1	1	1	0	0	0	0	1	1	1	1	0	1	1	1	1	1
1864	Yu, G.L., & Wang, H.(2016). A Meta-Analysis of Anxiety in Students with Learning Difficulties. [学习困难学生焦虑的元分析]. Chinese Journal of Special Education, (04),53-59.	2	CSSCI	2016	NR	1	26	8847	NR	1	0	1	1	0	1	0	1	0	1	0	1	0	0	0	0	1	0	1	0	0	1	1	1	1	1	1	1	0	0	1	1	1	1	0	1	1	0	1	1
1869	Li, W.L. (2013). A meta-analysis of school mental health education investigation. [学校心理健康教育调查研究的元分析]. Journal of Chifeng University (Natural Science Edition), 29(4), 91-93.	1	non-CSSCI	2013	2011.12	1	29	37744	NR	1	0	1	1	0	1	0	1	0	1	0	0	0	0	0	0	1	0	1	0	0	1	1	1	0	0	0	0	0	0	1	1	1	0	0	1	1	0	0	1
1871	Li, Y.Q., Zhang, Z.C., Qiao, S.S., Zhang, M., Niu, Z.Y., & Jiang, F.(2018). Meta-analysis of relationship between academic procrastination and time management disposition in China. [学业拖延与时间管理倾向关系的Meta分析]. Chinese Journal School Health, 39(10),1502-1504+1508.	6	non-CSSCI	2018	2018.4	8	54	24075	NR	1	0	1	1	0	1	0	1	0	1	0	0	0	0	0	0	1	1	1	0	0	1	1	1	0	1	0	1	0	0	1	1	1	1	0	1	1	1	1	0
1874	Zhang, J.P., Qin, C.Y., & Liu, S.S.(2020). Does seek feedback improve performance? A meta-analytic review about feedback-seeking behavioland individual performance. [寻求反馈能改善绩效吗？——反馈寻求行为与个体绩效关系的元分析]. Advances in Psychological Science, 28(04),549-565.	3	CSSCI	2020	2019.5	10	62	15141	NR	1	1	1	1	1	1	0	1	1	1	0	1	0	0	0	1	1	1	1	0	0	1	1	1	0	1	0	1	0	0	1	1	1	1	0	1	1	1	1	1
1892	Fan, K.C., Li, Z.Y., & Jiang, B.(2019). The Meta Analysis of the Relationship between R&D Pattern and Innovation Performance. [研发模式对企业创新绩效影响的Meta分析]. Soft Science, 33(07),58-62.	3	CSSCI	2019	2017.12	6	57	55232	NR	1	0	1	1	1	0	0	1	0	1	0	0	0	0	0	0	1	0	1	0	0	1	1	1	0	1	0	1	1	0	1	1	1	1	0	1	1	1	1	0
1895	Li, Z.B., & Liu, H.Y.(2022). The Impact of R&D Investment on Enterprise Performance:A Research Based on Meta-analysis. [研发投入对企业绩效的影响:基于Meta分析方法的研究]. Chinese Science Reasrch, 29(04),57-67.	2	non-CSSCI	2022	NR	7	67	NR	NR	1	1	1	1	0	0	0	1	0	1	0	0	0	0	0	0	1	0	1	0	0	1	1	1	1	0	0	0	0	0	1	1	1	0	0	1	1	0	1	0
1896	Yang, X.G., Dong, K., & Ye, T.B.(2019). Research on the Mental Health Status of Graduate Students---A Meta-Analysis Based on the SCL-90 Scale. [研究生群体心理健康状况研究——基于SCL-90量表的元分析]. Journal of Mudanjiang Normal University (Social Sciences Edition), (01),108-116.	3	non-CSSCI	2019	2018.8	3	87	64822	NR	1	0	1	0	0	0	0	0	0	1	0	0	0	0	0	0	1	0	0	0	0	1	1	1	1	1	0	0	0	0	0	1	1	1	0	1	1	1	1	1
1898	Chen, L.J., Jiang, J., Ren, Z.H., & Yuan, H.(2017). A meta-analysis of preference for sexual dimorphism of male's face. [“阳刚”还是“清秀”更具吸引力?对男性面孔二态性不同偏好的元分析]. Advances in Psychological Science, 25(04),553-569.	2	CSSCI	2017	2016.5	8	23	NR	NR	1	0	1	1	1	0	0	1	0	1	0	1	0	0	0	0	1	1	1	0	0	1	1	1	1	1	0	1	0	0	0	1	1	1	0	1	1	0	1	0
1904	Geng, Y.X., & Zhao, F.C. (2022). Relationship Between General Self-efficacy and Coping Styles: Evidence from Meta-Analysis. [一般自我效能感与应对方式的关系：来自元分析的证据]. Psychology: Techniques and Applications, 10(05), 257-270.	2	non-CSSCI	2022	2021.9	7	93	NR	NR	1	0	1	1	1	0	0	1	0	1	0	1	0	1	0	0	1	0	0	0	0	1	0	1	1	0	0	0	0	0	1	1	0	1	0	1	1	1	1	0
1905	Zhang, N.L., & Zhao, J.(2014). Meta Analysis of the Processing Mode of Medical Disputes. [医疗纠纷案例处理方式的Meta分析]. Chinese Hospital Management, 34(02),51-53.	2	non-CSSCI	2014	2013.5	4	15	1877	NR	1	0	1	1	0	0	0	1	0	1	0	0	0	0	0	0	1	0	1	0	0	1	1	1	1	0	0	0	0	0	1	1	1	0	0	1	1	1	1	0
1916	Li, Z.H., & Chen, X.(2022). Attachment Styles and Degree of Internet Use: A Meta-Analysis. [依恋风格与互联网使用程度的元分析]. Advances in Psychology,12(2),459-474.	2	non-CSSCI	2022	2020.6	5	36	14130	NR	1	0	1	1	1	1	0	1	0	1	0	1	1	0	0	0	1	0	1	0	0	1	1	1	0	1	0	1	0	0	1	1	1	0	0	1	1	1	1	0
1918	Wang, C., Yuan, M.M., Jiang, Y., & Fang, P.(2019). The Effect of Agreeableness on Entrepreneurial Achievement: An Evidence from Meta-analysis. [宜人性对企业家成就的影响:来自元分析的证据]. Studies ofPsychology and Behavior, 17(01),126-133.	4	CSSCI	2019	NR	8	21	48413	NR	1	1	1	1	1	0	0	1	0	1	0	0	0	0	0	0	1	0	1	0	0	0	1	1	0	1	0	1	0	0	1	1	1	1	0	1	1	1	1	0
1926	Chen, H.Y. (2017). Meta-analysis of Influencing Factors of Mobile Library Users. [移动图书馆用户采纳行为影响因素Meta分析]. Journal of Modern Information, 37(07),70-78.	1	CSSCI	2017	NR	6	32	8725	NR	1	1	1	1	1	0	0	0	0	1	0	1	0	1	0	0	1	0	1	0	0	1	1	1	0	0	0	1	0	0	0	1	1	1	0	1	1	1	1	1
1927	Wang, J.Y., & Wei, Q.Y.(2018). Meta Analysis of the Influencing Factors of Mobile Library User Experience. [移动图书馆用户体验影响因素Meta分析]. Journal of the National Library of China, (05), 44-53.	2	CSSCI	2018	2018.6	6	14	NR	NR	1	1	1	1	1	0	0	1	0	1	0	0	0	0	0	0	0	0	1	0	0	1	1	1	0	0	0	0	0	0	0	1	1	1	0	1	1	1	1	0
1958	Liu, Z.J., Kong, F.C., Zhao, G., Wang, Y.D., Zhou, B., & Zhang, X.J.(2018). The Association between Social Network Sites Use and Depression: A Meta-analysis. [抑郁与社交网站使用的关系:来自元分析的证据]. Chinese Journal of Clinical Psychology, 26(06),1104-1110.	6	CSSCI	2018	NR	10	40	41265	NR	1	0	1	1	1	0	0	0	0	1	0	1	0	1	0	0	0	0	1	0	0	1	1	1	0	1	0	1	0	0	1	1	1	1	0	1	1	1	1	0
1968	Han, X., & Tan, J.(2022). Does the Privacy Paradox Exist?A Meta-analysis of the Relationship between Privacy Concerns and Privacy Behavior. [隐私悖论是否存在?对隐私关注与隐私行为关系的荟萃分析]. Journal of Information Resources Management, 12(02), 101-111.	2	CSSCI	2022	2021.7	1	50	34588	NR	1	0	1	1	1	0	0	1	0	1	0	0	1	0	0	0	1	1	0	0	0	1	1	1	0	1	1	1	0	0	0	1	1	1	0	1	1	0	1	0
1974	Lin, S.J., Zhuang, G.J., & Shen, L.(2019). A Meta-Analysis of Channel Power, Power Sources and the Exercise of Power. [营销渠道中权力、权力源与权力使用的元分析]. Journal of Xi 'an Jiaotong University (Social Science Edition), 39(01), 58-64.	3	CSSCI	2019	NR	7	34	9698	NR	1	0	1	1	1	0	0	1	1	1	0	1	0	0	0	0	1	1	1	0	0	1	0	1	0	0	0	1	0	0	0	1	1	1	0	1	1	1	1	1
1975	Ma, H.J., Tang, S.S., Xiao, B., & Guo, W.(2020). Key Factors affecting the performance of cross-border mergers and acquisitions: a meta-analysis. [影响跨国并购绩效的关键因素:一个META分析]. LuoJia Management Review, (01),55-73.	4	CSSCI	2020	NR	6	39	NR	NR	1	1	1	1	1	0	0	0	0	1	0	0	0	0	0	0	1	0	1	0	0	1	1	1	0	1	0	1	0	0	0	1	1	1	0	1	1	1	1	0
1976	Guan, S.Q., Li, H.W., & Tang, Z. (2021). Key factors affecting herder's income: A Meta-analysis and cumulative Meta-analysis. [影响牧民收入的关键因素研究:基于Meta分析与累积Meta分析]. Acta Pratacultural Scienca, (06),1-15.	3	non-CSSCI	2021	2019.12	6	16	3099	NR	1	0	1	1	1	0	0	0	0	1	0	0	1	0	0	0	1	0	1	0	0	1	0	1	0	1	1	1	0	0	0	1	1	1	0	0	1	1	1	0
1978	Xia, Y., Wang, P., Mei, Y., & Yang, Z.Y.(2015). Meta-analysis of risk factors affecting suicidal ideation in Chinese college students. [影响中国大学生自杀意念产生的危险因素Meta分析]. Journal of Public Health and Preventive Medicine, 26(4),74-77.	4	non-CSSCI	2015	2013.12	3	10	27789	NR	1	0	1	1	1	0	0	1	0	1	0	0	0	0	0	0	1	0	1	0	0	1	1	1	0	0	0	1	0	0	1	1	1	1	0	1	1	1	1	0
1980	Xia, Y., Wang, P., Mei, Y., & Yang, Z.Y. (2015). Meta-analysis of risk factors affecting suicidal ideation among Chinese college students. [影响中国大学生自杀意念产生的危险因素Meta分析]. China Journal of Health Psychology, 25(04),74-77.	3	non-CSSCI	2017	2015.1	7	10	31324	NR	1	0	1	1	1	1	0	1	0	1	0	0	0	0	0	0	1	0	1	0	1	1	1	1	0	0	1	1	0	0	1	1	1	0	0	1	1	1	1	0
1981	Liu, W.M., Ma, Z.G., & Wei, X.H. (2020). A meta-analysis of the effect of crowding on consumers' emotional reactions and shopping-related behavioral reactions. [拥挤影响消费者情绪和购物反应的元分析]. Acta Psychologica Sinica, 52(10),1237-1254.	3	CSSCI	2020	NR	8	38	39383	NR	1	1	1	1	1	0	0	1	0	1	0	0	0	0	0	0	1	1	1	0	0	1	1	1	0	1	0	1	0	0	1	1	1	1	0	1	1	1	1	0
1982	Wu, C.H., Huang, S.J., & Yuan, Q.J.(2020). Meta-Analysis of the Relationship between Users Perceived Risk and Online lnformation Seeking Behavior. [用户感知风险与网络信息搜寻行为关系的元分析]. Information Studies: Theory and Application, 43(06),115-122.	3	CSSCI	2020	NR	13	34	13837	NR	1	1	1	1	1	0	0	0	0	1	0	0	0	0	0	0	1	1	1	0	0	1	1	1	0	1	0	1	0	0	1	1	1	1	0	1	1	1	1	0
1983	Guo, Y., Liu, W.Q., Zhang, C.Y., Yu, W.Q., & Li, J.(2022). A Meta-Analysis Research on Influencing Factors and Moderating Variables Of Users' Willingness to UseOnline Medical Community. [用户在线医疗社区使用意愿影响因素及其调节变量:元分析研究]. Information Science, 40(05),19-26.	5	CSSCI	2022	NR	5	38	13033	NR	1	1	1	1	1	1	0	0	0	1	0	0	0	0	0	0	1	1	1	0	0	1	1	1	0	1	0	1	0	0	1	1	1	1	0	1	1	1	1	0
1985	Huang, Y.P., & Li, L. (2009). SCL-90 as Measurement of Mental Health in College Students: a meta-analysis. [用症状自评量表(SCL-90)评估中国大学生心理健康状况的Meta分析]. Chinese Mental Health Journal, 23(05),366-371.	2	CSSCI	2009	2008.4	2	214	263775	NR	1	0	1	1	0	1	0	1	0	1	0	0	0	0	0	0	1	0	0	0	0	1	0	1	0	0	0	1	0	0	1	1	1	0	0	1	1	1	1	0
1987	Shou, Z.G., Liao, Z.L., & Zhang, Y.(2022). Research on the promotion effect of coupons: a meta-analysis based comprehensive test. [优惠券促销效果研究:基于元分析的综合检验]. Luojia Management Review, (01),75-96.	3	CSSCI	2022	2020.6	5	57	360558	NR	1	1	1	1	1	0	0	1	1	1	0	1	0	1	0	0	1	1	1	0	0	1	1	1	0	1	0	1	1	0	1	1	1	1	0	1	1	1	1	0
1988	Huo, G.Q., & Jiang, H.Y.(2018). Meta-analysis Research on Outstanding Business Evaluation. [优秀企业评价的元分析研究]. Management Modernization, (02),59-61.	2	CSSCI	2018	NR	2	110	NR	NR	1	0	1	1	1	0	0	0	0	1	0	0	0	0	0	0	0	0	1	0	0	1	0	1	0	0	0	0	0	0	1	1	1	1	0	1	1	1	1	0
1989	Wu, L.J., Wang, J.N., & Qi, X.D.(2015). A meta-analysis of the relationship between humor style and mental health. [幽默风格与心理健康关系的meta分析]. Chinese Mental Health Journal, 29(01),74-79.	3	CSSCI	2015	NR	5	34	12573	NR	1	0	1	1	1	1	0	0	0	1	0	0	0	0	0	0	0	0	1	0	0	1	1	1	0	1	0	1	0	0	1	1	1	1	0	1	1	1	1	0
1994	Wu, L.J., Wang, J.N., & Qi, X.D. (2015). A meta-analysis of relationship between friendship quality and loneliness. [友谊质量与孤独感关系的meta分析]. Chinese Mental Health Journal, 29(05),372-377.	3	CSSCI	2015	NR	8	46	19422	NR	1	0	1	1	1	1	0	0	0	1	0	0	0	0	0	0	1	0	1	0	0	1	1	1	0	1	0	1	0	0	1	1	1	1	0	1	1	1	1	0
1997	Li, C.Q. (2015). A meta-analysis of preschool teachers' job burnout. [幼儿教师职业倦怠的元分析]. Journal of Chengdu Normal University, 31(03),10-13.	1	non-CSSCI	2015	NR	3	22	5924	NR	1	0	1	1	0	1	0	0	0	1	0	0	0	0	0	0	0	0	1	0	0	1	0	1	0	1	0	1	0	0	1	1	1	1	0	1	1	1	1	0
1998	Fan, H.Y., Li, J.J., Zhao, M.L., & Li, H. (2016). Mental health of kindergarten teachers: Meta-analysis of studies using SCL-90 scale. [幼儿园教师的心理健康:对基于SCL-90量表研究的元分析]. Advances in Psychological Science, 24(01),9-20.	4	CSSCI	2016	2015.9	2	37	10255	NR	1	0	1	1	0	1	0	1	0	1	0	0	0	0	0	0	0	0	1	0	0	1	0	1	0	1	0	1	0	0	1	1	1	1	0	1	1	1	1	0
2007	Wu, Q.P., Zheng, P.Y., Xing, B.Y., Kang, J., & Guo, J.(2014). Are Phonological Memory and Visual Memory Equally lmportant in Children's Chinese Word Recognition? A Meta-Analytical Review. [语音记忆和视觉记忆在儿童汉语识字能力中同样重要吗？一个元分析综述]. A meta-analysis review. RStudies of Psychology and Behavior, 12(04),501-507.	5	CSSCI	2014	NR	2	10	3246	NR	1	0	1	1	0	0	0	0	0	1	0	0	0	0	0	0	0	0	1	0	0	1	0	1	0	1	0	0	0	0	1	1	1	1	0	1	1	1	1	0
2008	Xia, E.J., & Zhang, Z.M.(2020). A Meta-analysis of Adoption of Preventive Innovation Technology and Its Implications for Crossing the Chasm:Taking Wearable Healthcare Devices as an Example. [预防性技术采用元分析及其对创新鸿沟跨越的启示——以可穿戴医疗健康设备为例]. Technology and Economics, 39(02),134-143.	2	CSSCI	2020	NR	9	26	6301	NR	1	1	1	1	1	0	0	0	0	1	0	0	0	0	0	0	0	0	1	0	0	1	0	1	0	1	0	1	0	0	1	1	1	1	0	1	1	1	1	0
2010	Chen, S.S. & Lai, J. (2022). A meta-analysis about the association between sub-threshold autistic traits and affective theory of mind. [阈下自闭特质与情感心理理论表现关系的元分析]. Journal of Minnan Normal University (Natural Science), 35(02) 111-117.	2	non-CSSCI	2022	2021.1	2	20	4589	NR	1	0	1	1	1	1	0	1	1	1	0	1	0	0	0	0	1	0	1	0	0	1	1	1	1	0	0	1	0	0	1	1	0	1	0	1	1	1	1	1
2011	Li, C.Q.(2016). Meta-analysis China college students' Learning fatigue. [元分析:中国大学生学业倦怠]. Journal of Guiyang College (Natural Science Edition), 11(03),69-71.	1	non-CSSCI	2016	NR	3	129	NR	NR	1	0	1	1	0	1	0	0	0	1	0	0	0	0	0	0	1	0	0	0	0	1	1	1	0	1	0	1	0	0	1	1	1	0	0	1	1	1	1	0
2012	Li, C.Q.(2016). A Meta-analysis: Chinese College Students' Professional Commitment. [元分析:中国大学生专业承诺]. Journal of Liupanshui Normal University, 28(06),71-74.	1	non-CSSCI	2016	NR	3	127	56518	NR	1	0	1	1	0	1	0	0	0	1	0	0	0	0	0	0	1	0	1	0	0	1	1	1	0	1	0	1	0	0	1	1	1	0	0	1	1	1	1	0
2020	Duan, J.Y., Zhang, C., & Xu, Y.(2016). A meta-analysis of the relationship between demographic characteristics and employee voice behavior. [员工建言行为的人口统计特征元分析]. Advances in Psychological Science, 24(10),1568-1582.	3	CSSCI	2016	2015.11	7	81	39118	NR	1	1	1	1	1	1	0	1	0	1	0	1	0	0	0	0	1	1	1	0	0	1	1	1	0	1	0	0	0	0	1	1	1	1	0	1	1	1	1	1
2022	Guo, W.C., & Cao, Q.H.(2022). A meta-analysis of Employee engagement. [员工敬业度研究的元分析]. Journal of Dalian University of Technology (Social Sciences Edition), 43(02),37-48.	2	CSSCI	2022	NR	8	175	361699	NR	1	1	1	1	1	0	0	0	0	1	0	1	0	0	0	0	1	0	1	0	0	1	1	1	0	0	0	1	0	0	1	1	1	1	0	1	1	1	1	1
2023	Lan, Y.M., Li, C.P., Wang, J.Y., & Meng, X.(2022). Benefits and costs of employee boundary-spanning behavior:A meta-analytic review. [员工跨界行为的收益与代价:元分析的证据]. Acta Psychologica Sinica, 54(06),665-683.	4	CSSCI	2022	2021.4	9	50	14366	NR	1	1	1	1	1	1	0	1	0	1	0	0	0	0	0	0	1	1	1	0	0	1	1	1	0	1	0	1	0	0	1	1	1	1	0	1	1	1	1	0
2030	Gao, F., & Bai, X.J.(2021). The Harder You Work,the Happier You Will Be: A Meta-Analysis of the Relationship Between Achievement Motivation and Subjective Well-Being with Chinese Sample. [越努力越幸福:中国背景下成就动机与主观幸福感的元分析]. Studies of Psychology and Behavior, 19(04),466-472.	2	CSSCI	2021	NR	8	47	14616	NR	1	0	1	1	0	1	0	0	0	1	0	1	0	0	0	0	1	1	1	0	0	1	1	1	0	1	0	1	0	0	1	1	1	1	0	1	1	1	1	1
2053	Li, J.H., Dong, W., Li, W.L., & Xiao, M.M. (2020). Meta-analysis of the nfluencing Factors of Online Health lnformation Search Behavior. [在线健康信息搜寻行为影响因素的元分析研究]. Technology Intelligence Engineering, 6(02),78-90.	4	non-CSSCI	2020	NR	7	24	70950	NR	1	0	1	1	1	1	0	0	0	1	0	1	0	0	0	0	1	1	1	0	0	1	1	1	0	1	0	1	0	0	1	1	1	1	0	1	1	1	1	1
2056	Liu, H.W., Li, X.H., & Nurul Hanim Romainoor.(2021). Meta-analysis of the influence of online reviews on clothing purchase intention. [在线评论对服装购买意愿影响的元分析]. Journal of Silk, 58(01),59-71.	3	non-CSSCI	2021	NR	7	54	48029	NR	1	0	1	1	1	1	0	1	0	1	0	1	0	0	0	0	1	1	1	0	0	1	1	1	0	1	1	1	0	0	1	1	1	0	0	1	1	1	1	1
2058	Lu, H., Zhang, X.X., Xiao, B., & Liu, Y.S.(2021). A Meta-analysis Research on Influencing Factors and Moderating Variables of Online Users Willingness to Pay for Knowledge. [在线用户知识付费意愿的影响因素及其调节变量:元分析研究]. Library and Information Service, 65(13),44-54.	4	CSSCI	2021	NR	8	40	14452	NR	1	0	1	1	1	0	0	0	0	1	0	0	0	0	0	0	1	1	1	0	0	1	1	1	0	1	0	1	0	0	1	1	1	0	0	1	1	1	1	0
2061	Zhang, J.Y., Dong, Y.J., & Liu, H.L. (2016). Meta Analysis of Students' Social Support and Internet Addiction. [在校生社会支持与网络成瘾的Meta分析]. Chinese Journal of Health Psychology, 24(09),1324-1329.	3	non-CSSCI	2016	NR	3	26	16386	NR	1	0	1	1	1	0	0	1	1	1	0	0	0	0	0	0	1	0	1	0	0	1	1	1	1	1	0	1	0	0	1	1	1	0	0	1	1	1	1	0
2063	Bai, J.Q., & Zhou, J.(2022). On the Relationship Between Early Approaches to Learning and School Readiness in Cognition andInfluencing Factors: Evidence from Meta-Analysis. [早期学习品质与入学认知准备的关系及影响因素研究:元分析的证据]. Theory and Practice of Education, 42(10),58-63.	2	non-CSSCI	2022	NR	5	24	29517	NR	1	0	1	1	0	0	0	1	0	1	0	0	0	0	0	0	1	0	1	0	0	1	1	1	1	0	0	0	0	0	1	1	1	0	0	1	1	0	1	0
2069	Tian, X.M.(2019). A meta-analysis of the relationship between sincere leadership and Employee engagement. [真诚型领导与员工工作投入关系的元分析]. Northern Economy and Trade, (01),145-147.	1	non-CSSCI	2019	NR	6	37	14141	NR	1	1	1	0	0	0	0	0	0	1	0	0	0	0	0	0	1	0	0	0	0	1	1	1	1	1	0	0	0	0	0	1	1	1	0	1	1	1	1	1
2075	Wu, S.T., Pan, X.J., Wang, P., Gabriel Nordman & Li, H.J.(2016). Measurement bias in the study of justice motivation: A meta-analysis of the Chinese view of justice (belief in a just world). [正义动机研究的测量偏差问题:关于中国人世道正义观(公正世界信念)的元分析]. Chinese Social Psychology Review, (02),162-178.	5	non-CSSCI	2016	2016.6	1	13	8396	NR	1	0	1	0	0	0	0	0	0	1	0	0	0	0	0	0	1	0	0	0	0	1	1	1	1	1	0	0	0	0	0	1	1	1	0	1	1	1	1	0
2076	Zhang, A.C., Zeng, J.J. How Does Policy Uncertainty Effect Enterprises' Performance: a Test of Meta-Analysis. [政策不确定性如何影响企业绩效: 一项基于Meta分析的检验]. Science and Technology Progress and Policy, 39(20),52-62.	3	CSSCI	2022	NR	7	38	487198	NR	1	1	1	1	1	0	0	1	0	1	0	1	0	0	0	0	1	1	1	0	0	1	1	1	1	1	0	1	0	0	0	1	1	1	0	1	1	1	1	0
2077	Suo, Y.X., & Zhu, G.L.(2011). The impact of government R&D subsidies on firm R&D investment: a meta-analysis review. [政府R&D资助对企业研发投入的影响: 基于Meta分析的综述]. Science and Technology Progress and Policy, 28(08),100-105.	2	CSSCI	2011	NR	6	47	44096	NR	1	0	1	1	1	0	0	0	0	1	0	0	0	0	0	0	1	0	0	0	0	1	1	1	1	1	0	0	0	0	0	1	1	1	0	1	1	1	1	0
2078	Yu, B., & Yu, L.R.(2022). Research on the Relationship and Boundary Conditions of Government Procurement and Firm Innovation: Evidence from Meta-analysis. [政府采购与企业创新的作用关系及边界条件探究:来自Meta分析的证据]. Technology and Economics, 41(07),23-33.	2	CSSCI	2022	NR	7	41	NR	NR	1	1	1	1	1	0	0	1	0	1	0	1	0	0	0	0	1	1	1	0	0	1	1	1	0	1	0	1	0	0	1	1	1	1	0	1	1	1	1	1
2080	Zeng, P., & Deng, T.Z.(2012). Meta-analysis of the Relationship between Political Connections and Enterprises' Performance. [政治关联与企业绩效关系的Meta分析]. Chinese Journal of Management, 9(11),1600-1608.	2	CSSCI	2012	NR	7	33	24213	NR	1	1	1	1	1	0	0	1	0	1	0	0	0	1	0	0	1	0	0	0	0	1	1	1	0	0	0	1	1	0	1	1	1	1	0	1	1	1	1	0
2085	Liu, X., & Pan, Y. (2022). The relationship between executive function and children's mathematical ability: a meta-analysis based on a Chinese sample. [执行功能与儿童数学能力的关系:基于中国样本的元分析]. Survey of Education, 11(06),22-25.	2	non-CSSCI	2022	2021.7	3	32	17963	NR	1	0	1	1	1	1	0	1	0	1	0	1	0	0	0	0	1	1	1	0	0	1	1	1	0	1	0	1	0	0	1	1	1	0	0	1	1	1	1	1
2086	Su, Y.J., & Yu, J. (2015). Meta-analysis of The Relation Between Executive Function and Theory of Mind: The Role of Inhibitor Control and Set Shifting. [执行功能与心理理论关系的元分析:抑制控制和灵活转换的作用]. Psychological Development and Education, 31(01), 51-61.	2	CSSCI	2015	NR	3	59	NR	NR	1	0	1	1	1	0	0	1	0	1	0	0	1	0	1	0	1	0	1	0	0	1	1	1	0	1	0	1	0	0	1	1	1	1	0	0	1	1	1	0
2087	Ruan, R.B., & Chen, G.(2022). Research on the relationship between workplace loneliness and turnover intention based on meta-analysis. [职场孤独感与员工离职倾向关系的元分析]. Chinese Journal of Health Psychology, 30(09), 1331-1336.	2	non-CSSCI	2022	2021.10	11	22	6638	NR	1	0	1	1	1	0	0	1	0	1	0	1	1	0	0	0	1	1	1	0	0	1	1	1	0	1	0	1	0	0	1	1	1	1	0	1	1	1	1	0
2088	Su, T., Chen, C.H., Chen, B.L., Liu, J., & Ma, W.C.(2021). The Four Deadly Harms of Workplace Ostracism: A Meta-analytic Examination in Chinese Context. [职场排斥的“四宗罪”:中国情境下的一项元分析]. Nankai Management Review, 24(06),106-118.	5	CSSCI	2021	NR	5	95	16612	NR	1	1	1	1	1	1	0	1	1	1	0	1	0	0	0	0	1	1	1	0	0	1	1	1	0	1	0	1	0	0	1	1	1	1	0	1	1	1	1	1
2089	He, K., Tao, J.G., & Zhang, S.Q.(2022). Meta-analysis of relationship between occupational stress and depression based on effort-reward model. [职业紧张与抑郁相关的meta分析:基于付出-回报模型]. Chinese Journal of Health Psychology, 30(01), 53-58.	3	non-CSSCI	2022	2020.12	6	22	NR	NR	1	0	1	1	1	1	0	1	0	1	0	1	1	0	0	0	1	1	1	0	0	1	1	0	0	1	0	1	0	0	1	1	1	1	0	1	1	1	1	1
2098	Xing, M.Q., & Cao, P.(2022). A Meta-analysis on the lnfluence of Middle and Senior Leaders' Competency on Organizational Performance. [中高层领导者胜任素质对组织绩效影响的元分析]. Journal of Hebei University of Economics and Business, 43(02), 59-71.	2	CSSCI	2022	NR	8	31	NR	NR	1	1	1	1	1	1	0	0	0	1	0	1	0	1	0	0	1	1	1	0	0	1	1	1	1	1	0	1	0	0	1	1	1	1	0	1	1	1	1	1
2100	Fang, H.L., & Jin, C.C.(2021). A meta-analysis of influencing factors of elderly people's subjective well-being in the Chinese context. [中国背景下的老年人主观幸福感影响因素的元分析]. Advances in Psychology, 11(1):99-113.	2	non-CSSCI	2021	2019.12	3	173	76216	NR	1	0	1	1	1	1	0	1	1	1	0	1	1	0	0	0	1	0	1	0	1	1	1	1	0	1	0	1	0	1	1	1	1	1	0	1	1	1	1	1
2101	Luo, Z., & Jin, C.C. (2016). A Comprehensive Meta-analysis of the Relationship between Emotional Intelligence and Mental Healthwith Chinese Samples. [中国背景下情绪智力与心理健康关系的元分析]. Psychological Development and Education, 32(05), 623-630.	2	CSSCI	2016	2015.12	3	104	75754	NR	1	0	1	1	1	0	0	1	0	1	0	0	0	0	0	0	0	0	1	0	0	1	1	1	0	1	0	0	0	0	1	1	1	1	0	1	1	1	1	0
2102	Meng, X.Y., Ling, D.L., & Wu, M. Meta-analysis of the Relationship between Psychological Capital and Subjective Well-being in China. [中国背景下心理资本与主观幸福感关系的元分析]. Journal of Gannan Normal University, 43(05),135-140.	3	non-CSSCI	2022	2021.12	3	55	27741	NR	1	0	1	1	1	1	0	1	0	1	0	0	0	0	0	0	1	1	1	0	0	1	1	1	0	1	0	1	0	0	1	1	1	1	0	1	1	1	1	0
2103	Wang, S., Song, X.H., Che, X.P., Cai, L., & Huang, J.M.(2019). A meta-analysis of the relationship between mindfulness and subjective well-being in the Chinese context. [中国背景下正念与主观幸福感关系的Meta分析]. Advances in Psychology, 9(3):544-551.	5	non-CSSCI	2019	2018.12	3	25	11313	PRISMA flow diagram	1	0	1	1	0	0	0	0	0	1	0	0	0	0	0	0	0	1	1	0	0	1	1	0	0	1	0	1	0	0	1	1	1	0	0	1	1	1	1	0
2104	Li ,S., Ran, G.M., Zhang, Q., & Hu, T.Q.(2019). A Meta-analysis of the Relationship between Self-efficacy and Mental Health with Chinese Samples. [中国背景下自我效能感与心理健康的元分析]. Psychological Development and Education, 35(6), 759-768.	4	CSSCI	2019	2018.12	8	117	62162	NR	1	1	1	1	1	1	0	1	0	1	0	0	0	0	0	0	1	1	1	0	0	1	1	1	0	1	0	1	0	0	1	1	1	1	0	1	1	1	1	0
2105	Ru, F.X., Huang, X.P., Zhan, W.Y., Rao, Y.L., Chen, X.L., Hu, W.W. & Huang, P.(2019). Prevalence of suicidal plans among college students in mainland China: a Meta-analysis. [中国大陆大学生自杀计划检出率Meta分析]. Chinese Journal School Health, 40(01),42-45.	7	non-CSSCI	2019	2018.8	5	18	47071	NR	1	0	1	1	1	1	0	1	1	1	0	0	0	1	0	1	1	1	1	0	1	1	1	1	0	1	1	0	0	0	1	1	1	1	0	1	1	1	1	0
2108	Zhou, X.W., Zhang, T.C., Xu, T., & Zhang, F.L. (2022). Chinese mainland Meta-analysis of the mobile phone dependence status of middle school students in the region. [中国大陆地区中学生手机依赖现状的Meta分析]. Psychological Monthly, 17(03), 1-5.	4	non-CSSCI	2022	2020.12	6	41	66162	NR	1	0	1	1	0	1	0	1	0	1	0	0	0	0	0	0	1	1	1	0	1	1	1	1	0	1	1	1	0	0	1	1	1	1	0	1	1	1	1	0
2109	Gao, B.C.(2014). A Meta-Analysis of General Self-Efficacy in Students on the Chinese Mainland. [中国大陆学生一般自我效能感研究的元分析]. Chinese Journal of Special Education, (04),90-96.	1	CSSCI	2014	2014.3	2	115	51293	NR	1	0	1	1	0	1	0	1	0	1	0	0	0	0	0	0	0	0	1	0	0	1	1	1	0	1	0	1	0	0	1	1	1	0	0	1	1	1	1	0
2110	Tong, F., Fu, T., & Sun, J. (2012). Chinese mainland Meta-analysis of a controlled study of Wechsler Intelligence test in children with learning difficulties. [中国大陆学习困难儿童韦氏智力测验对照研究的Meta分析]. Chinese Journal of Evidence-based Pediatrics, 7(05), 364-371.	3	non-CSSCI	2012	2012.5	5	23	NR	NR	1	0	1	1	1	1	0	1	0	1	0	0	0	1	0	0	1	0	1	0	1	1	1	1	0	1	1	1	0	0	1	1	1	0	0	1	1	1	1	0
2111	Shen, K., Huang, D., Liu, Q., Ren, X.Q., Jin, Y.H., Guo, Y., & Zeng, X.T.(2017). Chinese mainland Meta-analysis of the incidence of suicidal ideation among medical students in the last ten years. [中国大陆医学生近十年自杀意念发生率的Meta分析]. Chinese Journal of Evidence-Based Medicine, 17(11),1332-1339.	7	non-CSSCI	2017	2017.5	4	30	58757	NR	1	0	1	1	1	1	0	1	0	1	0	0	0	1	0	0	1	1	1	0	1	1	1	1	0	1	1	1	0	1	1	1	1	1	0	1	1	1	1	0
2112	Han, A.Z., Xu, G., & Su, P.Y. (2017). A Meta-analysis of characteristics of non-suicidal self-injury among middle school students in mainland China. [中国大陆中学生非自杀性自伤流行特征的Meta分析]. Chinese Journal School Health, 38(11), 1665-1670.	3	non-CSSCI	2017	2016.12	7	22	146936	NR	1	0	1	1	1	1	0	1	0	1	0	0	0	1	0	0	1	0	1	0	1	1	1	1	0	1	1	1	0	0	1	1	1	1	0	1	1	1	1	0
2113	Liao, S.Y., Qiu, X.L., Li, X.L., Liu, X., & Liu, Y.Y.(2020). Influencing factors of violent encounters of Chinese college students:a meta-analysis. [中国大学生暴力遭遇行为影响因素的Meta分析]. Modern Preventive Medicine, 47(20),3746-3749.	5	non-CSSCI	2020	2019.12	7	23	38413	NR	1	0	1	1	0	1	0	1	0	1	0	0	0	1	0	0	1	0	1	0	1	1	1	1	0	1	1	0	0	0	1	1	1	1	0	1	1	1	1	0
2114	Huang, Y., Yang, F., Sun, X.F., & Sa, J.(2021). Meta-analysis of mobile phone dependence among Chinese college students of different genders. [中国大学生不同性别手机依赖情况Meta分析]. Shanxi Medicine Journal, 50(21),3001-3003.	4	non-CSSCI	2021	NR	3	28	27812	NR	1	0	1	1	0	1	0	1	0	1	0	0	0	0	0	0	0	1	0	0	0	1	1	1	0	1	1	1	0	0	1	1	1	1	0	1	1	1	1	0
2115	Xu, S.S., & Lin, X.Y.(2010). Gender difference of defensive style in Chinese college students: A meta-analytic review. [中国大学生防御方式性别差异的meta分析]. Chinese Mental Health Journal, 24(03),232-235.	2	CSSCI	2010	NR	1	13	NR	NR	1	0	1	1	0	1	0	0	0	1	0	0	0	0	0	0	1	0	0	0	0	0	0	1	0	0	0	0	0	0	1	1	1	0	0	1	1	0	0	0
2116	Pan, Z., Mao, S.J., Tang, H.M., Fu, Y.Y., Sun, Z.X., Liao, Z.L.,... & Huang, P. (2016). Meta-analysis on non-suicidal self-injury among college students in China. [中国大学生非自杀性自伤检出率的Meta分析]. Chinese Journal School Health, 37(06), 878-881.	10	non-CSSCI	2016	2015.8	4	23	73677	NR	1	0	1	1	1	1	0	1	1	1	0	0	0	0	0	1	1	1	1	0	1	1	1	1	0	1	1	0	0	0	1	1	1	1	0	1	1	1	1	0
2117	Zhang, C.Y., Yang, Y.L., Li, X.H., Yu, Z.H., Han, S., & Zhang, Y.(2022). Meta-analysis of anxiety symptom detection rate in Chinese college students. [中国大学生焦虑症状检出率的Meta分析]. Psychology Monthly, 17(12), 1-4.	6	non-CSSCI	2022	2021.11	7	80	84289	NR	1	0	1	1	1	1	0	1	0	1	0	0	0	0	0	0	0	1	1	0	1	1	1	1	0	0	1	1	0	0	1	1	1	1	0	1	1	1	1	0
2118	Shi, X.F., & Pei, L.L.(2019). Correlations between mobile phone dependence and sleep quality in Chinese college students: a Meta analysis. [中国大学生手机使用行为对睡眠质量影响的Meta分析]. Chinese Remedies and Clinics, 19(20),3478-3481.	2	non-CSSCI	2019	2018.10	4	11	6017	NR	1	0	1	1	1	1	0	1	0	1	0	0	0	0	0	0	0	0	1	0	1	1	1	1	0	0	1	0	0	0	1	1	1	1	0	1	1	1	1	0
2119	Zhang, Y., Li, F., Zhou, W.H., & Li, B.K.(2014). Meta-analysis of the relationship between sleep quality and the mental health among Chinese college students. [中国大学生睡眠质量与心理健康关系的元分析]. Chinese Journal School Health, 35(03),381-384.	4	non-CSSCI	2014	2013.7	8	17	7959	NR	1	0	1	1	1	1	0	1	0	1	0	0	0	0	0	0	0	0	1	0	0	1	0	1	0	1	0	0	0	0	1	1	1	1	0	1	1	1	1	0
2120	Yu, X.B., Sun, H.Y., Xing, K., & Wang, H.W. (2019). A meta-analysis of the relationship between sleep quality and depression among Chinese college students. [中国大学生睡眠质量与抑郁情绪关系的meta分析]. Chinese Journal of Health Statistics, 36(03),420-422.	4	non-CSSCI	2019	NR	6	6	9336	NR	1	0	1	1	1	1	0	1	0	1	0	0	0	0	0	0	1	0	0	0	1	1	1	1	0	1	1	1	0	1	1	1	1	0	0	1	1	1	1	0
2121	Ye, X.M., & Meng, Y.F.(2019). A Meta-analysis of the Relationship between Perfectionism and Depression of Chinese College Students. [中国大学生完美主义与抑郁关系的元分析]. Journal of Jimei University (Educational Science Edition), 20(04),21-27.	2	non-CSSCI	2019	NR	2	31	15755	NR	1	0	1	1	1	1	0	1	0	1	0	1	0	0	0	0	1	0	1	0	0	1	1	1	1	1	0	1	0	0	1	1	1	0	0	1	1	1	1	1
2122	Liu, Y.M., Li, L., Ma, Y., Liang, Z.H., Sun, Z.F., Cui, J.G.,... & Fu, Q.Q.(2021). Meta-analysis of the incidence of Internet addiction among Chinese college students. [中国大学生网络成瘾发生率的Meta分析]. Chinese Journal of Evidence-Based Medicine, 21(01),61-68.	9	non-CSSCI	2021	2020.2	5	65	87702	NR	1	0	1	1	1	1	0	1	1	1	0	1	0	0	0	0	1	1	1	0	1	1	1	1	1	1	0	0	0	1	1	1	1	1	0	1	1	1	1	1
2124	Lu, J., Liu, Q., Li, H.J., Dai, R., Guo, X., Huang, K.,... & Wang, Y. (2014). Meta-analysis on status and features of psychological resilience in Chinese college students. [中国大学生心理弹性现状及其特征的Meta分析]. Journal of Jilin University (Medical Science Edition), 40(02),328-337.	8	non-CSSCI	2014	2013.9	6	31	19285	NR	1	0	1	1	1	1	0	1	0	1	0	0	0	1	0	0	1	1	1	0	1	1	1	1	1	1	1	0	0	1	1	1	1	1	0	1	1	1	1	0
2125	Liao, Y.G., He, W., & Wu, Z.Z.(2017). A Meta-analysis of the Factors Affecting Mental Health of Chinese College Students. [中国大学生心理健康影响因素的元分析]. Journal of Yangzhou University (Higher Education Research Edition), 21(05),41-46.	3	non-CSSCI	2017	NR	3	29	185818	NR	1	0	1	1	0	1	0	1	0	1	0	0	0	0	0	0	1	0	1	0	0	1	1	1	0	0	0	1	0	0	1	1	1	1	0	1	1	1	1	0
2126	Sun, H.Z., & Liu, X.W.(2018). Meta-analysis of Factors Affecting Chinese University Students' Learning Burnout. [中国大学生学习倦怠影响因素的元分析].Journal of Beijing University of Aeronautics and Astronautics( Social Sciences Edition), 31(03),109-114.	2	non-CSSCI	2018	NR	2	72	33815	NR	1	0	1	1	1	1	0	1	0	1	0	1	0	0	0	0	1	0	1	0	0	1	1	1	0	0	0	0	0	0	1	1	1	0	0	1	1	1	1	1
2127	Li, J.D., & Liu, H.Z. (2013). The Relationship between Coping Style and Psychological Health: A Meta-analysis. [中国大学生应对方式与心理健康关系的Meta分析]. China Journal of Health Psychology, 21(02) 301-304.	2	non-CSSCI	2013	2012.5	2	23	10130	NR	1	0	1	1	0	1	0	1	0	1	0	0	0	0	0	0	1	0	1	0	0	1	1	1	0	1	0	0	0	0	1	1	1	1	0	1	1	1	1	0
2128	Li, X.L., Qiu, X.L., Liao, S.Y., Liu, Y.Y., & Liu, X.(2020). Incidence of violence against chinese college students: a meta-analysis. [中国大学生遭受暴力行为发生率的Meta分析]. Modern Preventive Medicine, 47(17),3164-3169.	5	non-CSSCI	2020	2019.12	7	19	37104	NR	1	0	1	1	1	1	0	1	0	1	0	0	0	0	0	0	1	1	1	0	0	1	1	1	0	1	1	0	0	1	1	1	1	1	0	1	1	1	1	0
2129	Luo, W., Liao, X.Y., Li, L.Y., Li, J.L., & Sun, H.Y.(2022). Meta-analysis of the detection rate and influencing factors of dating violence among Chinese college students. [中国大学生遭受约会暴力行为检出率及影响因素的Meta分析]. Psychology Monthly, 17(15), 6-9.	5	non-CSSCI	2022	2021.12	8	18	18095	NR	1	0	1	1	1	1	0	1	0	1	0	0	0	0	0	0	1	1	1	0	0	1	1	1	1	1	1	0	0	1	1	1	1	0	0	1	1	1	1	1
2130	Tan, Q.Y., Luan, Y., Xu, C., Xu, J.J., Huang, J.W., Hao, S.X.,... & Luo, S. (2022). Meta analysis of the detection rate of suicidal ideation among Chinese college students. [中国大学生自杀意念检出率的Meta分析]. Modern Preventive Medicine, 49(07),1269-1274.	8	non-CSSCI	2022	2021.8	5	43	95799	NR	1	0	1	1	1	1	0	1	0	1	0	0	0	0	0	0	1	0	1	0	1	1	1	1	1	1	1	1	0	1	1	1	1	1	1	1	1	1	1	1
2131	Li, Y.M., Lei, X.Y., Zhang, D., Liu, L., & Tang, S.Y.(2014). Determinant Factors of Suicidal Ideation among College Students: a Meta-analysis. [中国大学生自杀意念影响因素的元分析]. Chinese Journal of Clinical Psychology, 22(04),638-640.	5	CSSCI	2014	2012.12	4	24	47007	NR	1	0	1	1	0	0	0	1	0	1	0	1	0	0	0	0	1	0	0	0	0	1	1	1	0	0	1	1	0	0	1	1	1	1	0	1	1	1	1	1
2132	Wang, K. (2018). A Meta-analysis of Relationship between College Students' Self-esteem and Social Support in China. [中国大学生自尊与社会支持关系的Meta分析]. Chinese Journal of Health Psychology, 26(6), 926-930.	1	non-CSSCI	2018	NR	4	34	18418	NR	1	0	1	1	0	1	0	1	0	1	0	0	0	0	0	0	1	0	1	0	0	1	1	1	1	1	0	1	0	0	1	1	1	1	0	1	1	1	1	0
2133	Wang, Q.S., & Guan, Z.(2021). Does China's Subnational Government Debt Increase Economic Growth?---A Meta-analysis. [中国地方政府债务促进了经济增长吗?一个元分析]. Public Administration and Policy Review, (03),107-122.	3	CSSCI	2021	NR	3	51	NR	NR	1	0	1	1	1	1	0	1	0	1	0	1	0	0	0	0	1	1	1	0	0	1	1	1	0	1	0	1	0	0	1	1	1	1	0	1	1	1	1	1
2134	Fan, H.Z., Liu, Y., & Hou, G.(2022). Research on the Export Effect of China's Outward Foreign Direct Investment: Based on Meta-analysis. [中国对外直接投资的出口效应研究: 基于Meta分析方法]. Modern Economic Science, 44(02),16-23.	3	CSSCI	2022	NR	1	24	NR	NR	1	1	1	1	1	1	0	0	0	1	0	1	0	0	0	0	1	0	1	0	0	1	1	1	0	0	0	1	0	0	0	1	0	1	0	1	1	0	0	1
2135	Chen, Y.T., & Zhu, R.(2020). Research on the Relationship between China's Foreign Direct Investment and Innovation Performance -- Based on Meta-analysis. [中国对外直接投资与创新绩效的关系研究——基于Meta分析]. Contemporary Economic Management, 42(10), 27-34.	2	CSSCI	2022	NR	7	35	NR	NR	1	1	1	0	0	0	0	0	0	1	0	0	0	0	0	0	1	1	1	0	0	1	1	1	1	1	0	0	1	0	1	1	1	1	0	1	1	1	1	0
2137	Yang, S.C., Zhang, Y.L., Zhang, D.J., Shen, L.J., & Yao, G.Y.(2014). Meta-analysis of incidence rate of child abuse in China. [中国儿童虐待发生率的Meta分析]. Chinese Journal School Health, 35(09),1346-1348.	5	non-CSSCI	2014	2013.12	3	10	11077	NR	1	0	1	1	1	0	0	1	0	1	0	0	0	0	0	0	1	0	1	0	0	1	1	1	1	0	0	0	0	0	1	1	1	1	0	1	1	1	1	0
2141	Xie, Y.T., Shi, Z.F., Yin, L., & Lan, L.(2022). A Meta-analysis of the Relationships between Chinese Parenting Styles and Children’ s Academic Achievement. [中国父母教养方式与儿童学业成绩关系的元分析]. Psychological Development and Education, 38(3), 366-379.	4	CSSCI	2022	2018.12	6	54	24630	NR	1	1	1	1	1	0	0	1	0	1	0	0	0	0	0	0	1	0	1	0	0	1	1	1	0	1	0	1	0	0	1	1	1	1	0	1	1	1	1	0
2143	Yuan, X.H., Hu, S.W., Yang, Y,. & Peng, J.(2022). Meta-analysis of mental health status of poor college students in China. [中国高校贫困大学生心理健康状况meta分析]. Occup and Health, 38(19), 2712-2716.	4	non-CSSCI	2022	NR	5	15	54538	NR	1	0	1	1	0	1	0	1	0	1	0	1	0	0	0	0	1	1	1	0	0	1	1	1	0	0	1	1	0	0	1	1	1	0	0	1	1	1	1	1
2144	Tian, R. (2018). A Meta-Analysis Concerning Mental Health Status of Vocational College Students. [中国高职生心理健康状况的元分析]. Higher Vocational Education Exploration, 17(04),64-70.	1	non-CSSCI	2018	NR	2	28	20713	NR	1	0	1	1	0	1	0	0	0	1	0	0	0	0	0	0	1	0	0	0	0	1	1	1	0	1	0	1	0	0	1	1	1	1	0	1	1	1	1	0
2146	Li, Y.Q., Ren, Z.H., & Jiang, G.R.(2016). Meta-analysis on the mental health of the Chinese policemen of public security organization. [中国公安机关警察心理健康状况的元分析]. Advances in Psychological Science, 24(05),692-706.	3	CSSCI	2016	NR	3	67	50371	NR	1	0	1	1	0	1	0	0	0	1	0	1	0	0	0	0	1	0	1	0	0	1	1	1	0	1	1	1	0	0	1	1	1	1	0	1	1	1	1	1
2148	Li, Z.L., & Wei, N.(2020). Quantitative Integration of Empirical Research on Factors Influencing Chinese Citizens Online Political Participation: A Weight-and Meta-analysis. [中国公民网络政治参与影响因素实证研究的量化整合:基于文献的权重分析和元分析].China Public Administration Review, 2(02),65-80.	2	CSSCI	2020	NR	5	62	33815	NR	1	0	1	1	1	1	0	0	0	1	0	1	1	0	0	0	1	1	1	0	0	0	1	1	0	0	1	1	1	0	1	1	1	1	0	1	1	1	1	0
2150	Lai, X.W., & Ren, Y.C.(2020). A Meta-Analysis of the lmpact of Internet Use on Social Capital in China. [中国互联网使用对社会资本影响的元分析]. Journalism and Communication, 27(06),21-38.	2	CSSCI	2020	2019.3	2	52	23202	NR	1	0	1	1	1	1	0	1	0	1	0	1	0	0	0	0	1	1	1	0	0	1	1	1	0	1	0	1	0	0	1	1	1	1	0	0	1	1	1	1
2154	Zhou, T.M., & Zhou, K.J.(2017). A meta-analysis of gender differences in teachers' psychological capital in China. [中国教师心理资本性别差异的元分析]. Journal of Sichuan Normal University (Social Sciences Edition), 44(06),102-113.	2	CSSCI	2017	NR	10	33	22532	NR	1	0	1	1	1	1	0	0	0	1	0	1	0	1	0	0	1	0	1	0	0	1	1	1	1	1	0	1	0	0	1	1	1	1	0	1	1	1	1	1
2155	Dang, C.X., Zhou, T.M., Zhou, K.J., & Chen, D.(2020). A Meta-analysis of Gender Difference in Occupational Commitment of Chinese Teachers. [中国教师职业承诺性别差异的元分析]. Journal of Neijiang Normal University, 35(02),1-8.	4	non-CSSCI	2020	NR	6	22	6286	NR	1	0	1	1	1	1	0	1	0	1	0	1	0	1	0	0	1	0	1	0	0	1	1	1	0	1	0	1	0	0	1	1	1	1	0	1	1	1	1	0
2156	Liu, Z.Y., & Liu, J.X.(2020). A Meta-analysis on the Returns to Education in China. [中国教育收益率的元分析]. Journal of Beijing Normal University (Social Science Edition), (05),13-25.	2	CSSCI	2020	2019.12	1	43	NR	NR	1	0	1	1	1	1	0	1	0	1	0	0	0	1	0	0	1	0	1	0	0	1	1	1	0	1	0	1	0	0	1	1	1	1	0	1	1	0	1	0
2157	Wang, W.B., Qu, P.F., Zhao, J., Xin, F., Xin, Q.B., Ding, Y.Q.,... & Li, G.Z. (2015). Meta-analysis of mental health status of empty-nesters in China. [中国空巢老人心理健康状况Meta分析]. Chinese Journal of Gerontology, 35(21),6225-6227.	8	non-CSSCI	2015	NR	5	6	3247	NR	1	0	1	1	0	1	0	1	0	1	0	1	0	0	0	0	1	0	0	0	0	1	1	1	0	0	0	1	0	0	1	1	1	1	0	1	1	1	1	1
2158	Xin, F., Liu, X.F., Yang, G., Li, X.F., Li, G.Z., Wang, W.B., & Chen, M.(2014). A meta-analysis of the prevalence of depression among empty-nesters in China. [中国空巢老人抑郁患病率的Meta分析]. Chinese Journal Health Statistics, 31(02),278-281.	7	non-CSSCI	2014	NR	5	18	11806	NR	1	0	1	1	1	1	0	1	0	1	0	1	1	0	0	0	1	1	1	0	0	1	1	1	1	1	0	1	0	0	1	1	1	0	0	1	1	1	1	1
2159	Liang, Q., Wang, F., Shui, X.L., Li, L., He, J.Y., & Lin, L.W.(2022). Correlation between successful aging and social support for the elderly in China meta analysis. [中国老年人成功老龄化与社会支持相关性的Meta分析]. Chinese Geriatric Health Medicine, 20(05),46-50.	6	non-CSSCI	2022	2022.5	9	7	2283	NR	1	0	1	1	1	1	0	1	0	1	0	0	1	1	0	0	1	1	1	0	1	1	1	1	1	1	1	0	1	0	0	1	1	1	0	1	1	1	1	0
2161	Tao, H.X., Jin, J., Ruan, H.H., Chi, J.T., Niu, X.D., Zhang, J., & Wang, Y.H.(2020). A systematic review of the incidence of elder abuse in China. [中国老年人虐待发生率的系统评价]. Chinese Journal of Evidence-Based Medicine, 20(08),938-944.	7	non-CSSCI	2020	2019.7	6	11	23020	NR	1	0	1	1	1	1	0	1	0	1	0	0	1	1	0	0	1	1	1	0	1	1	1	1	1	1	0	1	0	0	1	1	1	1	0	1	1	1	1	0
2162	Lei, C., Dai, F.L., Luo, J., Luo, Y.L, Liu, Y., & Ju, M.(2018). Meta Analysis of the Relationship between the Quality of Life and Social Support for the Elderly in China. [中国老年人生活质量与社会支持的相关性研究Meta分析]. Hebei Medicine, 24(02),181-188.	6	non-CSSCI	2018	2017.9	6	12	5811	NR	1	0	1	1	1	1	0	1	0	1	0	0	1	1	0	0	1	1	1	0	1	1	1	1	0	0	0	0	0	1	1	1	1	1	0	1	1	1	1	0
2163	Wang, Z.J., Liu, B., Guo, Z.Y., & Yang, H.M. (2020). Meta-analysis of disability among the elderly in China. [中国老年人失能情况Meta分析]. Chinese Journal of Gerontology, 40(08),1671-1674.	4	non-CSSCI	2020	2018.10	4	113	270670	NR	1	0	1	1	1	1	0	1	0	1	0	0	1	0	0	0	1	1	1	0	1	1	1	1	0	1	0	0	0	0	1	1	1	1	0	1	1	1	1	0
2164	Wang, S., Chen, O., Zhao, M., Wu, F., Wang, Y.Q., & Wang, K.F.(2020). The prevalence of suicide ideation among the Chinese elderly: a Meta-analysis. [中国老年人自杀意念发生率的Meta分析]. Chinese Nursing Research, 34(05),806-813.	6	non-CSSCI	2020	2018.6	7	18	54162	NR	1	0	1	1	1	1	0	1	0	1	0	0	1	1	0	0	1	1	1	0	1	1	1	1	1	1	1	1	1	0	1	1	1	1	0	1	1	1	1	0
2165	An, R., Guo, T.T., & Wei, L.T. (2021). A meta-analysis of related factors of suicidal ideation in Chinese elderly. [中国老年人自杀意念相关因素的meta分析]. Chinese Mental Health Journal, 35(11),911-918.	3	non-CSSCI	2021	2020.9	8	30	66941	NR	1	0	1	1	0	1	0	1	0	1	0	1	1	1	0	0	1	1	1	0	1	1	1	1	0	1	1	0	0	0	1	1	1	1	0	1	1	1	1	1
2166	Qu, X.G., Chen, H., Shi, Y.H., Rong, C., Guo, Q,. & Gao, Y.(2022). Meta-analysis of researches on factors affecting suicidal ideation of Chinese elderly. [中国老年人自杀意念影响因素研究的Meta分析]. Chinese Rural Health Service Administration, 42(02),127-132.	6	non-CSSCI	2022	NR	1	12	NR	NR	1	0	1	1	1	1	0	1	0	1	0	0	0	1	0	0	1	1	1	0	0	1	1	1	0	0	0	0	0	0	1	1	1	1	0	1	1	1	1	0
2169	Zang, M.H., Wang, X., Wang, Y.J., Huang, X.L., & Wang, J.(2016). Risk factors of suicidal ideation among medical students in Chinese mainland: A systematic review. [中国内地医学生自杀意念影响因素系统评价]. Chinese Journal of School Health, 37(05),711-715.	5	non-CSSCI	2016	2015.5	5	22	40320	NR	1	0	1	1	1	1	0	1	0	1	0	1	0	1	0	0	1	1	1	0	1	1	1	1	0	1	0	1	0	0	1	1	1	1	0	1	1	1	1	1
2170	Yu, X., Hu, Y., & Liao, Z.G.(2017). A meta-analysis of social support for left-behind children in rural China. [中国农村地区留守儿童社会支持状况的Meta分析]. Modern Preventive Medicine, 44(01),89-93.	3	non-CSSCI	2017	2016.4	4	13	12238	NR	1	0	1	1	0	1	0	1	0	1	0	0	1	1	0	0	1	1	1	0	1	1	1	1	0	1	0	1	0	0	1	1	1	0	0	1	1	1	1	0
2171	Ren, Y.J., Li, M.L., & Sun, H. (2020). A meta-analysis of loneliness of left-behind children in rural China. [中国农村留守儿童孤独感的meta分析]. Chinese Mental Health Journal, 34(10),841-846.	3	CSSCI	2020	2019.7	10	14	10461	NR	1	0	1	1	1	1	0	1	0	1	0	0	1	1	0	0	1	0	1	0	1	1	1	1	0	1	1	1	0	0	1	1	1	1	0	1	1	1	1	0
2173	Li, M.L., Ren, Y.J., & Jiang, F.(2019). A meta-analysis of social anxiety in left-behind children in rural areas of China. [中国农村留守儿童社交焦虑状况的meta分析]. Chinese Mental Health Journal, 33(11),839-844.	3	CSSCI	2019	2018.12	8	18	18544	NR	1	0	1	1	1	1	0	1	0	1	0	0	0	1	0	0	1	1	1	0	1	1	1	1	0	1	1	1	0	0	1	1	1	1	0	1	1	1	1	0
2174	Lin, X.H., Shen, M., Wang, L., & Wang, Y.J. (2010). Meta-analysis on the Mental Health of the Left-in-Hometown Children in Rural China. [中国农村留守儿童心理健康状况的Meta分析]. Acta Medical University Science and Technology Huahong(Medical Edition), 39(02),228-231.	4	non-CSSCI	2010	NR	5	6	2479	NR	1	0	1	1	0	1	0	1	0	1	0	1	0	0	0	0	1	0	0	0	0	1	1	1	0	1	0	1	0	0	1	1	1	1	0	1	1	1	1	1
2175	Li, H., Li, S.P., & Nan, L. (2017). Factors influencing rural households' land transfer intention in China: a meta-analysis based on 29 literatures. [中国农户土地流转意愿影响因素——基于29篇文献的Meta分析]. Journal of Agricultural Economics, (07), 78-93.	3	CSSCI	2017	2016.8	8	29	NR	NR	1	0	1	1	1	0	0	1	0	1	0	0	0	1	0	0	0	1	1	0	0	1	1	1	0	1	1	0	0	0	1	1	1	1	0	1	1	1	1	0
2177	Zhang, B., Yang, J., & Yang ,Y. (2012). Meta-Analysis of the Mental Health of Chinese Migrant Workers. [中国农民工心理健康状况元分析]. Journal of Dali University, 11(02),27-30.	3	non-CSSCI	2012	NR	1	14	9100	NR	1	0	1	1	0	1	0	0	0	1	0	0	0	0	0	0	1	0	0	0	0	1	1	1	0	1	1	1	0	0	1	1	1	0	0	1	1	0	0	0
2178	Wang, H.Y., Xia, Y., Sun, D.S., Zhang, L., & Wei, H.(2021). META-ANALYSIS OF THE INFLUENCING FACTORS OF CHINESE FARMERS' SUBJECTIVE WELL-BEING. [中国农民主观幸福感影响因素的Meta分析]. Chinese Journal of Agricultural Resources and Regional Planning, 42(06),203-214.	5	CSSCI	2021	NR	6	40	13364	NR	1	0	1	1	1	1	0	0	0	1	0	0	0	0	0	0	1	1	1	0	0	1	1	1	0	1	1	1	0	0	1	1	1	1	0	1	1	1	1	0
2180	Li, J.D. (2013). A meta-analysis of SCL-90 test results of poor college students in China. [中国贫困大学生SCL-90测试结果的元分析]. Journal of Guangxi University (Philosophy and Social Science), 35(05), 103-107.	1	non-CSSCI	2013	NR	3	139	NR	NR	1	0	1	1	0	1	0	0	0	1	0	0	0	0	0	0	0	0	1	0	0	1	1	1	0	1	0	0	0	0	1	1	1	1	0	1	1	1	1	0
2182	Kong, H.D., Liu, B,. & Zhang, P.(2020). A Meta-Analysis of the Trust-Performance Relationship in the Context of Chinese Enterprises. [中国企业情境下信任与绩效的Meta分析]. Soft Science, 34(02),103-110.	3	CSSCI	2020	NR	2	88	24122	NR	1	1	1	1	1	1	0	0	0	1	0	0	0	0	0	0	0	1	1	0	0	1	1	1	0	1	0	0	0	0	1	1	1	1	0	1	1	1	1	0
2184	He, X.C., Guo, Y., He, X., & Feng, G.J.(2019). Meta-analysis Review on the Gender Differences of Chinese Teenagers' Regulatory Emotional Selfefficacy. [中国青少年情绪调节自我效能感性别差异的元分析]. Journal of Shanghai Educational Research, (08),44-47.	4	non-CSSCI	2019	NR	3	44	29235	NR	1	0	1	1	1	1	0	0	0	1	0	0	0	0	0	0	0	1	1	0	0	1	1	1	0	1	0	1	0	0	1	1	1	1	0	1	1	1	1	0
2185	Zheng, P.X., Wang, D.M., Ou, Q.L., Zhao, L.H., & Huang, S.H.(2022). Incidence of suicide behaviors for adolescent lnternet addicts in China: A meta-analysis. [中国青少年网络成瘾者自杀相关行为发生率的Meta分析]. Chinese Journal of Health Psychology, 30(6), 811-815.	5	non-CSSCI	2012	2020.12	7	13	21524	NR	1	0	1	1	1	1	0	1	0	1	0	0	0	1	0	0	1	0	1	0	1	1	1	1	0	0	0	0	0	0	1	1	1	1	0	1	1	1	1	0
2186	Yang, S.Y., Wang, X.Y., Zhang, X.J., Lu, S.B., & Han, J.(2020). A meta-analysis of related factors to drug addiction among adolescents in China. [中国青少年吸毒相关因素的meta分析]. Chinese Mental Health Journal, 34(04),342-346.	5	CSSCI	2020	2018.12	7	18	95582	NR	1	0	1	1	1	1	0	1	0	1	0	0	0	0	0	0	1	0	1	0	1	1	1	1	0	0	0	1	0	0	1	1	1	1	0	1	1	1	1	0
2187	Su, X.B., Yin, A.H., Yang, Y., Wu, S.X., Liu, J.T., Wang, Y., & Wang, W.(2021). Meta-analysis on psychological sub-health status among adolescents in China. [中国青少年心理亚健康状态检出率的Meta分析]. Chinese Journal of Child Health Care, 29(06),645-649.	7	non-CSSCI	2021	2020.3	6	17	63060	NR	1	0	1	1	1	1	0	1	0	1	0	0	0	0	0	0	1	1	1	0	0	1	1	1	0	1	1	1	0	0	1	1	1	1	0	1	1	1	1	0
2191	Chen, C.H., Su, T., & Wang, X.S.(2016). A Meta-Analytic Review of Literature on the Relationship between Transformational Leadership and Performance in the Context of China. [中国情境下变革型领导与绩效关系的Meta分析]. Chinese Journal of Management, 13(08),1174-1183.	3	CSSCI	2016	2015.5	5	117	101358	NR	1	1	1	1	1	1	0	1	0	1	0	1	0	0	0	0	1	0	1	0	0	1	1	1	0	1	0	1	0	0	1	1	1	1	0	1	1	1	1	1
2192	Yang, H.X., Meng, L.H., & Feng, T.Y.(2021). Top Managers and Business Model Innovation in China: Evidence from Meta-analysis. [中国情境下的企业高管与商业模式创新:来自元分析的证据]. Journal of University of Jinan (Social Science Edition), 31(03),78-95.	3	non-CSSCI	2021	NR	6	60	16574	NR	1	1	1	1	1	1	0	0	0	1	0	1	0	0	0	0	0	0	1	0	0	1	1	1	0	1	0	1	0	0	1	1	1	1	0	1	1	1	1	1
2193	Zhang, H.Y., Li, D.F., & Yao, Q.(2012). A meta-analysis of the relationship between high performance work system and firm performance in Chinese context. [中国情境下高绩效工作系统与企业绩效关系的元分析]. Nankai Management Review, 15(03),139-149.	3	CSSCI	2012	2010.10	9	53	58946	NR	1	1	1	1	1	1	0	1	1	1	0	1	0	0	0	0	1	1	1	0	0	1	1	1	1	0	0	1	0	0	1	1	1	1	0	1	1	1	1	1
2194	Liu, D.D., Xu, Y., & Li, C.P.(2021). A meta-analysis of the relationship between paternalistic leadership and employee performance in the Chinese context. [中国情境下家长式领导与员工绩效关系的元分析]. Advances in Psychological Science, 29(10),1829-1846.	3	CSSCI	2021	2021.1	9	136	44605	NR	1	1	1	1	1	1	0	1	0	1	0	0	0	0	0	0	1	1	1	0	0	1	1	1	0	1	0	1	0	0	1	1	1	1	0	1	1	1	1	0
2195	Peng, Z.A.(2015). Meta-analysis of the effect of value consistency in Chinese context. [中国情境下价值观一致性的作用效果元分析]. Market Weekly (Theoretical Research), (12),124-126.	1	non-CSSCI	2015	NR	2	15	5557	NR	1	1	1	1	0	0	0	0	0	1	0	0	0	0	0	0	0	0	1	0	0	1	1	1	0	0	0	0	0	0	1	1	1	0	0	1	1	1	1	0
2196	Zang, W., Chen, X.Y., & Xu, L.(2018). A Meta-Analysis of Openness and Innovation Performance in the Context of China. [中国情境下开放度与创新绩效关系元分析]. Science and Technology Progress and Policy, 35(07),106-112.	3	CSSCI	2018	NR	6	46	10482	NR	1	1	1	1	1	0	0	0	0	1	0	0	0	0	0	0	0	0	1	0	0	1	1	1	0	1	0	0	0	0	1	1	1	1	0	1	1	1	1	0
2197	Zhang, Y.P., Luo, N.F., Shi, W., Wan, J., Zhang, Y.F., & Yang, X.J.(2020). A Meta-analysis on the Relationship between Leader-Member Exchange(LMX) and Performance Based on Chinese Samples. [中国情境下领导—成员交换与绩效关系的元分析]. Nankai Management Review, 23(03),177-187.	6	CSSCI	2020	NR	9	173	NR	NR	1	1	1	1	1	0	0	0	0	1	0	0	0	0	0	0	0	0	1	0	0	1	1	1	0	1	0	0	0	0	1	1	1	1	0	1	1	1	1	0
2198	Fang, H.J., & Li, W.(2022). Meta-analysis of the Relationship Between Leadership Style and Employees' Deviant Innovation Behavior in the Chinese Context. [中国情境下领导风格与员工越轨创新行为关系的元分析]. Leadership science, (10), 86-90.	2	non-CSSCI	2022	NR	11	18	NR	NR	1	1	1	1	0	0	0	1	0	1	0	0	0	0	0	0	1	0	0	0	0	1	0	0	0	1	0	1	0	0	1	1	1	1	0	1	1	1	1	0
2199	Ma, L. (2017). A Meta-analysis of the Relationship between Psychological Contract and Turnover Intention in the Context of China. [中国情境下心理契约与离职倾向关系的元分析]. Business and Management Journal, 39(10), 82-94.	1	CSSCI	2017	2017.1	11	75	20027	NR	1	1	1	1	1	1	0	1	1	1	0	1	0	0	0	0	1	1	0	0	0	1	1	1	0	1	0	1	0	0	1	1	1	1	0	1	1	1	1	1
2200	Yang, C.J., Chen, Y.S., Zhao, X.Y., & Chen, A.B.(2022). The Effects of Job Embeddedness in Chinese Context: A Meta-analytic lnvestigation. [中国情境下一项关于工作嵌入效应的元分析研究]. Management Review, 34(07),255-267.	4	CSSCI	2022	2019.6	4	149	45419	NR	1	1	1	1	1	1	0	1	0	1	0	1	0	0	0	0	1	1	0	0	0	0	1	1	0	1	0	0	0	0	1	1	1	1	0	1	1	1	1	1
2202	Shi, G.F., Liu, Y.T., Ge, Y., & Tang, J.(2022). Research on the Relationship between Online Comments and Purchase Intention in Chinese Context Based on Meta-analysis. [中国情境下在线评论与购买意愿关系研究:基于Meta分析的视角]. Xinjiang State Farm Economy, (06),71-79.	4	non-CSSCI	2022	2021.9	5	36	22754	NR	1	1	1	1	0	1	0	1	0	1	0	1	0	0	0	0	1	1	1	0	0	1	1	1	1	1	1	1	1	0	1	1	1	1	0	1	1	1	1	1
2203	Yu, X.M., Li, J.Z., & Shan, W.(2017). Meta-analysis on Relationship between Knowledge Sharing and lnnovation Performance in China. [中国情境下知识共享与创新绩效间关系的元分析]. Technology Economics, 36(03),46-53.	3	CSSCI	2017	2016.7	1	52	12699	NR	1	1	1	1	1	0	0	1	0	1	0	0	0	0	0	0	1	1	1	0	0	1	1	1	0	1	0	1	0	0	1	1	1	1	0	1	1	0	1	0
2204	Li, S.W.(2015). A meta-analysis of the relationship between organizational support perception and firm performance in the Chinese Context. [中国情境下组织支持感知与企业绩效关系的元分析]. Advances in Social Science, 4(4):338-344.	1	non-CSSCI	2015	NR	3	15	224666	NR	1	1	1	1	1	1	0	0	1	1	0	1	0	0	0	0	1	1	1	0	0	1	1	1	1	0	0	0	0	0	1	1	1	1	0	1	1	1	1	1
2205	Dai, Y.Z., & Fang, H.Z.(2020). Meta-analysis of the relationship between social support and mental health in Chinese. [中国人社会支持与心理健康关系的元分析]. China Journal of Health Psychology, 28(4), 490-494.	2	non-CSSCI	2020	2018..3	3	180	79711	NR	1	0	1	1	1	1	0	1	0	1	0	0	0	0	0	0	1	0	1	0	0	1	1	1	0	1	0	1	0	0	1	1	1	1	0	1	1	1	1	0
2207	Liao, Y.G. (2014). Relationship between Coping Style and Mental Health: A Meta-analysis. [中国人应对方式与心理健康关系的元分析]. Chinese Journal of Clinical Psychology, 22(05),897-900.	1	CSSCI	2014	NR	1	300	147523	NR	1	0	1	1	1	0	0	0	0	1	0	0	0	0	0	0	1	1	1	0	0	1	1	1	0	1	0	1	0	0	1	1	1	0	0	1	1	0	1	0
2209	Dong, J.H.(2010). A meta-analysis of the relationship between ownership structure and corporate performance of Chinese listed companies. [中国上市公司股权结构与公司绩效关系的元分析]. Economic Forum, (03),63-66.	1	non-CSSCI	2010	NR	2	13	NR	NR	1	0	1	1	1	0	0	0	0	1	0	0	0	0	0	0	1	0	1	0	0	0	0	1	0	0	0	0	0	0	1	1	1	0	0	1	1	1	1	0
2210	Luo, M.C., Huang, X.T., Yan, J.H., Fu, Y.F., & Yin, K.L.(2010). A Meta-analysis of the Mental Health Status of Chinese Minority College Students. [中国少数民族大学生心理健康状况的元分析]. Psychological Science, 33(04),779-784.	5	CSSCI	2010	NR	4	40	22758	NR	1	0	1	1	0	1	0	0	0	1	0	1	0	0	0	0	1	1	1	0	0	1	1	1	0	1	1	0	0	0	1	1	1	1	0	1	1	1	1	1
2211	Wang, W.X., & Lu, Q.(2020). A meta-analysis of empirical research on emotional burnout and burnout behavior in social media in China. [中国社交媒体情感倦怠与倦怠行为影响因素实证研究的元分析]. News and Writing, (09),55-64.	2	CSSCI	2020	2020.6	8	30	61353	NR	1	0	1	1	1	1	0	0	0	1	0	1	0	0	0	0	1	1	1	0	0	1	1	1	0	1	0	1	0	0	1	1	1	0	0	1	1	1	1	1
2215	Qi, X.D., & Zhang, D.J.(2014). A meta-analysis of the relationship between trait self-control and psycho-behavior in the context of Chinese culture. [中国文化背景下特质自我控制与心理-行为关系的元分析]. Journal of Southwest University (Social Science Edition), 40(6), 92-97.	2	CSSCI	2014	NR	2	36	22643	NR	1	0	1	1	1	1	0	0	1	1	0	1	0	0	0	0	1	1	1	0	0	1	1	1	0	1	0	0	0	0	1	1	1	1	0	1	1	1	1	1
2216	Bai, J.L.(2016). Meta Analysis of the Relationship between Organizational Citizenship Behavior and Performance in Chinese Cultural Context. [中国文化情境下组织公民行为与绩效关系的元分析]. Times Agricultural Machinery, 43(12),72-74.	1	non-CSSCI	2016	NR	5	19	126	NR	1	0	1	1	0	1	0	0	0	1	0	0	0	0	0	0	1	0	0	0	0	1	1	1	0	0	0	1	0	0	1	1	1	0	0	1	1	1	1	0
2217	Pang, R., Peng, J., & Yi, S.W. (2017). Meta-analysis of mental health of Chinese fire fighters. [中国消防官兵心理健康meta分析]. Occup and Health, 33(07), 899-902.	3	non-CSSCI	2017	NR	5	20	4169	NR	1	0	1	1	0	1	0	1	0	1	0	1	0	0	0	0	1	1	1	0	0	1	1	1	0	1	1	1	0	0	1	1	1	0	0	1	1	1	1	1
2218	Ding, W.Q., Zhou, M., & Song, F. (2017). Meta-analysis on the Mental Health Status among Children and Adolescents in China. [中国学龄儿童青少年心理健康状况Meta分析]. Journal of Ningxia Medical University, 39(07), 785-791.	3	non-CSSCI	2017	2016.4	5	59	23599	NR	1	0	1	1	1	1	0	1	0	1	0	1	1	0	1	0	1	1	1	0	1	1	1	1	0	1	1	1	0	1	1	1	1	1	0	1	1	1	1	1
2219	Yang, J.Y., Xie, Y., Qu, H.L., Liu, Z.S., & Wang, Y.J.(2016). Reported Rate of Bullying-related Behaviors among Chinese Students: A Meta-analysis. [中国学生欺负相关行为报告率的Meta分析]. China Journal of Health Psychology, 24(11), 1658-1662.	5	non-CSSCI	2016	2015.6	3	20	22831	NR	1	0	1	1	0	1	0	0	0	1	0	0	0	0	0	0	1	0	1	0	0	1	1	1	1	1	0	1	0	0	1	1	1	1	0	1	1	1	1	0
2220	Yang, L., Zhong, S.J., & Wang, J.(2018). A meta-analysis on relationship between internet addiction and Eysenck personality traits in Chinese students. [中国学生网络成瘾与艾森克人格特质的meta分析]. Chinese Mental Health Journal, 32(09),785-791.	3	CSSCI	2018	NR	4	65	46586	NR	1	0	1	1	1	0	0	0	0	1	0	1	0	0	1	0	0	0	0	0	0	1	1	1	0	1	0	1	0	0	1	1	0	0	0	1	1	1	1	1
2221	Pan, Y., Deng, X.P., Lin, Z.J., & Liu, Y.(2019). A Meta-analysis of the Relationship between Chinese Students' English Phonological Awareness and Reading Achievements. [中国学生英语语音意识与英语阅读成绩关系的元分析]. Studies of Psychology and Behavior, 17(02), 229-239	4	CSSCI	2019	NR	8	39	4576	NR	1	0	1	1	0	1	0	0	0	1	0	0	0	0	0	0	1	1	1	0	0	1	1	1	1	1	0	1	0	0	1	1	1	1	0	1	1	1	1	0
2222	Zhu, Y.D. (2015). Relationship between self-efficacy and test anxiety among Chinese students: A meta-analysis. [中国学生自我效能感与考试焦虑关系的Meta分析]. Chinese Journal School Health, 36(04),527-531.	1	non-CSSCI	2015	NR	3	41	27506	NR	1	0	1	1	1	1	0	0	1	1	0	1	0	1	0	0	1	0	0	0	0	1	1	1	1	1	0	1	0	0	1	1	1	0	0	1	1	1	1	1
2224	Li, X.Q., Guo, H.M., & Xiao, Y.M. (2021). Detection rate of burnout among medical staff in China: a meta-analysis. [中国医务人员职业倦怠检出率Meta分析]. Modern Preventive Medicine, 48(08),1379-1383.	3	non-CSSCI	2021	2020.4	6	30	20243	NR	1	0	1	1	1	1	0	1	0	1	0	0	1	0	0	0	1	1	1	0	1	1	1	1	0	1	1	0	0	0	1	1	1	1	0	1	1	1	1	0
2225	Shen, K., Huang, D., Liu, Q., Guo, Y., & Zeng, X.T.(2017). Correlation between mental health and personality characteristics of Chinese medical students: a meta analysis. [中国医学生心理健康状况与人格特征相关性研究的元分析]. Chinese Journal of Evidence-based Cardiovascular Medicine, 9(09),1029-1033.	5	non-CSSCI	2017	NR	4	16	96387	NR	1	0	1	1	0	1	0	1	0	1	0	0	0	1	0	0	1	1	1	0	0	1	1	1	0	0	1	1	1	0	1	1	1	1	0	1	1	1	1	0
2226	Xu, S., & Zhao, J.Y.(2018). Meta-analysis on mental health status of medical college students in China. [中国医学院校学生心理健康情况Meta分析]. Practical Preventive Medicine, 25(04),463-466.	2	non-CSSCI	2018	2016.8	3	19	15527	NR	1	0	1	1	1	1	0	1	0	1	0	1	1	0	0	0	1	1	1	0	1	1	1	1	0	0	1	0	1	0	1	1	1	1	0	1	1	1	1	1
2228	Dong, L.Q.(2021). A meta-analysis on Chinese EFL learners’ foreign language anxiety and foreign language learning outcomes. [中国英语学习者外语焦虑与学业成绩的关系:基于元分析的论证]. Foreign Languages World, (01),54-61.	1	CSSCI	2021	NR	6	43	24596	NR	1	0	1	1	0	1	0	0	0	1	0	1	0	0	0	0	1	1	1	0	0	1	1	1	0	1	0	1	0	0	0	1	1	0	0	1	1	1	1	1
2229	Gao, Y.C., Xiong, Y., Xu, C., Dou, Q.Y., & Dong, B.L.(2021). A meta-analysis of long-term care insurance purchase intention rate in China. [中国长期照护保险购买意愿率的Meta分析]. Chinese Journal of Evidence-Based Medicine, 21(08),953-963.	5	non-CSSCI	2021	2021.3	5	66	151231	NR	1	0	1	1	1	1	0	1	0	1	0	1	1	1	0	0	1	1	1	0	1	1	1	1	0	1	0	0	0	0	1	1	1	1	0	1	1	1	1	0
2230	Zhang, G.R., & Gu, N.(2022). A meta-analysis of related factors of school bullying among primary and middle school students in China. [中国中小学生校园欺凌相关因素的meta分析]. ChineseMental Health Journal, 36(01),37-43.	2	non-CSSCI	2022	2021.3	7	19	97615	NR	1	0	1	1	0	1	0	1	0	1	0	1	0	0	0	0	1	0	1	0	1	1	1	1	0	1	0	1	0	1	1	1	1	1	0	1	1	1	1	1
2231	Miao, R.K. (2020). A Meta-analysis of the Relationship between Negative Life Events and Depressive Symptoms of Chinese Middle School Students. [中国中学生负性生活事件与抑郁症状关系的元分析]. Journal of Shanghai Education Research, (03),47-50.	1	non-CSSCI	2020	2019.9	6	49	61003	NR	1	0	1	1	0	1	0	1	0	1	0	0	0	0	0	0	1	1	1	0	0	1	1	1	0	1	0	1	0	0	1	1	1	0	0	1	1	1	1	0
2232	He, M.Y., Kou, D.Q., Liu, D.Z., & Jiang, M.X.(2022). The Application of Chinese Middle School Students' Mathematics Learning Strategies: A Meta-Analysis. [中国中学生数学学习策略运用的元分析]. Journal of Mathematics Education, 31(02),90-96.	4	CSSCI	2022	2020.6	8	29	14570	NR	1	0	1	1	1	1	0	1	0	1	0	0	0	0	0	0	1	1	1	0	0	1	1	1	0	1	0	1	0	0	1	1	1	1	0	1	1	1	1	0
2233	Zhang, Z.H., & Sun, Y.H. (2018). A meta-analysis on Internet addiction disorder in Chinese middle school students. [中国中学生网络成瘾现况及流行特征的Meta分析]. Chinese Journal School Health, 39(10),1481-1485.	2	non-CSSCI	2018	2016.12	8	25	72832	NR	1	0	1	1	1	1	0	1	0	1	0	1	1	0	0	0	1	1	1	0	1	1	1	1	0	1	1	1	0	0	1	1	1	1	0	1	1	1	1	1
2234	Dong, Y.H., Liu, Y., Liu, L., He, W., Peng, G.P., Yin, Y.Z.,.... Reported rate of suicide-related behaviors among Chinese adolescents: A meta-analysis. [中国中学生自杀相关行为报告率的Meta分析]. Chinese Journal School Health, 35(04),532-536.	8	non-CSSCI	2014	2013.4	6	42	153245	NR	1	0	1	1	1	1	0	1	0	1	0	1	0	0	0	0	1	1	1	0	0	1	1	1	0	1	0	1	0	0	1	1	1	0	0	1	1	1	1	0
2235	Zou, G.S.,, Lv, J.C., & Qiao, X.W.(2021). A meta-analysis of detection rate of suicidal ideation in middle school students in China. [中国中学生自杀意念检出率的meta分析]. Chinese Mental Health Journal, 35(08),643-650.	3	non-CSSCI	2021	2020.6	8	27	288354	NR	1	0	1	1	1	1	0	1	0	1	0	0	1	1	1	0	1	1	1	0	1	1	1	1	0	1	1	1	0	1	1	1	1	1	0	1	1	1	1	0
2236	Wang, Y.T., Xiao, Y.Y., Guo, Y.Y., & Hu, M. (2019). A systematic review and meta-analysis of related factors of suicide ideation among Chinese middle and high school students. [中国中学生自杀意念相关因素的系统综述和meta分析]. Chinese Mental Health Journal, 33(06),464-469.	4	CSSCI	2019	2016.12	9	32	237875	NR	1	0	1	1	1	1	0	1	0	1	0	1	0	0	0	0	1	0	0	0	1	1	1	1	0	1	0	0	0	0	0	1	1	1	0	1	1	1	1	1
2239	Wu, M.J., & Zhao, Z.Y.(2019). A Meta-analysis of the Relationship Between lnnovation and Performance in SMEs. [中小企业创新与企业绩效关系的META分析]. Journal of Industrial Technological Economics, (06),63-70.	2	CSSCI	2019	NR	3	37	25367	NR	1	1	1	1	1	1	0	1	0	1	0	0	0	0	0	0	1	0	0	0	0	1	0	1	0	1	0	0	0	0	0	1	1	1	0	1	1	1	1	0
2240	Wu, Q.Q., & Zheng, X.J.(2012). A Meta-Analysis Concerning the Influencing Factors of the Teachers' Job Burnout in Primary and Secondary School. [中小学教师职业倦怠影响因素的元分析]. Psychological Research, 5(03),85-89.	2	non-CSSCI	2012	NR	2	59	21400	NR	1	0	1	1	0	1	0	1	0	1	0	0	0	0	0	0	1	0	0	0	0	1	1	1	0	0	0	0	0	0	1	1	1	1	0	1	1	1	1	0
2245	Li, Y., Li, H., & Bai, X.J. (2010). Meta-analytic Review on the Studies of Emotional Intelligence between Boys and Girls in Middle School. [中学生情绪智力性别比较研究的元分析]. Journal of Zunyi Normal College, 12(04),62-65.	3	non-CSSCI	2010	NR	1	6	3276	NR	1	1	1	1	1	1	0	0	0	1	0	0	0	0	0	0	0	0	1	0	0	1	1	1	0	0	0	0	0	0	1	1	1	1	0	1	1	0	0	0
2247	Peng, Y.H., Ye, Y.D., & Shen, C.P.(2019). A Meta-analysis of Self-directed Learning Tendencies of Middle School Students. [中学生自我导向学习倾向性的元分析]. Journal of Jimei University (Educational Science Edition), 20(01),49-54.	3	non-CSSCI	2019	NR	3	7	3788	NR	1	0	1	1	0	1	0	0	0	1	0	0	0	0	0	0	0	0	1	0	0	1	1	1	0	1	1	1	0	0	1	1	1	0	0	1	1	1	1	0
2251	Chen, C.R., Gao, Y.H., & Shen, H.Y. (2012). A Meta-analysis of Relationship Between Subjective Well-being and Big Three Personality. [主观幸福感与大三人格特征相关研究的元分析]. Advances in Psychological Science, 20(01),19-26.	3	CSSCI	2012	2011.4	2	43	16377	NR	1	0	1	1	0	0	0	1	0	1	0	0	0	0	0	0	1	0	1	0	0	1	0	1	0	1	0	0	0	0	1	1	1	0	0	1	1	1	1	0
2253	Lou, W.L., & Ma, K.X.(2021). A Meta-analysis of the Impact of Housing Characteristics on the Settlement Intention of Floatinc Population in China. [住房特征对我国流动人口定居意愿影响的Meta分析]. Population and Society, 37(06),95-106.	2	non-CSSCI	2021	NR	3	55	2835969	NR	1	1	1	1	1	0	0	0	0	1	0	0	0	0	0	0	0	0	1	0	0	1	1	1	0	1	0	1	0	0	1	1	1	1	0	1	1	1	1	0
2255	Ye, S.H., Guo, D.Q., & Ge, H.(2014). The influencing factors of external knowledge transfer of transformation business----base on meta analysis technology. [转型企业外部知识转移影响因素研究——基于元分析方法]. Studies in Science of Science, 32(06),909-918.	3	CSSCI	2014	2013.7	5	38	NR	NR	1	1	1	1	1	0	0	1	0	1	0	0	0	0	0	0	1	1	1	0	0	1	1	1	0	0	0	1	0	0	1	1	1	1	0	1	1	1	1	0
2257	Wang, F.M., & Dong, Z.Y.(2018). Meta-analysis of the Effect of Financial Support Policies on Entrepreneurship. [资金支持政策对创业影响的Meta分析研究]. Research and Development Management, 30(03),133-144.	2	CSSCI	2018	NR	4	66	282334	NR	1	1	1	1	1	0	0	0	0	1	0	0	0	0	0	0	1	0	1	0	0	1	1	1	0	1	0	1	0	0	1	1	1	1	0	1	1	1	1	0
2263	Zhang, L.H., & Zhu, H.(2021). Relationship between narcissism and aggression: A meta-analysis. [自恋与攻击性关系的元分析]. Acta Psychologica Sinica, 53(11),1228-1243.	2	CSSCI	2021	2021.2	7	121	73687	NR	1	1	1	1	1	0	0	1	0	1	0	0	0	0	0	0	1	0	1	0	0	1	1	1	0	1	0	1	0	0	1	1	1	0	0	1	1	1	1	0
2264	Cheng, H., Zhang, Y.L., Yao, X., & Zhang, X.K.(2021). The relationship between narcissism and behavior inhibition/activation system: a meta-analysis. [自恋与行为抑制/激活系统的关系:元分析]. Advances in Psychological Science, 29(10),1796-1807.	4	CSSCI	2021	2020.9	10	19	7702	NR	1	1	1	1	0	0	0	1	0	1	0	0	0	0	0	0	1	0	1	0	1	1	1	1	0	1	0	1	0	0	1	1	1	0	0	1	1	1	1	0
2266	Wang, Y.B., & Huang, Y.T.(2022). A meta-analysis of the relation between L2 self-efficacy and language proficiency. [自我效能感和二语成就关系的元分析]. Foreign Language World, (03),89-96.	2	CSSCI	2022	2020.11	6	56	31599	NR	1	0	1	1	1	0	0	1	0	1	0	1	0	1	0	0	1	0	1	0	0	1	1	1	0	1	0	1	0	0	1	1	1	0	0	1	1	1	1	1
2267	Deng, X.P., & Zhang, X.K. (2011). Understanding the Relationship between Self-esteem and Creativity: A Meta-analysis. [自尊与创造力相关的元分析]. Advances in Psychological Science, 19(05), 645-651	2	CSSCI	2011	NR	3	18	3956	NR	1	0	1	1	0	0	0	0	0	1	0	1	0	1	0	0	0	0	1	0	0	1	0	1	0	1	0	0	0	0	1	1	1	1	0	1	1	1	1	1
2268	Xu, X.C., Li, H., & Liu, Y.L.(2021). The Relationship Between Self-esteem and Prosocial Behavior:The Evidence from Meta-analysis. [自尊与亲社会行为的关系:来自元分析的证据]. Psychology: Techniques and Applications, 9(08), 449-460.	3	non-CSSCI	2021	NR	7	28	15715	NR	1	0	1	1	1	1	0	0	0	1	0	0	0	0	0	0	0	0	1	0	0	1	1	1	0	1	0	1	0	0	1	1	1	0	0	1	1	1	1	0
2269	Zhang, Y.L., Li, S., & Yu, G.L.(2019). The relationship between self-esteem and social anxiety: a meta-analysis based on Chinese students. [自尊与社交焦虑的关系:基于中国学生群体的元分析]. Advances in Psychological Science, 27(06),1005-1018.	3	CSSCI	2019	2018.11	7	58	32181	PRISMA flow diagram	1	1	1	1	1	1	0	1	0	1	0	0	0	0	0	0	1	1	1	0	0	1	1	1	1	1	0	1	1	0	1	1	1	1	0	1	1	1	1	0
2270	Yin, Y.Y., Xiang, L., & Wang, Y. (2022). Relationship between self-esteem and social anxiety: A meta-analysis. [自尊与社交焦虑关系的元分析]. Chinese Journal of Health Psychology, 30(10), 1473-1480.	3	non-CSSCI	2022	NR	10	130	83552	NR	1	0	1	1	0	1	0	0	0	1	0	0	0	1	0	0	1	1	1	0	0	1	1	1	0	1	0	1	1	0	1	1	1	0	0	1	1	1	1	0
2271	Yang, T., Gao, X., Zhang, M.M., Zhang, T., Liu, R., & Shang, L.T.(2022). Relationship between self-esteem and alademic procrastination: a systematic review and meta-analysis. [自尊与学业拖延行为的关系：一项元分析]. Journal of Neijiang Normal University, 37(06),35-41.	6	non-CSSCI	2022	2021.1	8	74	29559	NR	1	0	1	1	1	1	0	0	0	1	0	1	0	0	0	0	1	1	1	0	0	1	1	1	1	1	0	1	0	0	1	1	1	0	0	1	1	1	1	1
2272	Chang, P.H., & Zhang, X. (2022). The relationship between organizational security support and individual safety behavior: a meta analysis. [组织安全支持与个体安全行为的关系:一项元分析]. Industrial Safety and Environmental Protection, 48(03),41-44.	2	non-CSSCI	2022	NR	7	31	16237	NR	1	1	1	1	1	0	0	1	0	1	0	1	0	0	0	0	1	0	1	0	0	1	1	1	0	0	0	1	0	0	1	1	1	1	0	1	1	1	1	1
2273	Cui, M., Xiao, M.M., & Wang, S.J.(2019). A Meta-analytic Review of Organizational Innovation Climate. [组织创新氛围研究的元分析]. Nankai Management Review, 22(01),98-110.	3	CSSCI	2019	2016.1	6	104	43530	NR	1	0	1	1	1	0	0	1	0	1	0	1	0	0	0	0	1	1	1	0	0	1	1	1	0	1	0	1	0	0	1	1	1	1	0	1	1	1	1	1
2274	Wu, C.T., & Jiang, T. (2018). Relationship between Organizational Dynamic Capability and Knowledge Innovation: A Test Based on Meta-analysis. [组织动态能力与知识创新的关系:一项元分析的检验]. Technology Economics, 37(04),60-67.	2	CSSCI	2018	NR	7	49	10408	NR	1	1	1	1	1	0	0	0	0	1	0	1	0	0	0	0	1	0	1	0	0	1	1	1	0	1	0	1	0	0	1	1	1	1	0	1	1	1	1	0
2275	Liu, Q., & Zheng, X.S.(2021). A Meta-Analysis Concerning the Relationship Between Organizational Justice and Innovative Performance: The mediating Role of Job Embeddedness. [组织公平与创新绩效关系的元分析:工作嵌入的中介作用]. Shanghai Management Science, 43(06),66-71.	2	non-CSSCI	2021	NR	10	82	NR	NR	1	1	1	1	1	0	0	1	0	1	0	1	0	0	0	0	1	0	1	0	0	1	1	1	0	0	0	0	0	0	1	1	1	1	0	1	1	1	1	1
2276	Raymond van Wijk, Justin J.P.Jansen, Marjorie A.Les, & Bikeguei.(2012). Inter and Intra-Organizational Knowledge Transfer:A Meta-Analytic Review and Assessment of its Antecedents and Consequences. [组织间和组织内知识转移:对其前因后果的元分析及评估]. Journal of Management World, (04),159-168.	4	CSSCI	2012	NR	5	75	26636	NR	1	0	1	1	0	1	0	0	0	1	0	1	0	0	0	0	1	0	1	0	0	1	0	1	0	1	0	1	0	0	1	1	1	0	0	1	1	1	1	1
2277	Feng, X.B., & Chen, L.Q.(2014). Meta-analysis on Relationship between Organizational Boundary-spanning Search and Innovation Performance. [组织跨界搜索与创新绩效间关系的元分析]. Technology Economics, 33(10),41-50.	2	CSSCI	2014	NR	5	33	NR	NR	1	1	1	1	0	1	0	0	0	1	0	1	0	0	0	0	1	0	1	0	0	1	0	1	0	1	0	1	0	0	1	1	1	1	0	1	1	1	1	1
2278	Yan, C., & Huang, S.S.(2020). The Impact of Interpersonal Trust on Employee's Creativity in Organizations: An Evidence Based on Meta-analysis. [组织内人际信任对员工创造力的作用:基于元分析的证据]. Technology and Economics,(11),154-164.	2	CSSCI	2020	NR	7	55	17482	NR	1	1	1	1	0	0	0	0	0	1	0	1	0	0	0	0	1	1	1	0	0	1	1	1	0	1	0	1	1	0	1	1	1	1	0	1	1	1	1	1
2279	Huang, C.R., & Hu, Y.(2020). The relationship between trust and creativity in organizations: Evidence from meta-analysis. [组织内信任与创造力的关系:元分析的证据]. Advances in Psychological Science, 28(07),1118-1132.	2	CSSCI	2020	NR	10	85	25492	NR	1	1	1	1	1	0	0	0	0	1	0	1	0	0	0	0	1	1	1	0	0	1	1	1	1	1	0	1	0	0	1	1	1	1	0	1	1	1	1	1
2280	Guo, W.C., & Chen, A.Q.(2022). A meta-analysis of the research on organizational human capital. [组织人力资本研究元分析]. Science Research Management, 43(11),191-199.	2	CSSCI	2022	2020.3	6	147	71058	NR	1	0	1	1	1	0	0	1	0	1	0	1	0	0	0	0	1	1	1	0	0	1	1	1	0	0	0	1	0	0	1	1	1	1	0	1	1	1	1	1
2281	Du, P.C., Ding, M.R., Gong, M.Y., & Wang, C.C.(2016). A Meta-analysis on the Relationship of Organizational Identification and Non-task Performance. [组织认同与非任务绩效关系的元分析]. Science and Technology Management Research, (16),137-143.	4	CSSCI	2016	NR	5	97	35344	NR	1	1	1	1	1	1	0	1	0	1	0	1	0	0	0	0	1	1	1	0	0	1	1	1	0	1	0	0	0	0	1	1	1	1	0	1	1	1	1	1
2282	Zhang, S.H., & Liu, Z.Y.(2016). A meta-analysis of the relationship between organizational identification and turnover intention. [组织认同与离职意向关系的元分析]. Acta Psychologica Sinica, 48(12),1561-1573.	2	CSSCI	2016	2015.1	12	59	23180	NR	1	1	1	1	1	0	1	1	1	1	0	1	0	0	0	0	1	1	1	0	0	1	1	1	1	1	0	1	0	0	1	1	1	1	0	1	1	1	1	1
2283	Liu, Z.Q., Ge, L., & Wang, F.J.(2015). Organizational tenure and employee innovation: A meta-analysis based on status attributes and cultural differences. [组织任期与员工创新:基于地位属性和文化差异的元分析]. Nankai Management Review, 18(06),4-15.	3	CSSCI	2015	NR	8	76	21659	NR	1	1	1	1	1	0	0	1	0	1	0	1	0	0	0	0	1	1	1	0	0	1	1	1	0	1	0	0	0	0	1	1	1	1	0	1	1	1	1	1
2284	Ye, J., Zhang, X.F., & Zhou, L.L.(2022). Relationship Between Organizational Resilience and Innovation: A Systematic Review and Meta-analysis. [组织韧性与创新的关系：一项元分析]. Science and Technology Management Research, (13),105-114.	3	CSSCI	2022	NR	4	71	19299	NR	1	1	1	1	1	0	0	0	0	1	0	1	0	0	0	0	1	1	1	0	0	1	1	1	0	1	0	1	0	0	1	1	1	1	0	1	1	1	1	1
2285	Wu, J.Z., & Xiao, S.F. (2016). Organizational Antecedents and Performance Consequence of Organizational Ambidexterity: A Meta analysis. [组织双元性的组织前因和绩效后果:一个元分析]. Forecast, 35(04),22-27.	2	CSSCI	2016	NR	8	58	79581	NR	1	1	1	1	1	0	0	0	0	1	0	1	0	0	0	0	1	1	1	0	0	1	1	1	0	1	0	1	0	0	1	1	1	1	0	1	1	1	1	1
2286	Zheng, M.Y., Xu, M.D., Ma, W.C., & Huang, P.(2021). Influence of Organizational Unlearning on Performance: The Evidence of Meta Analysis. [组织忘却学习如何影响绩效：基于元分析的证据]. Science and Technology Management Research, (13),176-182.	4	CSSCI	2021	NR	4	43	8840	NR	1	1	1	1	1	0	0	0	0	1	0	1	0	0	0	0	1	0	0	0	0	1	1	1	0	1	0	1	1	0	1	1	1	1	0	1	1	1	1	0
2287	Wei, D.X., Yu, S.J., & Zhao, S.M.(2020). How do organizational cultures affect organizational innovation? Meta analysis of empirical evidence in China. [组织文化对组织创新的效用如何?——来自中国情境下的Meta分析证据]. Journal of Central South University (Social Science Edition), 26(03),112-123.	3	CSSCI	2020	NR	7	39	23072	NR	1	1	1	1	1	1	0	0	1	1	0	1	0	0	0	0	1	1	1	0	0	1	1	1	0	1	0	1	0	0	1	1	1	1	0	1	1	1	1	1
2292	Zhao, Y.H.(2014). Meta-Analysis of Organization Knowledge Innovation Influencing Factors. [组织知识创新影响因素的元分析]. Science, Technology and Economy, 28(02),9-13.	1	non-CSSCI	2014	2013.7	2	56	NR	NR	1	1	1	1	1	0	0	1	0	1	0	0	0	0	0	0	1	0	0	0	0	1	0	1	0	0	0	0	0	0	1	1	0	0	0	1	1	1	1	0
[truncated: 21 more columns]

## Sheet: content analysis of IR
Study ID	研究主题(Topic)	前言(Introduction)									方法 (Methods)
		E									F
		背景(background)		文献回顾 (literature review)		目的 (aims)	研究意义 (research meaning)		研究假设 (assumptions)		检索 (literature retrieval)																筛选过程 (literature screen)									资料提取的方法(data extraction and coding methods)			数据提取资料(Data extraction item)
		E1		E2		E3	E4		E5		F1																F2									F3			F4
[truncated: 416 more rows]
[truncated: 91 more columns]

## Sheet: content analysis of NIR
Study ID	研究主题(Topic)	研究类型 (Study design)				题目(Title)		摘要(Abstract)																			前言(Introduction)									方法 (Methods)
		B				C		D																			E									F
[truncated: 642 more rows]
[truncated: 131 more columns]
