# Supplementary material for: Critical appraisal of methodological quality and completeness of reporting in Chinese social science systematic reviews with meta‐analysis: A systematic review
Source: Campbell Syst Rev. 2025 Jan 19;21(1):e70014. doi: 10.1002/cl2.70014 (PMC11743190; doi:10.1002/cl2.70014)
Supplement: Supplementary file 2 — Supporting information. [file CL2-21-e70014-s003.xlsx]

## Sheet: intervention reviews
Study ID	Citation	Basic information								Title	PRISMA-A											PRISMA 2020
		Number of authors	Literature source	Publication year	Date to search	Number of databases searched	Number of primary studies included	Sample Size	PRISMA citation	report t1	report a1	report a2	report a3	report a4	report a5	report a6	report a7	report a8	report a9	report a10	report a11	Report f3	Report f4	Report f5	Report f6	Report f7	Report f8	Report f9	Report f10a	Report f10b	Report f11	Report f12	Report f13a	Report f13b	Report f13c	Report f13d	Report f13e	Report f13f	Report f14	Report f15	Report f16a	Report f16b	Report f17	Report f18	Report f19	Report f20a	Report f20b	Report f20c	Report f20d
18	Yu, W., & Ding, L. (2022). The Impact of AR on Science Education: A Meta-analysis. [AR对科学教育的影响：元分析]. Public Communication of Science & Technology, (18), 109-113.	2	non-CSSCI	2022	NR	1	9	NR	NR	meta-analysis	Yes	No	Yes	No	No	Partial Yes	Yes	No	No	No	No	Yes	Yes	Partial Yes	Yes	Partial Yes	Partial Yes	Partial Yes	Yes	Yes	No	Yes	No	Yes	No	Yes	Yes	No	No	No	Yes	No	Yes	No	No	No	Yes	Yes	No
19	Ji, J., Wang, L., Hao, L., Cheng, Y., & Lei, X. (2022). Meta-analysis of the Application Effect of BOPPPS Teaching Model among Medical Students in China. [BOPPPS教学模式在我国医学生中应用效果的Meta分析]. Journal of Yan'an University(Medical Science Edition), (03), 105-109+112.	5	non-CSSCI	2022	2021/7	6	20	2665	NR	meta-analysis	Yes	No	Yes	No	No	Partial Yes	Yes	No	Yes	No	No	Yes	Yes	Partial Yes	Yes	Partial Yes	Yes	Yes	Yes	Yes	Yes	Yes	Yes	Yes	No	Yes	No	Yes	No	No	Yes	No	Yes	Yes	Yes	Yes	Yes	No	Yes
20	Zhang, J., & Han, L., Lv, L. (2022). Meta-analysis of the effect of BOPPPS teaching mode in medical students. [BOPPPS教学模式在医学生课程教学效果的meta分析]. Chongqing Medicine, (05), 854-858.	3	non-CSSCI	2022	2021/6	4	17	1818	NR	meta-analysis	Yes	Partial Yes	Yes	Yes	Partial Yes	Partial Yes	Yes	No	Yes	No	No	Partial Yes	Yes	Partial Yes	Yes	Partial Yes	Yes	Partial Yes	No	No	Yes	Yes	Partial Yes	Yes	No	Yes	No	Yes	No	No	Yes	No	Yes	Yes	Yes	Yes	Yes	No	Yes
25	Chen, J., Hou, Y., Tao, Y. (2019). Meta analysis of the application effect of CP teaching in medical clinical teaching. [CP教学在医学临床带教中应用效果的Meta分析]. China Modern Medicine, (03), 178-180+184.	3	non-CSSCI	2019	NR	1	29	NR	NR	meta-analysis	Yes	Partial Yes	Yes	No	No	Partial Yes	Yes	No	Partial Yes	No	No	Partial Yes	Yes	Partial Yes	Yes	Partial Yes	Yes	No	No	No	No	Yes	Yes	No	No	Yes	No	No	No	No	No	No	No	No	Yes	No	Yes	No	No
28	Yang, Y., Liu, F., Liu, L. (2020). Application of evidence-based medicine combined with problem-based learning method in clinical teaching: a meta-analysis. [EBM结合PBL教学法在我国临床教学中应用效果的Meta分析]. Chinese Journal of Evidence-Based Medicine, (08), 962-968.	3	non-CSSCI	2020	2020/3	6	33	2855	NR	meta-analysis	Yes	Partial Yes	Yes	Partial Yes	No	Partial Yes	Yes	No	Partial Yes	No	No	Partial Yes	Yes	Partial Yes	Yes	Partial Yes	Yes	Yes	Partial Yes	Partial Yes	Partial Yes	Yes	No	No	No	Yes	Yes	No	No	No	Yes	Partial Yes	Partial Yes	Yes	Yes	No	Yes	Yes	No
31	Hou, H., & Wang, D. (2021). The Influential Effect of ICT on Engineering Students’ Creativity——Meta Analysis Based on 41 Experimental and Quasi-experimental Studies At Home and Abroad. [ICT对工科学生创造力的影响效应——基于国内外41项实验与准实验研究的Meta分析]. Modern Educational Technology, (12), 110-118.	2	CSSCI	2021	2021/6	7	41	NR	NR	meta-analysis	Yes	Partial Yes	No	No	No	Partial Yes	Yes	No	Partial Yes	No	No	Yes	Yes	Partial Yes	Yes	Partial Yes	No	Partial Yes	Yes	Yes	No	Yes	No	No	No	Yes	No	No	No	No	No	No	No	No	No	No	Yes	No	No
35	Wan, J. (2019). A Meta-analysis: Can Captioned Video Really Facilitate Listening Comprehension [Meta分析:字幕视频能否促进听力理解]. Language Education, (02), 7-15.	1	non-CSSCI	2019	NR	4	13	1360	NR	meta-analysis	Yes	Partial Yes	No	No	No	Yes	Partial Yes	No	Partial Yes	No	No	Partial Yes	Yes	Partial Yes	Yes	Partial Yes	No	Partial Yes	No	No	No	Yes	No	No	No	Yes	Yes	Yes	No	No	No	No	No	No	No	No	Yes	Yes	Yes
36	Zheng, K., & Li, X. (2018). Meta-analysis of the Effectiveness of Mini-CEX Teaching on Training of Low-Seniority Medical Personnel. [Mini-CEX教学对低年资医务人员培训效果的Meta分析]. China Health Industry, (33), 147-148.	2	non-CSSCI	2018	NR	4	6	324	NR	meta-analysis	Yes	Partial Yes	Yes	No	No	Partial Yes	Partial Yes	No	Partial Yes	No	No	No	Yes	Partial Yes	Yes	Partial Yes	No	No	No	No	Partial Yes	No	No	No	No	Yes	No	No	No	No	No	No	Yes	Yes	Yes	No	Yes	No	No
37	Zheng, K., & Li, X. (2018). Meta-analysis of Comparison of Initial and Final Pass Rates in Medical Training using Mini-CEX Teaching. [Mini-CEX教学在医学培训生初次和末次培训合格率比较的Meta分析]. China Health Industry, (14), 179-180.	2	non-CSSCI	2018	2018/5	4	5	232	NR	meta-analysis	Yes	Partial Yes	Yes	No	No	Partial Yes	Yes	No	Partial Yes	No	No	No	Yes	Yes	Yes	Partial Yes	No	Partial Yes	Yes	Partial Yes	Yes	No	Yes	No	No	Yes	Partial Yes	No	No	No	Yes	No	Yes	No	No	No	Yes	No	Yes
38	Zhang, W., Zhong, Y., & Wang, P. (2021). Systematic Evaluation of Application Efect of Mini CEX in Clinical Medicine undergraduate Practice Teaching in China. [Mini-CEX在我国临床医学本科实习教学中应用效果的系统评价]. Health Vocational Education, (20), 50-53.	3	non-CSSCI	2021	2020/8	4	12	956	NR	systematic review	Yes	No	No	No	No	No	No	No	No	No	No	Yes	Yes	Yes	Yes	Yes	Yes	Yes	Yes	Yes	Yes	Yes	Yes	No	No	Yes	No	Yes	No	No	Yes	Yes	Yes	Yes	Yes	No	Yes	Yes	Yes
39	Li, X., & Zhang, H. (2019). Meta-analysis of the Effect of MOOC Teaching on the Teaching Effectiveness of Nursing-related Courses in China. [MOOC教学对我国护理相关课程教学效果影响的Meta分析]. Chinese General Practice Nursing, (25), 3201-3204.	2	non-CSSCI	2019	NR	3	8	1374	NR	meta-analysis	Yes	Partial Yes	No	No	No	Partial Yes	Yes	Yes	No	No	No	No	Yes	Yes	Yes	Partial Yes	No	Yes	Yes	Yes	Yes	Yes	Yes	No	No	Yes	No	No	No	No	Yes	No	Yes	Yes	Yes	No	Yes	No	No
42	You, X., Li, Q., Zhang, Z., Huang, P., & Liu, Z. (2021). Effectiveness of N-Back Working Memory Training: An Evidence from Meta-Analysis. [N-back任务训练迁移效果及其影响因素：来自元分析的证据]. Studies of Psychology and Behavior, (06), 794-801.	5	CSSCI	2021	2020/1	8	32	1820	NR	meta-analysis	Yes	No	No	No	No	Partial Yes	Yes	No	Yes	No	No	No	Yes	Yes	Yes	Partial Yes	Yes	Yes	Yes	Yes	No	Yes	Partial Yes	Yes	No	Yes	No	No	Yes	No	Yes	Yes	No	No	No	No	Yes	No	No
43	Yu, Y., Zuo, J., Yu, H., Jiao, Z., & Wang, X. (2020). The influence of OBE Education mode on the learning effect of college students-experiments and quasi-experiments A meta-analysis based on 31 valid samples. [OBE教育模式对高校学生学习效果的影响——基于31个有效样本的实验与准实验元分析]. Forestry and Grassland Machinery, (04), 49-55.	5	non-CSSCI	2020	NR	6	31	NR	NR	meta-analysis	Yes	No	No	No	No	Partial Yes	Partial Yes	No	No	No	No	No	Yes	Yes	Yes	Partial Yes	No	Partial Yes	Yes	Yes	No	Yes	Yes	No	Yes	Yes	No	No	Yes	No	No	No	Partial Yes	No	Yes	No	Yes	No	No
44	Wang, H., Wang, H., Xu, R., & Liu, Q. (2016). Meta-analysis of the Impact of OSCE on Learning Effectiveness of Nursing Students. [OSCE对护理专业学生学习效果影响的Meta分析]. China Higher Medical Education, (10), 93-94.	4	non-CSSCI	2016	2014-09-01	5	4	274	NR	meta-analysis	Yes	No	No	No	No	Partial Yes	Partial Yes	Yes	Yes	No	No	No	Yes	Partial Yes	Yes	Partial Yes	No	Partial Yes	Yes	Partial Yes	No	Yes	Yes	Yes	No	Yes	Yes	Yes	No	No	No	No	Yes	Yes	Yes	Yes	Yes	Yes	Yes
45	Peng, Y., & Gao, G. (2020). Meta-analysis of the Application Effect of OSCE Teaching Model in Clinical Internship Teaching in Hospitals. [OSCE教学模式在医院临床实习教学中应用效果的Meta分析]. Health Vocational Education, (01), 104-109.	2	non-CSSCI	2020	2018-04-01	9	12	1390	NR	meta-analysis	Yes	No	No	No	No	Partial Yes	Partial Yes	No	Yes	No	No	No	Yes	Partial Yes	Yes	Yes	Yes	Partial Yes	Partial Yes	Partial Yes	No	Yes	Yes	Yes	No	Yes	Yes	Yes	No	No	Yes	No	Yes	No	Yes	No	Yes	Yes	No
46	Liu, Y., Zhu, X., & Wang, Q. (2020). Meta-analysis of the Impact of OSCE Assessment Model on the Clinical Operation Skills Level of Nursing Students. [OSCE考核模式对护理在校生临床操作技能水平影响的Meta分析]. Health Vocational Education, (16), 148-151.	3	non-CSSCI	2020	2019-12-01	7	14	2647	NR	meta-analysis	Yes	No	Yes	No	No	Partial Yes	Yes	No	Partial Yes	No	No	No	Yes	Partial Yes	Yes	Yes	No	Yes	Yes	Partial Yes	No	Yes	Yes	Yes	No	Yes	Yes	No	No	No	No	No	Yes	No	Yes	No	Yes	Yes	No
47	Li, P., Chen, X., Xie, X., Su, G., Li, J., & Wu, H. (2022). Meta-analysis of the Application Effect of PBL, CBL, TBL Teaching Methods in Medical Genetics Teaching. [PBL、CBL、TBL教学法在医学遗传学教学中应用效果的Meta分析]. Health Vocational Education, (01), 50-55.	6	non-CSSCI	2022	2021-02-01	4	30	6523	NR	meta-analysis	Yes	No	No	No	No	Partial Yes	Partial Yes	Yes	Partial Yes	No	No	No	Yes	Partial Yes	Yes	Partial Yes	Yes	Partial Yes	Partial Yes	Partial Yes	No	Yes	Yes	Yes	No	Yes	Yes	No	No	No	Yes	No	Yes	No	Yes	No	Yes	Yes	No
48	Ma, J., Liang, H., Fan, W., & Li, H. (2022). Meta-analvsis of PBL+CBL+TBL mixed teaching mode applied to teaching effect of basic medicine in our country. [PBL+CBL+TBL混合式教学模式应用于我国基础医学教学效果的Meta分析]. Chinese Journal of Immunology, (18), 2274-2279.	4	non-CSSCI	2022	2021-04-01	5	18	3088	NR	meta-analysis	Yes	No	No	No	No	Yes	Yes	No	Partial Yes	No	No	Partial Yes	Yes	Partial Yes	Yes	Partial Yes	Yes	Yes	Yes	Partial Yes	No	Yes	Yes	Yes	No	Yes	Yes	No	No	No	Yes	No	Yes	No	Yes	No	Yes	Yes	No
49	Sun, M., Bu, R., Tan, S., Zhang, F., & Zhao, W. (2018). Systematic Evaluation and Application Study of PBL+CBL Joint Teaching Method in Clinical Internship Teaching of Surgery. [PBL+CBL联合教学法在外科学临床实习教学中的系统评价和应用研究]. Health Vocational Education, (15), 97-100.	5	non-CSSCI	2018	2017/12	4	11	948	NR	systematic review	Yes	No	No	No	No	Partial Yes	Yes	No	Yes	No	No	Partial Yes	Yes	Partial Yes	Yes	Partial Yes	Yes	No	No	No	Yes	No	No	No	No	Yes	Yes	No	No	No	No	No	No	No	Yes	No	Yes	No	No
50	Jia, X., Zeng, W., Zhang, Q., Chen, N., Wu, Y., & Cheng, C. (2017). Effects of problem-based combined with lecture-based double-track learning versus lecture-based learning in surgery education in China: a systematic review. [PBL+LBL双轨教学法与LBL教学法对国内临床专业医学生外科教学效果的系统评价]. Chinese Journal of Evidence-Based Medicine, (10), 1224-1230.	6	non-CSSCI	2017	2017/2	5	14	1386	NR	systematic review	Yes	Yes	Yes	Partial Yes	Partial Yes	Partial Yes	Yes	Partial Yes	Yes	No	No	Partial Yes	Yes	Partial Yes	Yes	Yes	Yes	Yes	Yes	Yes	Yes	Yes	Partial Yes	Yes	No	Yes	No	No	No	No	Yes	No	Yes	Yes	Yes	No	Yes	No	No
51	Tian, J. (2019). Meta-analysis of the Application Effect of PBL+LBL Dual-Track Teaching Mode in Clinical Medical Education in China. [PBL+LBL双轨教学模式在国内临床医学教学中应用效果的Meta分析]. Industrial & Science Tribune, (10), 197-198.	1	non-CSSCI	2019	NR	5	5	546	NR	meta-analysis	Yes	Partial Yes	No	No	Partial Yes	Partial Yes	Yes	No	Yes	No	No	No	Yes	Partial Yes	Yes	Partial Yes	Partial Yes	Yes	Yes	No	Partial Yes	Yes	No	Yes	No	Yes	No	No	No	No	No	No	No	No	No	No	Yes	No	No
54	Wang, X., Xu, J., Wang, J., Luo, J., Zhai, G., & Cheng, Y. (2017). Meta-analysis of the Application Effect of PBL and LBL Teaching Models in Clinical Psychiatry Teaching. [PBL和LBL教学模式在精神科临床教学中运用效果的Meta分析]. Health Vocational Education, (03), 52-54.	6	non-CSSCI	2017	2016/2	6	7	813	NR	meta-analysis	Yes	Partial Yes	No	Yes	Partial Yes	Partial Yes	Yes	Yes	Partial Yes	No	No	Partial Yes	Yes	Partial Yes	Yes	Partial Yes	Partial Yes	Partial Yes	Partial Yes	Partial Yes	Yes	Yes	Yes	Yes	Yes	Yes	No	No	No	No	Partial Yes	No	Yes	Yes	Yes	No	Yes	No	No
55	Yu, K., Qi, D., Qi, H., Chen, X., Wang, S., & Yu, X. (2020). The Effect of PBL or PBL Combining With Other Teaching Method on the Medical Educational Environment: A Meta-Analysis. [PBL或PBL联合其他教学模式对医学教育环境影响的Meta分析]. China Continuing Medical Education, (15), 10-13.	6	non-CSSCI	2020	2018/12	6	9	997	NR	meta-analysis	Yes	Partial Yes	No	Yes	No	Partial Yes	Yes	No	Partial Yes	No	No	No	Yes	Partial Yes	Yes	Yes	No	Yes	Yes	Partial Yes	Partial Yes	Yes	No	No	No	Yes	No	No	No	No	No	No	No	Yes	No	No	Yes	No	No
57	Li, X., Dai, M., Cao, L., & Yao, B. (2020). Effect of problem-based learning on developing students' critical thinking ability: Meta-analysis approach. [PBL教学对学生批判性思维能力培养效果的Meta分析]. Research in Teaching, (01), 28-35.	4	non-CSSCI	2020	2019/6	8	13	NR	NR	meta-analysis	Yes	No	No	No	No	Partial Yes	Partial Yes	Yes	Partial Yes	No	No	Yes	Yes	Partial Yes	Yes	Partial Yes	Yes	Partial Yes	No	Partial Yes	Partial Yes	Yes	No	No	No	Yes	No	Yes	No	No	Yes	Partial Yes	Yes	Yes	Yes	No	Yes	Yes	Yes
58	Cai, X., Yang, P., Lei, G., Wang, L., Liao, L., & Zhou, L. (2019). PBL teaching method's impact on domestic clinical laboratory teaching effect:a meta analysis. [PBL教学法对国内临床检验教学效果影响的meta分析]. International Journal of Laboratory Medicine, (23), 2877-2882.	6	non-CSSCI	2019	2019/3	3	28	NR	NR	meta-analysis	Yes	No	No	No	No	Partial Yes	Yes	No	Yes	No	No	No	Yes	Partial Yes	Yes	Partial Yes	No	Yes	Partial Yes	Partial Yes	Yes	Yes	No	No	No	Yes	No	Yes	No	No	Yes	Partial Yes	Partial Yes	Yes	Yes	No	Yes	Yes	Yes
59	Wang, H., Zheng, X., & Meng, Y. (2009). Effect of Problem-based Learning in Nursing Students: A Meta-analysis. [PBL教学法对护理专业学生学习效果影响的Meta分析]. Chinese Journal of Evidence-Based Medicine, (01), 93-98.	3	non-CSSCI	2009	2008/1	5	11	NR	NR	meta-analysis	Yes	No	No	No	Partial Yes	Partial Yes	Yes	Yes	Partial Yes	No	No	No	Yes	Partial Yes	Yes	Partial Yes	Yes	Yes	No	Partial Yes	Yes	Yes	No	No	No	Yes	Yes	Yes	No	No	Yes	Partial Yes	Yes	Yes	Yes	No	Yes	Yes	Yes
60	Chen, J., Deng, B., Wu, X., & Li, X. (2020). Influence of problem-based learning on critical thinking of nursing students:a Meta-analysis. [PBL教学法对护生批判性思维影响的Meta分析]. Chinese Evidence-Based Nursing, (08), 755-761.	4	non-CSSCI	2020	2019/8	10	13	982	NR	meta-analysis	Yes	No	Yes	No	No	Partial Yes	Yes	No	Yes	No	No	Yes	Yes	Yes	Yes	Partial Yes	Yes	Yes	Yes	Yes	Yes	Yes	Partial Yes	Partial Yes	No	Yes	No	No	No	No	Yes	Yes	Yes	Yes	Yes	No	Yes	Yes	No
61	Gong, S., Cai, L., Ye, Y., Li, W., & Dong, Y. (2020). The effectiveness of problem based learning on development of nursing students＇ learning effect: A meta-analysis. [PBL教学法对护生学习效果影响的Meta分析]. Modern Nurse, (03), 1-5.	5	non-CSSCI	2020	2017/5	4	13	NR	NR	meta-analysis	Yes	No	No	No	No	No	Yes	Yes	Yes	No	No	No	Yes	Yes	Yes	Partial Yes	Yes	Yes	Yes	Yes	Yes	Yes	Yes	No	No	Yes	No	Yes	Yes	No	Yes	Yes	Yes	Yes	Yes	No	Yes	No	Yes
62	Li, N., Liu, L., Huang, Y., & Qin, L. (2019). Systematic Evaluation of the Effect of PBL Teaching Method on the Teaching Effectiveness of Health Assessment Courses. [PBL教学法对健康评估课程教学效果影响的系统评价]. Educational Modernization, (75), 226-228.	4	non-CSSCI	2019	2018/6	4	4	480	NR	systematic review	Yes	No	No	No	No	Partial Yes	Yes	No	No	No	No	Yes	Yes	Yes	Yes	Partial Yes	Yes	Yes	Yes	Yes	Yes	Yes	Yes	Partial Yes	No	Yes	No	No	Yes	No	Yes	No	Yes	Yes	Yes	Yes	Yes	No	No
63	Li, J., Chen, Y., & Sun, X. (2018). Effectiveness of problem-based learning in clinical nursing education:A systematic review. [PBL教学法对临床护理带教有效性的Meta分析]. Chinese Clinical Nursing, (01), 65-70.	3	non-CSSCI	2018	2017/4	6	12	1201	NR	meta-analysis	Yes	No	No	Partial Yes	No	Partial Yes	Yes	Yes	Yes	No	No	No	Yes	Yes	Yes	Partial Yes	Partial Yes	Partial Yes	Yes	Yes	Yes	Yes	Yes	Partial Yes	No	Yes	No	Yes	Yes	No	Yes	No	Yes	Yes	Yes	No	Yes	No	Yes
66	Wang, Z. (2011). Meta-analysis of the Impact of PBL Teaching Method on the Learning Effectiveness of Medical Students. [PBL教学法对医学生学习效果影响的Meta分析]. China Higher Medical Education, (05), 80-81+109.	1	non-CSSCI	2011	NR	5	21	3131	NR	meta-analysis	Yes	No	No	No	No	Partial Yes	Yes	No	Yes	No	No	No	Yes	Yes	Yes	Partial Yes	Partial Yes	No	No	No	Yes	Yes	Partial Yes	Partial Yes	No	Yes	No	Yes	Yes	No	No	No	No	No	No	No	Yes	No	Yes
67	Tang, H., Dawa Zhuoma, Gao, D., Sun, W., Liao, Z., Mao, S., & Huang, P. (2016). A meta-analysis of the effect of PBL teaching method used for medical graduate students. [PBL教学法对医学研究生学习效果影响的Meta分析]. China Higher Medical Education, (05), 120-121.	8	non-CSSCI	2016	NR	3	12	867	NR	meta-analysis	Yes	No	No	No	No	No	Partial Yes	No	Partial Yes	No	No	No	Yes	Partial Yes	Yes	Partial Yes	Partial Yes	No	Partial Yes	Partial Yes	No	Yes	Yes	Yes	No	Yes	Yes	No	No	No	No	No	No	No	Yes	No	Yes	No	No
68	Nie, S., & Ma, Q. (2017). Meta-analysis of the Impact of PBL Teaching Method on the Teaching Effectiveness of Traditional Chinese Medicine-related Courses. [PBL教学法对中医相关课程教学效果影响的Meta分析]. Educational Modernization, (26), 132-133.	2	non-CSSCI	2017	2016-05-01	6	11	1072	NR	meta-analysis	Yes	No	Yes	No	No	Partial Yes	Partial Yes	No	Partial Yes	No	No	No	Yes	Partial Yes	Yes	Yes	Partial Yes	No	No	Partial Yes	No	Yes	Yes	Yes	No	Yes	Yes	No	No	No	No	No	No	No	Yes	No	Yes	No	No
69	Zhou, M., & Duan, T. (2018). Meta-analysis of the Application Effect of PBL Teaching Method in Rheumatology Teaching. [PBL教学法在风湿病学教学中应用效果的Meta分析]. Health Vocational Education, (15), 64-66.	3	non-CSSCI	2018	2018-03-01	3	8	734	NR	meta-analysis	Yes	No	No	No	No	No	Partial Yes	No	Partial Yes	No	No	No	Yes	Partial Yes	Yes	Partial Yes	No	Partial Yes	No	Partial Yes	No	Yes	Yes	Yes	No	Yes	Yes	No	No	No	No	No	No	No	Yes	No	Yes	No	No
70	Liu, F., Liu, J., Sun, C., Shen, W., Wang, S., & Fang, X. (2019). Effects of PBL Teaching Method in Emergency Medicine:A Meta-analysis of Randomized Controlled Study. [PBL教学法在急诊教学中的效果:基于对照研究的Meta分析]. Journal of Emergency in Traditional Chinese Medicine, (02), 352-355.	6	non-CSSCI	2019	2017-09-01	4	24	2264	NR	meta-analysis	Yes	No	Yes	No	No	Partial Yes	Yes	No	Yes	No	No	No	Yes	Partial Yes	Yes	Yes	Partial Yes	Partial Yes	Yes	Partial Yes	No	Yes	Yes	Yes	No	Yes	Yes	No	No	No	Yes	No	No	No	Yes	No	Yes	No	No
71	Li, J., Fan, Y., Feng, Z., & Yin, W. (2016). Application of PBL Teaching Method in Emergency Clinical Teaching: A Meta-analysis. [PBL教学法在急诊临床教学中应用的Meta分析]. Basic Medical Education, (10), 824-827.	4	non-CSSCI	2016	2016-03-01	3	26	2390	NR	meta-analysis	Yes	No	No	No	No	No	Partial Yes	No	Partial Yes	No	No	No	Yes	Partial Yes	Yes	Partial Yes	No	Partial Yes	Yes	Partial Yes	No	Yes	Yes	Yes	No	Yes	Yes	No	No	No	No	No	No	No	Yes	No	Yes	Yes	No
72	Feng, J., Chen, H., & Li, S. (2013). Meta-analysis of learning outcomes of PBL teaching method in emergency medicine teaching. [PBL教学法在急诊医学教学中学习效果的Meta分析]. China Medical Education Technology, (06), 713-716.	3	non-CSSCI	2013	2012/3	4	9	NR	NR	meta-analysis	Yes	Partial Yes	Yes	No	Partial Yes	Partial Yes	Yes	Yes	Partial Yes	No	No	Partial Yes	Yes	Partial Yes	Yes	Partial Yes	Partial Yes	Yes	Yes	Yes	Yes	Yes	Yes	Yes	No	Yes	No	No	No	No	Partial Yes	No	Partial Yes	No	No	No	Yes	No	No
73	Chen, Y., Jin, H., & Zhao, Y. (2017). Effects of PBL applied in ophthalmology in undergraduate education in China: a Meta-analysis. [PBL教学法在我国本科教育阶段眼科学教学中应用效果的Meta分析]. Journal of Qiqihar Medical University, (10), 1208-1211.	3	non-CSSCI	2017	2017/3	4	10	1112	NR	meta-analysis	Yes	Yes	Yes	No	Partial Yes	Partial Yes	Yes	No	Yes	No	No	Partial Yes	Yes	Partial Yes	Yes	Yes	Partial Yes	Partial Yes	Partial Yes	Partial Yes	Yes	Yes	Yes	Yes	No	Yes	No	Yes	No	No	Yes	No	Yes	Yes	Yes	No	Yes	No	Yes
74	Huang, K., & Huang, C. (2016). Meta-analysis of the Application Effect of PBL Teaching Method in Dermatology Teaching in China. [PBL教学法在我国皮肤性病学教学中应用效果的Meta分析]. Health Vocational Education, (20), 120-122.	2	non-CSSCI	2016	2016/3	4	9	1110	NR	meta-analysis	Yes	Yes	Yes	No	Partial Yes	Partial Yes	Yes	No	Partial Yes	No	No	Partial Yes	Yes	Partial Yes	Yes	Yes	Yes	No	No	No	Yes	Yes	Yes	Yes	No	Yes	No	No	No	No	No	No	Partial Yes	Yes	Yes	No	Yes	No	Yes
79	Yu, K., Qi, D., Liu, B., Qi, H., Chen, X., & Wang, S. (2020). A Meta-analysis of The Effect of Problem-based Learning on the Medical Educational Environment. [PBL教学模式对医学教育环境影响的Meta分析]. China Continuing Medical Education, (10), 28-31.	7	non-CSSCI	2020	2018/12	6	9	997	NR	meta-analysis	Yes	Partial Yes	No	Yes	Partial Yes	No	Yes	Partial Yes	Partial Yes	No	No	Partial Yes	Yes	Partial Yes	Yes	Partial Yes	Yes	Yes	Yes	Yes	No	Yes	Yes	No	No	Yes	No	No	No	No	Partial Yes	No	No	Yes	Yes	No	Yes	No	No
80	Hou, C., Yang, H., Jing, F., Zou, F., Hu, N., & Hu, X. (2022). The systematic evaluation of BL teaching method on the teaching effect of preventive medicine students. [PBL教学模式对预防医学生课程教学效果的系统评价]. Modern Preventive Medicine, (03), 572-576.	6	non-CSSCI	2022	2021-05-01	5	23	2108	NR	systematic review	Yes	Partial Yes	Yes	No	Partial Yes	Partial Yes	Yes	No	Yes	No	No	Partial Yes	Yes	Partial Yes	Yes	Partial Yes	Yes	Yes	Partial Yes	Partial Yes	Yes	Yes	Yes	Partial Yes	No	Yes	Yes	Yes	No	No	No	No	Partial Yes	No	Yes	No	Yes	Yes	Yes
81	Cao, H., Yan, Y., Yu, C., Yuan, Y., Yang, X., Fei, Y., & Li, D. (2020). Systematic review and meta-analysis on evaluating the effectiveness of PBL. teaching mode for acupuncture courses in medical schools in China. [PBL教学模式应用于我国医学院校针灸教学效果评价的系统综述与Meta分析研究]. Education of Chinese Medicine, (04), 41-49.	7	non-CSSCI	2020	2020/3	6	21	NR	NR	meta-analysis	Yes	Partial Yes	Yes	No	Partial Yes	Partial Yes	Yes	Yes	Partial Yes	No	No	Partial Yes	Yes	Partial Yes	Yes	Partial Yes	Yes	Yes	Partial Yes	Partial Yes	Yes	Yes	No	No	No	Yes	Yes	No	No	No	Yes	Partial Yes	Partial Yes	Yes	Yes	No	Yes	Yes	No
83	Zhang, Y., Zhang, L., & Li, H. (2021). The Efficacy and Satisfaction of PBL Teaching Model in Teaching Vocational College Students in China:A Meta-analysis. [PBL教学模式在我国高职院校大学生教学中的效果及满意度的Meta分析]. Journal of Medical Information, (01), 98-104.	3	non-CSSCI	2021	2020/3	5	22	2671	NR	meta-analysis	Yes	Partial Yes	Yes	No	Partial Yes	Partial Yes	Yes	No	Partial Yes	No	No	No	Yes	Partial Yes	Yes	Partial Yes	Yes	Yes	Partial Yes	Partial Yes	Yes	Yes	No	No	No	Yes	Yes	Yes	No	No	Yes	Partial Yes	Yes	Yes	Yes	No	Yes	Yes	Yes
84	Wang, S., Ou, S., Wang, K., & Zhou, X. (2017). Meta-analysis of Learning Outcomes of PBL Teaching Method in Pharmaceutics. [PBL教学模式在我国药剂学教学效果的Meta分析]. Guangdong Chemical Industry, (19), 193-194.	4	non-CSSCI	2017	2017/4	5	5	752	NR	meta-analysis	Yes	Partial Yes	Yes	No	Partial Yes	Partial Yes	Yes	No	Partial Yes	No	No	Partial Yes	Yes	Partial Yes	Yes	Partial Yes	No	No	No	No	Partial Yes	No	No	No	No	Yes	Partial Yes	No	No	No	Yes	No	Partial Yes	Yes	Yes	No	Yes	No	No
85	Wang, M., Zhang, B., Yin, S., Cao, Q., & Guo, Y. (2015). Meta-analysis of Learning Outcomes of PBL Teaching Method in Medical Education. [PBL教学模式在我国医学本科生中教学效果的Meta分析]. Progress in Modern Biomedicine, (25), 4982-4985.	5	non-CSSCI	2015	NR	3	9	986	NR	meta-analysis	Yes	Partial Yes	Yes	Yes	No	Partial Yes	Yes	Yes	Yes	No	No	No	Yes	Partial Yes	Yes	Partial Yes	No	No	No	No	Yes	No	No	No	No	Yes	No	No	No	No	No	No	Yes	Yes	Yes	No	Yes	No	No
87	Luo, W., Zhang, J., Zhang, Y., Li, S., & Xie, M. (2021). Effects of problem-based learning in clinical teaching of interventional radiology: a Meta-analysis. [PBL教学在介入放射学临床教学中应用效果的Meta分析]. Chinese Journal of Interventional Radiology(Electronic Edition), (04), 440-446.	5	non-CSSCI	2021	2021/6	7	9	832	NR	meta-analysis	Yes	No	Yes	No	No	Yes	Yes	No	Yes	No	No	Yes	Yes	Yes	Yes	Partial Yes	Yes	Yes	Yes	Yes	Yes	Yes	Yes	Partial Yes	No	Yes	No	No	No	No	Yes	Partial Yes	Yes	Yes	Yes	No	Yes	No	No
88	Hou, L., & Wang, X. (2022). Meta-Analysis of the Application of Problem-Based Learning in Clinical Curriculum in China. [PBL教学在中国临床医学课程教学中应用的Meta荟萃分析]. International Journal of Geriatrics, (02), 253-257.	2	non-CSSCI	2022	2021/12	6	18	1673	NR	meta-analysis	Yes	No	Yes	No	No	Partial Yes	Yes	No	Yes	No	No	Yes	Yes	Yes	Yes	Partial Yes	Yes	Yes	Yes	Yes	Partial Yes	Yes	Yes	No	No	Yes	No	No	No	No	Yes	Yes	Yes	No	Yes	No	Yes	No	Yes
89	Liang, M., & Li, J. (2017). The effectiveness of intearation of PBL. and CBL. teaching methods on clinical teaching outcomes in medical students:a meta-analvsis. [PBL结合CBL教学法对医学生的临床教学效果的Meta分析]. China Higher Medical Education, (07), 99-100.	2	non-CSSCI	2017	2016/2	11	9	614	NR	meta-analysis	Yes	No	No	No	No	Yes	Yes	No	Yes	No	No	No	Yes	Yes	Yes	Partial Yes	No	No	Yes	Yes	Yes	No	No	No	No	Yes	Yes	No	No	No	Yes	No	Yes	No	No	No	Yes	No	No
91	Wang, Y., & Wang, X. (2020). A Meta-analysis of the Application Effect of PBL Combined with TBL in Basic Medical Courses. [PBL结合TBL教学法在医学基础课程应用效果的Meta分析]. China Continuing Medical Education, (04), 15-18.	2	non-CSSCI	2020	2019/1	4	7	1232	NR	meta-analysis	Yes	No	Yes	No	No	Yes	Yes	No	Yes	No	No	No	Yes	Yes	Yes	Partial Yes	Yes	Yes	Yes	Yes	Yes	Yes	Yes	Partial Yes	No	Yes	No	No	No	No	Yes	Yes	Yes	Yes	Yes	Yes	Yes	Yes	Yes
92	Li, R., Qin, L., Yao, H., Miao, L., Zhang, B., & Liu, L. (2017). Meta Analysis of Application Effect of PBL Combined With Evidence-based Medicine in Clinical Nursing Teaching. [PBL结合循证医学理念在临床护理教学中应用效果的Meta分析]. Continuing Medical Education, (09), 41-42.	7	non-CSSCI	2017	2016/12	6	11	1184	NR	meta-analysis	Yes	No	No	No	No	No	Yes	No	Yes	No	No	No	Yes	Yes	Yes	Partial Yes	No	Yes	Yes	Yes	Partial Yes	Yes	Partial Yes	Partial Yes	No	Yes	No	No	No	No	No	No	Yes	No	No	No	Yes	No	Yes
93	Li, H., Zhang, S., Bai, W., Zhang, W., Feng, W., Dong, C., & Gong, Y. (2021). Teaching effect of PBL combined with CBL double-track teaching method in students of clinical medicine: a systematic review. [PBL联合CBL双轨教学法对临床专业医学生内科教学效果的系统评价]. Chinese Journal of Evidence-Based Cardiovascular Medicine, (11), 1295-1300.	7	non-CSSCI	2021	2020-10-01	5	27	2160	NR	systematic review	Yes	No	Yes	No	No	Partial Yes	Yes	No	Yes	No	No	Partial Yes	Yes	Partial Yes	Yes	Yes	Partial Yes	Yes	Yes	Partial Yes	No	Yes	Yes	Yes	No	Yes	Yes	No	No	No	Yes	No	Yes	No	Yes	No	Yes	Yes	No
94	Yang, X., & Chen, P. (2021). Systematical Evaluation of the Efficacy of PBL combined with CBL Method in Clinical Teaching of Digestive Medicine Department. [PBL联合CBL在消化内科临床教学中应用效果的系统评价]. Chinese Medical Records, (05), 74-78.	2	non-CSSCI	2021	2020-04-01	4	9	602	NR	systematic review	Yes	No	Yes	No	No	Partial Yes	Yes	No	Partial Yes	No	No	Partial Yes	Yes	Partial Yes	Yes	Partial Yes	Partial Yes	Yes	Yes	Partial Yes	No	Yes	Yes	No	No	Yes	Yes	No	No	No	Yes	No	Yes	No	Yes	No	Yes	Yes	No
95	Chang, L., Zhang, X., Li, X., Zhang, R., & Su, J. (2014). Meta-analysis of the Application Effect of PBL Combined with LBL Teaching Method in Eight-Year Clinical Medical Education. [PBL联合LBL教学法在八年制临床医学教学中应用效果的Meta分析]. China Higher Medical Education, (08), 111-113.	5	non-CSSCI	2014	2012-12-01	2	5	212	NR	meta-analysis	Yes	No	Yes	No	No	Partial Yes	Partial Yes	No	Partial Yes	No	No	No	Yes	Partial Yes	Yes	Partial Yes	No	Yes	Partial Yes	Partial Yes	No	Yes	Yes	Yes	No	Yes	Yes	No	No	No	No	No	Yes	No	Yes	No	Yes	No	No
96	Luo, M., Li, Z., & Wu, L. (2022). Meta-Analysis of the lmpact of PBL Combined with Other Teaching Methods on the Critical Thinking of Nursing Students. [PBL联合其他教学方法对护生评判性思维影响的Meta分析]. Health Vocational Education, (17), 66-70.	3	non-CSSCI	2022	2020-12-01	4	15	845	NR	meta-analysis	Yes	No	Yes	No	No	Partial Yes	Partial Yes	No	Yes	No	No	No	Yes	Partial Yes	Yes	Yes	Partial Yes	Yes	Yes	Partial Yes	No	Yes	Yes	Yes	No	Yes	Yes	No	No	No	No	No	Yes	No	Yes	No	Yes	No	No
97	Pang, L., Zhang, X., Li, X., Xu, Y., & Jin, K. (2020). Meta-analysis of the Teaching Effectiveness Comparison between PBL and LBL Teaching Methods for Undergraduate Medical Students. [PBL与LBL教学法对医学本科生教学效果比较的Meta分析]. Journal of Wenzhou Medical University, (05), 428-431.	5	non-CSSCI	2020	2018-01-01	3	18	2528	NR	meta-analysis	Yes	No	Yes	No	No	Partial Yes	Yes	No	Partial Yes	No	No	No	Yes	Partial Yes	Yes	Yes	Partial Yes	No	Partial Yes	Partial Yes	No	Yes	Yes	Yes	No	Yes	Yes	No	No	No	No	No	Yes	No	Yes	No	Yes	No	No
98	Wang, J., Lu, T., Hou, L., Hou, X., Wang, T., Hao, X.,... Liu, Y. (2019). Meta-analysis of Learning Effect of PBL and LBL in Pathophysiology Teaching. [PBL与LBL教学法在病理生理学教学中学习效果的Meta分析]. Health Vocational Education, (10), 56-59.	9	non-CSSCI	2019	2017-12-01	7	6	NR	NR	meta-analysis	Yes	Partial Yes	No	No	Partial Yes	Partial Yes	Partial Yes	Yes	No	No	No	No	Yes	Partial Yes	Yes	Partial Yes	Yes	Yes	Partial Yes	No	Yes	Yes	Yes	No	No	Yes	No	No	No	No	Yes	No	Yes	Yes	Yes	No	Yes	No	No
99	Bai, Z., Cao, X., Sun, C., Li, Y., & Sun, W. (2020). Meta Analysis of the Application Efects of PBL and LBL Teaching Modes in Standardized Training of Orthopedics and Traumatology. [PBL与LBL教学模式在骨伤科规范化培训中应用效果的Meta分析]. Western Journal of Traditional Chinese Medicine, (10), 78-83.	5	non-CSSCI	2020	2019/3	3	15	1291	NR	meta-analysis	Yes	Partial Yes	Yes	Yes	Partial Yes	Yes	Yes	No	Yes	No	No	Partial Yes	Yes	Partial Yes	Yes	Yes	Yes	Yes	Partial Yes	No	Partial Yes	Yes	Yes	Partial Yes	No	Yes	No	No	No	No	Yes	No	Yes	Yes	Yes	No	Yes	No	No
104	Hu, L., & Guo, H. (2014). Meta-analysis of the effects of problem-based learning used in clinical nursing education. [PBL在临床护理教学中应用效果的meta分析]. Modern Clinical Nursing, (08), 62-68.	2	non-CSSCI	2014	2013/11	5	11	1038	NR	meta-analysis	Yes	Partial Yes	Yes	No	Partial Yes	Partial Yes	Partial Yes	No	Yes	No	No	Partial Yes	Yes	Partial Yes	Yes	Partial Yes	Yes	Yes	Partial Yes	No	Yes	Yes	Yes	Partial Yes	No	Yes	No	No	No	No	Yes	No	Yes	Yes	Yes	No	Yes	No	No
110	Jia, X., Zeng, W., Zhang, Q., & Cheng, C. (2018). Effects of Seminar teaching model versus lecture-based learning in clinical medical students in China:a systematic review. [Seminar教学法与传统讲授教学法对国内临床医学生教学效果的系统评价]. West China Medical Journal, (03), 332-338.	4	non-CSSCI	2018	2017/10	7	12	741	NR	systematic review	Yes	Yes	Yes	No	Partial Yes	Yes	Yes	No	Partial Yes	No	No	Partial Yes	Yes	Partial Yes	Yes	Partial Yes	Yes	Yes	Partial Yes	Partial Yes	Yes	Yes	Yes	Yes	No	Yes	No	No	No	No	Yes	No	Yes	Yes	Yes	No	Yes	No	No
112	Liu, C., Li, D., Zhang, B., & Hu, X. (2019). Teaching Effectiveness of SPOC Flipped Classroom in College:A Systematic Review and Meta-analysis. [SPOC翻转课堂教学有效性的系统评价与元分析]. Open Education Research, (01), 82-91+36.	4	CSSCI	2019	2018/7	10	19	2762	NR	systematic review and meta-analysis	Yes	Partial Yes	Yes	No	Partial Yes	Partial Yes	Partial Yes	No	Yes	No	No	No	Yes	Partial Yes	Yes	Partial Yes	Yes	Yes	Partial Yes	Partial Yes	Yes	Yes	No	No	No	Yes	Yes	Yes	No	No	Yes	No	Yes	Yes	Yes	No	Yes	Yes	Yes
113	Peng, Y., Dong, J., & Yi, J. (2021). Meta-analysis of the Application Effect of SPOC Flipped Classroom Teaching in Medical Professional Courses. [SPOC翻转课堂教学在医学专业课程中应用效果的Meta分析]. China Continuing Medical Education, (32), 17-22.	3	non-CSSCI	2021	2021/2	8	16	3496	NR	meta-analysis	Yes	Partial Yes	No	No	No	Partial Yes	Yes	No	Partial Yes	No	No	No	Yes	Partial Yes	Yes	Partial Yes	Yes	Yes	No	Partial Yes	Partial Yes	No	Yes	No	No	Yes	Yes	Yes	No	No	No	No	Yes	Yes	Yes	No	Yes	Yes	Yes
114	Qiu, X., Yuan, X., & Shen, Z. (2021). Meta-analysis of Blended Learning Effect and lts Influencing Factors in SPOC. [SPOC混合学习效果及其影响因素的元分析]. Journal of Huzhou University, (12), 7-14.	3	non-CSSCI	2021	NR	3	20	NR	NR	meta-analysis	Yes	No	No	No	No	Partial Yes	Partial Yes	No	Yes	No	No	No	Yes	Partial Yes	Yes	Partial Yes	Yes	Yes	Partial Yes	Yes	No	Yes	No	No	No	Yes	Partial Yes	No	No	No	No	No	Partial Yes	No	Yes	No	Yes	Yes	No
116	Zhou, R., & Li, S. (2019). Can STEM Instruction lmprove Students' Creativity? A Meta-analysis of 42 Experimental Studies. [STEM教学能提高学生创造力？——基于42项实验研究的元分析]. Open Education Research, (03), 60-71.	2	CSSCI	2019	NR	5	42	6880	NR	meta-analysis	Yes	Partial Yes	No	No	No	Partial Yes	Partial Yes	No	Yes	No	No	Partial Yes	Yes	Partial Yes	Yes	Partial Yes	No	No	Partial Yes	Yes	No	Yes	No	No	No	Yes	Partial Yes	No	No	No	No	No	Partial Yes	No	Yes	No	Yes	Yes	No
120	Xiang, J., Ji, C., Xu, B., Shi, S., & Tang, Q. (2017). TBL teaching method on nursing students:a systematic review. [TBL教学法对护生学习效果影响的系统评价]. Modern Preventive Medicine, (03), 571-576.	5	non-CSSCI	2017	2016/1	6	13	1478	NR	systematic review	Yes	No	Yes	No	No	Partial Yes	Yes	No	No	No	No	No	Yes	Yes	Yes	Yes	Yes	Yes	Yes	Yes	Partial Yes	Yes	Yes	Partial Yes	No	Yes	No	Yes	Yes	No	Yes	Yes	Yes	Yes	Yes	No	Yes	Yes	Yes
121	Cai, L., Zeng, X., & Wang, N. (2019). Meta-analysis of the Effect of TBL Teaching Method on Learning Human Anatomy. [TBL教学法对人体解剖学学习效果的Meta分析]. Anatomy Research, (02), 151-153.	3	non-CSSCI	2019	2017/12	4	6	664	NR	meta-analysis	Yes	No	No	No	No	Partial Yes	Yes	No	No	No	No	No	Yes	Yes	Yes	Partial Yes	Yes	Yes	Yes	Yes	Partial Yes	Yes	Yes	Partial Yes	No	Yes	No	No	No	No	No	No	Yes	No	Yes	No	Yes	No	Yes
122	Wang, Y. (2022). Effects of hospice simulation on nursing undergraduate's knowledge, attitude and communication:a systematic review. [安宁疗护模拟教学对护理本科生知识、态度和交流能力影响的系统评价]. Chinese Evidence-Based Nursing, (21), 2863-2870.	1	non-CSSCI	2022	2021/5	8	14	888	NR	systematic review	Yes	No	Yes	No	No	Partial Yes	Yes	No	Yes	No	No	Yes	Yes	Yes	Yes	Yes	Yes	Yes	Yes	Yes	Yes	Yes	Yes	Partial Yes	No	Yes	Yes	Yes	No	No	Yes	Yes	Yes	Yes	Yes	No	Yes	No	Yes
124	Gao, L., Zang, S., Meng, Q., Scott, A., Yuan, B., & Zhang, L., Jia, L. (2021). Pay-for-performance for primary care physicians: a systematic review. [按绩效支付对全科医生影响的系统评价]. Chinese Journal of Evidence-Based Medicine, (11), 1308-1315.	7	non-CSSCI	2021	2021/5	11	10	NR	NR	systematic review	Yes	No	Yes	Yes	No	Partial Yes	Yes	No	Yes	No	No	No	Yes	Yes	Yes	Yes	Yes	Yes	Yes	Yes	Yes	Yes	Partial Yes	Partial Yes	No	Yes	Yes	Yes	No	No	Yes	Yes	Yes	Yes	Yes	No	Yes	No	No
125	Zhou, Y., Zhou, D., & Feng, A., Zhao, L. (2022). Meta-analysis on the effect of case-based teaching method on clinical teaching of nursing specialty. [案例导向教学法对护理专业临床教学效果的Meta分析]. Nursing Practice and Research, (15), 2333-2340.	4	non-CSSCI	2022	NR	7	15	1396	NR	meta-analysis	Yes	No	Yes	Yes	No	Partial Yes	Yes	Yes	Yes	No	No	No	Yes	Yes	Yes	Yes	Yes	Yes	Yes	Yes	Yes	Yes	Yes	Partial Yes	No	Yes	No	Yes	No	No	Yes	Yes	Yes	Yes	Yes	No	Yes	No	Yes
126	Yin, Y., & Li, M. (2018). Effect of Case-based learning on nursing students' self-directed learning ability : A Network Meta-analysis. [案例教学法对护生自主学习能力影响的Meta分析]. Science & Technology Vision, (29), 184-185+194.	2	non-CSSCI	2018	2018-09-01	6	5	601	NR	meta-analysis	Yes	No	Yes	No	No	Partial Yes	Yes	No	Partial Yes	No	No	No	Yes	Partial Yes	Yes	Partial Yes	Partial Yes	Yes	Yes	Partial Yes	No	Yes	Yes	Yes	No	Yes	Yes	No	No	No	No	No	Yes	No	Yes	No	Yes	No	No
127	Miao, Y. (2017). Systematic Evaluation of the Application Effect of Case-Based Teaching in Nursing Education. [案例教学法在护理教学中应用效果的系统评价]. Health Vocational Education, (15), 49-52.	1	non-CSSCI	2017	NR	8	10	2285	NR	systematic review	Yes	No	Yes	No	No	Partial Yes	Yes	No	Partial Yes	No	No	No	Yes	Partial Yes	Yes	Partial Yes	Partial Yes	Partial Yes	Yes	Partial Yes	No	Yes	Yes	Yes	No	Yes	Yes	No	No	No	No	No	Yes	No	Yes	No	Yes	Yes	No
131	Chen, J. (2021). Effect of Baduanjin Exercise on Psychological Health in College Students: A Systematic Review and Meta-analysis. [八段锦对大学生心理健康干预效果的系统评价]. Journal of Longyan University, (05), 102-111+117.	1	non-CSSCI	2021	2021-03-01	9	11	1006	NR	systematic review	Yes	No	No	No	No	Partial Yes	Yes	No	Partial Yes	No	No	No	Yes	Partial Yes	Yes	Yes	Yes	Partial Yes	Yes	Partial Yes	No	Yes	Yes	Yes	No	Yes	Yes	No	No	No	Yes	No	Yes	No	Yes	No	Yes	Yes	No
137	Jin, Y., & Li, J. (2014). Cultural Differences in the Effect of Violent Video Games on Adolescent Aggression Cognition: Based on the Perspective of Meta-analysis. [暴力游戏对青少年攻击性认知影响的文化差异:基于元分析视角]. Advances in Psychological Science, (08), 1226-1235.	2	CSSCI	2014	NR	4	24	2449	NR	meta-analysis	Yes	No	No	No	No	Partial Yes	Partial Yes	No	Partial Yes	No	No	Yes	Yes	Partial Yes	Yes	Yes	No	No	Partial Yes	Partial Yes	No	Yes	Yes	No	No	Yes	Yes	No	No	No	No	No	No	No	Yes	No	Yes	No	No
142	Zhang, J., & Luo, S., Li, W. (2012). Systematic Evaluation of the Short and Long-term Effects of PBL Teaching Mode in Undergraduate Medical Education. [本科医学教育PBL教学模式长短期效果的系统评价]. Journal of Mathematical Medicine, (04), 460-463.	3	non-CSSCI	2012	2009/03	5	6	899	NR	systematic review	Yes	Yes	No	No	No	Partial Yes	Partial Yes	No	Partial Yes	No	No	Partial Yes	Yes	Partial Yes	Yes	Partial Yes	Partial Yes	Partial Yes	Partial Yes	Partial Yes	Yes	Yes	Yes	Partial Yes	No	Yes	Yes	No	No	No	Yes	No	No	Yes	Yes	No	Yes	Yes	No
145	Dong, Y., Wu, J., Zheng, Y., Zhai, X., & Yang, Y. (2022). ExperimentsPact5 Years at Home and Abroad A Study on the Effectiveness of Programming lnstruction on the Development of Advanced Thinking Skils in Adolescents-一A Meta analvsis Based. [编程教学对青少年高阶思维技能发展的有效性研究——基于国内外近5年31项实验和准实验的元分析]. Digital Education, (05), 1-9.	5	non-CSSCI	2022	2021-12-01	3	31	NR	NR	meta-analysis	Yes	Partial Yes	Yes	No	No	No	Yes	No	Partial Yes	No	No	Yes	Yes	Partial Yes	Yes	Partial Yes	Partial Yes	Partial Yes	Yes	Partial Yes	No	Yes	Partial Yes	No	No	Yes	Yes	No	No	No	Yes	No	No	No	No	No	Yes	Yes	No
146	Sun, L., & Hu, L. (2021). Can Programming Really Promote the Individual Development of Children? A Meta-analysis of 28 Experimental and Quasi-experimental Studies. [编程真的能促进儿童的个体发展吗？——基于28项实验和准实验研究的元分析]. Journal of East China Normal University(Educational Sciences), (11), 45-58.	2	CSSCI	2021	NR	8	28	NR	NR	meta-analysis	Yes	Partial Yes	No	No	No	Partial Yes	Partial Yes	No	Partial Yes	No	No	Yes	Yes	Partial Yes	Yes	Yes	Partial Yes	Partial Yes	Yes	Yes	No	Yes	Partial Yes	Yes	No	Yes	Yes	No	No	No	Yes	No	No	No	No	No	Yes	Yes	No
161	Bo, Z., Chen, P., Tan, Q., & Li, K. (2018). Effects of standardized patients teaching model on standardized residency training: a meta-analysis. [标准化患者教学模式提高住院医师规范化培训效果的Meta分析]. Chinese Journal of Graduate Medical Education, (01), 62-66+80.	4	non-CSSCI	2018	2017/9	3	4	241	NR	meta-analysis	Yes	Partial Yes	Yes	Yes	Partial Yes	Partial Yes	Yes	No	Partial Yes	No	No	No	Yes	Partial Yes	Yes	Partial Yes	No	No	Partial Yes	Partial Yes	Yes	Yes	Partial Yes	No	No	Yes	No	Yes	No	Yes	Yes	Partial Yes	Yes	Yes	Yes	No	Yes	Yes	Yes
169	Gao, S., & Zhang, X. (2016). A meta-analysis on effects of praise on children's intrinsic motivation. [表扬对儿童内在动机影响的元分析]. Advances in Psychological Science, (09), 1358-1367.	2	CSSCI	2016	2015/12	4	16	2339	NR	meta-analysis	Yes	Partial Yes	No	No	No	Partial Yes	Partial Yes	No	Partial Yes	No	No	Partial Yes	Yes	Partial Yes	Yes	Partial Yes	No	No	Yes	Partial Yes	No	Yes	No	No	No	Yes	Yes	No	No	No	No	No	Yes	No	No	No	Yes	Yes	No
171	Li, Z. (2018). Meta-analysis of Different Teaching Methods Applied to Nursing Practice Teaching. [不同教学法应用于护理实践教学的Meta分析]. Chinese Rural Health Service Administration, (04), 443-445.	1	non-CSSCI	2018	2017/1	4	20	NR	NR	meta-analysis	Yes	Partial Yes	Yes	No	No	Partial Yes	Partial Yes	No	Partial Yes	No	No	No	Yes	Partial Yes	Yes	Partial Yes	Yes	Yes	No	No	Yes	Yes	No	No	No	Yes	Partial Yes	No	No	No	Yes	No	No	No	No	No	Yes	No	No
178	Luo, S., Zhang, J., Li, W., Guo, J., Zhuang, L., & Wang, X. (2016). Meta-analysis of Life Satisfaction of Elderly People under Different Pension Modes. [不同养老模式下老年人生活满意度的meta分析]. Chinese Journal of Gerontology, (05), 1176-1179.	6	non-CSSCI	2016	NR	3	5	19270	NR	meta-analysis	Yes	No	Yes	No	No	Partial Yes	Yes	Yes	Yes	No	No	No	Yes	Yes	Yes	Partial Yes	No	Partial Yes	Yes	Yes	Yes	Yes	Yes	Partial Yes	No	Yes	No	Yes	No	No	No	No	Yes	No	Yes	No	Yes	No	No
179	Xie, C. (2020). Effects of different intensity physical activities on working memory in children and adolescents: a Meta-analysis. [不同运动强度对儿童青少年工作记忆影响的Meta分析]. Chinese Journal of School Health, (03), 356-360+364.	1	non-CSSCI	2020	2019/9	7	40	3222	NR	meta-analysis	Yes	Yes	Yes	Yes	Yes	Partial Yes	Yes	No	Yes	No	No	No	Yes	Yes	Yes	Partial Yes	No	No	Yes	Yes	No	Yes	Partial Yes	No	No	Yes	Yes	No	Yes	No	Yes	Yes	Yes	No	Yes	Yes	Yes	Yes	No
191	Kang, Y., Zhou, T., Li, Y., Chen, J., & Kang, Y. (2022). Meta-analysis of the Application Efect of Chaoxing Learning Platform Combined with BOPPPs Teaching Mode in Medical Courses leaching. [超星学习通平台结合BOPPPS教学模式在医学教学实践中应用效果的Meta分析]. Chinese Journal of Medicinal Guide, (07), 667-671.	5	non-CSSCI	2022	2022/6	4	8	NR	NR	meta-analysis	Yes	No	Yes	Yes	No	Partial Yes	Yes	No	Yes	No	No	Yes	Yes	Yes	Yes	Yes	Yes	No	Yes	Yes	Yes	Yes	Yes	Partial Yes	No	Yes	Yes	Yes	No	No	Yes	Yes	Yes	Yes	Yes	No	Yes	No	No
197	Ma, R. (2020). The effectiveness of formulaic language teaching intervention:A meta-analysis. [程式语教学干预有效性的元分析研究]. Foreign Language World, (03), 80-88.	1	CSSCI	2020	2019/12	4	43	2824	NR	meta-analysis	Yes	No	No	No	No	No	Yes	No	Yes	No	No	Yes	Yes	Yes	Yes	Partial Yes	No	Yes	Yes	Yes	No	Yes	Partial Yes	Partial Yes	No	Yes	Yes	No	Yes	No	No	No	Yes	No	No	No	Yes	Yes	No
205	Liu, A., & Jing, Y. (2021). Effect of psychological intervention and its influencing factors on post-traumatic growth. [创伤后成长的心理干预效果及影响因素：元分析与Cochrane证据质量]. Journal of Hubei Normal University(Philosophy and Social Sciences), (04), 116-124.	2	non-CSSCI	2021	2020/5	4	14	1096	NR	meta-analysis	Yes	No	No	No	Yes	Partial Yes	Yes	No	Yes	No	No	Yes	Yes	Yes	Yes	Partial Yes	Yes	Yes	Yes	Yes	Partial Yes	Yes	Yes	Partial Yes	No	Yes	Yes	Yes	Yes	No	Yes	Partial Yes	Yes	Yes	Yes	No	Yes	Yes	Yes
229	Yu, X., Ren, Z., & Ye, Y. (2015). The Effects of Interword Spacing in Chinese Text Reading: A Meta-analysis Based on Eye Movements Research. [词空格在汉语文本阅读中的作用:基于眼动研究的元分析]. Advances in Psychological Science, (11), 1894-1909.	3	CSSCI	2015	2014-10-01	4	21	765	NR	meta-analysis	Yes	No	No	No	No	Partial Yes	Partial Yes	No	Partial Yes	No	No	Yes	Yes	Partial Yes	Yes	Partial Yes	No	Partial Yes	Partial Yes	Partial Yes	No	Yes	Yes	No	No	Yes	Yes	No	No	No	No	No	No	No	Yes	No	Yes	No	No
231	Huang, F., & Zhang, L. (2012). Meta-analysis of the Impact of Word Segmentation on Chinese Reading Performance. [词切分对中文阅读绩效影响的元分析]. Journal of Mudanjiang University, (01), 66-69.	2	non-CSSCI	2012	NR	3	17	NR	NR	meta-analysis	Yes	No	No	No	No	No	Yes	No	No	No	No	No	Yes	Partial Yes	Yes	Partial Yes	Yes	No	No	Partial Yes	No	Yes	Yes	Yes	No	Yes	Yes	No	No	No	No	No	No	No	Yes	No	Yes	No	No
235	Ma, Z., & Liu, Y. (2019). From Project-based Learning and Pair Programming to lnterdisciplinary ntegrated Design:A Meta-analysis based on nternational Studies of K-12 Computational Thinking from 2006 to 2019. [从项目式学习与配对编程到跨学科综合设计——基于2006-2019年国际K-12计算思维研究的元分析]. Journal of Distance Education, (05), 75-84.	2	CSSCI	2019	2019-04-01	4	33	NR	NR	meta-analysis	Yes	No	No	No	No	No	Partial Yes	No	Yes	No	No	Yes	Yes	Partial Yes	Yes	Yes	Partial Yes	Yes	Partial Yes	Partial Yes	No	Yes	Yes	No	No	Yes	Yes	No	No	No	Yes	No	Yes	No	Yes	No	Yes	No	No
240	Yang, J., Wu, C., Pi, Z., & Xie, H. (2019). Facilitating Learning or lnterfering Learning: A Meta-analysis of lmpact of Danmaku on Learning. [促进学习还是干扰学习——弹幕对学习影响的元分析]. e-Education Research, (06), 84-90+120.	4	CSSCI	2019	2018-06-01	8	25	NR	NR	meta-analysis	Yes	No	No	No	No	Partial Yes	Partial Yes	No	Partial Yes	No	No	Yes	Yes	Partial Yes	Yes	Partial Yes	No	No	No	Partial Yes	No	Yes	Yes	No	No	Yes	Yes	No	No	No	No	No	No	No	Yes	No	Yes	No	No
296	Liu, J., Zhao, G., Meng, T., & Song, G. (2018). A systematic review of the application effectiveness of mentor responsibility system in standardized residency training for physicians. [导师责任制在住院医师规范化培训中应用效果的系统评价]. Health Vocational Education, (14), 151-154.	4	non-CSSCI	2018	2018-02-01	3	11	415	NR	meta-analysis	Yes	No	Yes	No	No	Partial Yes	Yes	No	Partial Yes	No	No	Partial Yes	Yes	Partial Yes	Yes	Partial Yes	Yes	Yes	Yes	No	Yes	Yes	Yes	Partial Yes	No	Yes	Partial Yes	No	No	No	Yes	Partial Yes	Yes	No	Yes	No	Yes	No	Yes
307	Zhu, L., Liu, J., Li, J., & Liu, C. (2022). Moral foreign language effect and its moderating variables:A systematic review and meta-analysis. [道德外语效应及其调节变量：来自元分析的证据]. Advances in Psychological Science, (01), 32-50.	4	CSSCI	2022	2020-05-01	9	19	9672	NR	meta-analysis	Yes	No	No	No	No	Partial Yes	Yes	No	Yes	No	No	Yes	Yes	Partial Yes	Yes	Partial Yes	No	Yes	Yes	Partial Yes	No	Yes	Yes	Yes	No	Yes	Yes	No	No	No	Yes	No	Yes	No	Yes	No	Yes	Yes	Yes
314	Zhao, J., & Liu, X. (2019). A meta-analvsis of the research on teachers'corrective feedback on second language learners writing. [第二语言写作教师纠正性反馈研究的元分析]. Journal of Yunnan Normal University(Teaching & Studying Chinese as a Foreign Language Edition), (03), 1-10.	2	non-CSSCI	2019	NR	3	14	NR	NR	meta-analysis	Yes	No	No	No	No	No	Partial Yes	No	Partial Yes	No	No	Partial Yes	Yes	Partial Yes	Yes	Partial Yes	No	Partial Yes	Partial Yes	Yes	No	Yes	No	Yes	No	Yes	No	No	No	No	No	No	Yes	No	Yes	No	Yes	No	Partial Yes
317	Gu, X., & Hu, M. (2018). The Learning Effects of E-Schoolbag :A Meta-Analysis of 39 Studies at Home and Abroad. [电子书包的学习作用发生了吗?——基于国内外39篇论文的元分析]. e-Education Research, (05), 19-25.	2	CSSCI	2018	NR	9	39	NR	NR	meta-analysis	Yes	No	No	No	No	Partial Yes	Partial Yes	No	Yes	No	No	Partial Yes	Yes	Partial Yes	Yes	Partial Yes	Partial Yes	Partial Yes	Partial Yes	Partial Yes	No	Yes	Partial Yes	No	No	Yes	Yes	No	No	No	No	No	No	No	No	No	Yes	Yes	No
319	Lü, X., Guo, L., & Jiang, L. (2019). Influence of E-reading on Story Comprehension of Young Children:Based on Meta-analysis of 24 Papers. [电子阅读对年幼儿童故事理解的影响——基于24篇论文的元分析]. e-Education Research, (04), 76-84.	3	CSSCI	2019	2017-12-01	5	24	1325	NR	meta-analysis	Yes	No	No	No	No	Partial Yes	Yes	No	Yes	No	No	Yes	Yes	Partial Yes	Yes	Yes	Partial Yes	Yes	Partial Yes	Partial Yes	No	Yes	Yes	Partial Yes	No	Yes	Yes	No	No	No	Partial Yes	No	Yes	No	Yes	No	Yes	Yes	No
337	Ren, W., & Lü, X. (2021). A meta-analysis of the alignment of the continuation writing task. [读后续写协同作用的元分析研究]. Foreign Language World, (04), 44-52.	2	CSSCI	2021	2021-06-01	2	19	NR	NR	meta-analysis	Yes	No	No	No	No	Partial Yes	Partial Yes	No	Partial Yes	No	No	Yes	Yes	Partial Yes	Yes	Partial Yes	No	Partial Yes	Partial Yes	Partial Yes	No	Yes	Partial Yes	Partial Yes	No	Yes	Yes	No	No	No	No	No	No	No	Yes	No	Yes	Yes	No
345	Bao, J., Lin, C., Kong, F., Li, Y., & Sun, M. (2020). Effect of PAD class on teaching and learning of nursing in China: a meta-analysis. [对分课堂教学模式对我国护理专业学生学习效果影响的Meta分析]. Modern Clinical Nursing, (05), 65-70.	5	non-CSSCI	2020	2019/9	7	9	802	NR	meta-analysis	Yes	Partial Yes	Yes	No	Partial Yes	Partial Yes	Yes	No	Partial Yes	No	No	Partial Yes	Yes	Partial Yes	Yes	Partial Yes	Yes	Yes	Partial Yes	Partial Yes	Yes	Yes	Partial Yes	No	No	Yes	Partial Yes	Yes	No	No	Yes	Partial Yes	Yes	Yes	Yes	No	Yes	No	Yes
346	An, L., Ding, J., & Zhao, W. (2022). A Systematic Evaluation of the Teaching Effects of PAD Class---A Meta-Analysis Based on 70 Experiments. [对分课堂教学效果的系统性评价——基于70项实验的元分析]. Higher Education in Science, (01), 64-72.	3	non-CSSCI	2022	2020/8	9	70	9181	NR	meta-analysis	Yes	Partial Yes	No	No	No	Partial Yes	Yes	No	Partial Yes	No	No	Partial Yes	Yes	Partial Yes	Yes	Partial Yes	No	Yes	Yes	Yes	No	Yes	No	No	No	Yes	Yes	No	No	No	Yes	Partial Yes	Yes	No	No	No	Yes	Yes	No
348	Cheng, L., Feng, S., & Sun, Z. (2020). The effectiveness of using PAD class in nursing education of bachelor degree. [对分课堂在本科护理教学中应用效果的系统评价]. Journal of Nurses Training, (23), 2193-2198.	3	non-CSSCI	2020	2019/9	7	12	1696	NR	systematic review	Yes	No	Yes	No	No	Partial Yes	Partial Yes	No	Partial Yes	No	No	Partial Yes	Yes	Partial Yes	Yes	Partial Yes	No	Partial Yes	Partial Yes	Partial Yes	Yes	Yes	No	No	No	Yes	No	Yes	No	No	Yes	Partial Yes	Yes	Yes	Yes	No	Yes	No	No
349	Pang, W., Wang, C., Liu, H., Wang, N., Miao, X., & Huang, B. (2019). Systematic review of teaching effect of PAD teaching method in medicine. [对分课堂在医学课程应用教学效果的系统评价]. Education Modernization, (77), 266-268.	6	non-CSSCI	2019	2018/4	3	9	NR	NR	systematic review	Yes	Partial Yes	Yes	No	Partial Yes	Partial Yes	Yes	No	Partial Yes	No	No	Partial Yes	Yes	Partial Yes	Yes	Partial Yes	Yes	Yes	No	No	Yes	Yes	No	No	No	Yes	Partial Yes	No	No	No	Yes	Partial Yes	Partial Yes	No	No	No	Yes	No	No
359	Wang, Y., Xie, H., Wang, F., & An, J., Hao, Y. (2016). Text-Picture Integration in Multimedia Learning:A Meta-Analysis of the Spatial Contiguity Effect. [多媒体学习的图文整合:空间邻近效应的元分析]. Psychological Development and Education, (05), 565-578.	5	CSSCI	2016	2016/1	10	37	NR	NR	meta-analysis	Yes	No	No	No	No	Partial Yes	Yes	No	Partial Yes	No	No	Yes	Yes	Partial Yes	Yes	Partial Yes	No	Partial Yes	Partial Yes	Yes	No	Yes	No	No	No	Yes	Yes	No	No	No	No	No	Yes	No	No	No	Yes	Yes	No
360	Wang, F., Li, W., Xie, H., & Liu, H. (2017). Is pedagogical agent in multimedia learning good for learning？A meta-analysis. [多媒体学习中教学代理有利于学习吗?——一项元分析研究]. Advances in Psychological Science, (01), 12-28.	4	CSSCI	2017	2015/12	9	32	NR	NR	meta-analysis	No	No	No	No	No	No	Yes	No	Yes	No	No	Yes	Yes	Partial Yes	Yes	Partial Yes	No	No	No	No	No	Partial Yes	Yes	Partial Yes	No	Yes	No	No	No	No	No	No	Yes	No	Yes	No	Yes	Yes	No
362	Yang, H., Chen, X., & Gu, X. (2020). Impacts of Visual Emotional Design on Learning Effect in Multimedia Llearning: A Meta-analysis of 31 Experiments and Quasi-experimental Studies at Home and Abroad. [多媒体学习中视觉情绪设计对学习效果的影响——基于31项实验与准实验研究的元分析]. e-Education Research, (01), 76-83.	3	CSSCI	2020	2019/3	7	31	4306	NR	meta-analysis	Yes	No	No	No	No	Partial Yes	Partial Yes	No	Partial Yes	No	No	Yes	Yes	Partial Yes	Yes	Yes	No	Yes	Partial Yes	Yes	No	Partial Yes	Partial Yes	Partial Yes	No	Yes	Partial Yes	No	No	No	Partial Yes	No	No	No	No	No	Yes	Yes	No
364	Xie, H., Wang, F., Zhou, Z., & Wu, P. (2016). Cueing effect in multimedia learning: A meta-analysis. [多媒体学习中线索效应的元分析]. Acta Psychologica Sinica, (05), 540-555.	4	CSSCI	2016	2015/5	9	38	3910	NR	meta-analysis	Yes	No	No	No	No	Partial Yes	Yes	No	Yes	No	No	Yes	Yes	Partial Yes	Yes	Partial Yes	No	Yes	Yes	Yes	No	Partial Yes	Yes	Partial Yes	No	Yes	Yes	No	No	No	Yes	No	Yes	No	Yes	No	Yes	Yes	No
366	Zhao, T., Yang, X., Zhang, Y., Wang, Y., Xie, H., & Wang, F. (2021). Is There an Expertise Reversal Effect of Sianaling Principle in Multimedia Learning? Evidences from Two Meta-Analvses. [多媒体学习中线索原则是否存在经验逆转效应？-来自两项元分析的证据]. Studies of Psychology and Behavior, (01), 22-29.	6	CSSCI	2021	2019/10	4	40	3699	NR	meta-analysis	Yes	No	No	No	No	No	Partial Yes	No	Partial Yes	No	No	Yes	Yes	Partial Yes	Yes	Partial Yes	No	Partial Yes	Partial Yes	Yes	No	Partial Yes	Yes	No	No	Yes	Partial Yes	No	No	No	No	No	Partial Yes	No	No	No	Yes	No	No
402	Wang, W. (2016). The effectiveness of L2 teachers' oral corrective feedback:A meta-analysis of 25 empirical studies in the west. [二语教师口头修正性反馈的效果——对25项西方实证研究的元分析]. Foreign Language Teaching and Research, (02), 274-286+321.	1	CSSCI	2016	NR	2	25	NR	NR	meta-analysis	Yes	No	No	No	No	Partial Yes	Partial Yes	No	Partial Yes	No	No	Yes	Yes	Partial Yes	Yes	Partial Yes	No	Partial Yes	Yes	Partial Yes	No	Yes	No	No	No	Yes	Yes	No	No	No	No	No	Yes	No	Yes	No	Yes	Yes	No
403	Wu, X., & Lei, L. (2018). A Meta-analysis of L2 Writing Proficiency and Syntactic Complexity. [二语水平与句法复杂度研究元分析]. Modern Foreign Languages, (04), 481-492.	2	CSSCI	2018	NR	3	16	NR	NR	meta-analysis	Yes	No	No	No	No	No	Partial Yes	No	Partial Yes	No	No	Yes	Yes	Partial Yes	Yes	Partial Yes	No	Partial Yes	Partial Yes	Partial Yes	No	Yes	No	Yes	No	Yes	Yes	No	No	No	No	No	Yes	No	Yes	No	Yes	Yes	No
405	Shen, Y., Zhang, J., & Zhou, L. (2019). A Meta-Analysis of the Effectiveness of Empirical Studies lnto Strategy lnstruction on L2 Listening. [二语听力策略教学效果实证研究的元分析]. Foreign Languages in China, (06), 57-66.	2	CSSCI	2019	NR	2	20	1921	NR	meta-analysis	Yes	No	No	No	No	Partial Yes	Yes	No	Yes	No	No	Partial Yes	Yes	Partial Yes	Yes	Partial Yes	No	Yes	Partial Yes	Partial Yes	No	Yes	Yes	Yes	No	Yes	Yes	No	No	No	No	Yes	No	No	Yes	No	Yes	Yes	No
409	Zhu, N., Shi, L. (2021). The Characteristics of Visual Attention Span in lndividuals with Developmental Dyslexia and the Factors Affecting lt: A Meta Analvsis. [发展性阅读障碍者的视觉注意广度特征及其影响因素：元分析的证据]. Chinese Journal of Special Education, (11), 52-62.	2	CSSCI	2021	2021-03-01	9	28	3588	NR	meta-analysis	Yes	No	No	No	No	Partial Yes	Yes	No	Partial Yes	No	No	Partial Yes	Yes	Partial Yes	Yes	Partial Yes	Partial Yes	Yes	Partial Yes	Partial Yes	No	Yes	Yes	Yes	No	No	Yes	No	No	No	Yes	No	No	No	Yes	No	Yes	Yes	No
411	Li, J., Zhang, H. (2018). A Meta Analysis of lmpact of Flipped Classroom on Students' Learning Ability. [翻转课堂对大学生学习能力影响的元分析]. Journal of Hangzhou Dianzi University(Social Sciences), (05), 74-78.	2	non-CSSCI	2018	NR	2	27	NR	NR	meta-analysis	Yes	No	No	No	No	No	Partial Yes	No	Partial Yes	No	No	Partial Yes	Yes	Partial Yes	Yes	Partial Yes	No	Partial Yes	Yes	Partial Yes	No	Yes	Yes	Yes	No	Yes	Yes	Partial Yes	No	No	No	No	No	No	Yes	No	Yes	Yes	No
413	Lu, D., Tan, Y. (2021). The Infuence of Flipping Classroom on the Academic Achievements ofStudents at Hicher Vocational Colleges-一Meta-analysis Evidence Based on the Random Effect Model. [翻转课堂对高职生学习效果的影响研究——基于随机效应模型的元分析证据]. Journal of Aba Teachers University, (03), 100-107.	2	non-CSSCI	2021	NR	1	25	NR	NR	meta-analysis	Yes	No	No	No	No	Partial Yes	Yes	No	Yes	No	No	Yes	Yes	Partial Yes	Yes	Partial Yes	No	Partial Yes	Partial Yes	Partial Yes	No	Yes	Partial Yes	Partial Yes	No	Yes	Yes	No	No	No	No	No	Yes	No	No	No	Yes	Yes	No
415	Ding, Y., Liu, Y., Guo, B., Liao, H. (2021). Meta-analysis of the influence of flipped classroom on vocational students' learning performance. [翻转课堂对高职学生学习成绩影响的元分析]. Contemporary Farm Machinery, (01), 62-65.	4	non-CSSCI	2021	NR	3	15	NR	NR	meta-analysis	Yes	No	No	No	No	No	Partial Yes	No	No	No	No	Partial Yes	Yes	Yes	Yes	Partial Yes	Partial Yes	Partial Yes	Partial Yes	Yes	No	Yes	Partial Yes	No	No	Yes	Yes	Yes	No	No	Partial Yes	No	Yes	No	No	No	Yes	Yes	Yes
417	Wang, Y., Xu, Z., Wang, X. (2020). Meta-analysis of the lnfluence of lipped Classroom on Teaching Effect of Medical Students Majoring in Clinical Medicine in China. [翻转课堂对国内临床专业医学生教学效果影响的荟萃分析]. China Continuing Medical Education, (22), 22-25.	3	non-CSSCI	2020	2018-10-01	4	11	993	NR	meta-analysis	Yes	Partial Yes	Yes	No	Partial Yes	Yes	Yes	No	Partial Yes	No	No	No	Yes	Partial Yes	Yes	Partial Yes	Yes	Yes	Partial Yes	Partial Yes	Yes	Yes	Partial Yes	No	No	Yes	No	Yes	Yes	No	Yes	No	Yes	No	Yes	No	Yes	No	Partial Yes
421	Liang, F., Zhang, P., Dou, H. (2017). Effect of flipped classroom on nursing students' learning ability:a meta-analysis. [翻转课堂对护生学习能力影响的Meta分析]. Chinese Nursing Research, (28), 3545-3550.	3	non-CSSCI	2017	2016-10-01	2	21	2991	NR	meta-analysis	Yes	No	Yes	Yes	Partial Yes	Partial Yes	Yes	Partial Yes	Yes	No	No	Partial Yes	Yes	Partial Yes	Yes	Partial Yes	Yes	Yes	Partial Yes	Partial Yes	Yes	Yes	Partial Yes	Partial Yes	No	Yes	Yes	Yes	No	No	Yes	No	Yes	No	Yes	No	Yes	Yes	Yes
423	Zhang, P., Mao, H., Cheng, H. (2018). The meta-analysis of flipped classroom to the learning effect of nursing undergraduates in our country. [翻转课堂对我国护理本科生学习效果的meta分析]. Nursing Practice and Research, (11), 11-13.	3	non-CSSCI	2018	2017/11	3	5	NR	NR	meta-analysis	Yes	No	Yes	No	Partial Yes	Partial Yes	Partial Yes	Partial Yes	Yes	No	No	Partial Yes	Yes	Partial Yes	Yes	Partial Yes	Partial Yes	Yes	Partial Yes	Partial Yes	Yes	Yes	Partial Yes	Yes	No	Yes	No	No	No	No	Partial Yes	No	Yes	Yes	Yes	No	Yes	No	No
427	Li, Y., Pang, L., Wang, Z. (2018). Study on the Effect of Flipped Classroom Teaching on Students' Learning Efect A Meta-Analysis Based on 37 Experimental and Quasi-Experimental Studies. [翻转课堂教学对学生学习效果的影响研究——基于37个实验和准实验的元分析]. e-Education Research, (05), 99-107.	3	CSSCI	2018	NR	5	37	NR	NR	meta-analysis	Yes	No	No	No	Partial Yes	Partial Yes	Partial Yes	No	Partial Yes	No	No	Yes	Yes	Partial Yes	Yes	Partial Yes	No	Partial Yes	Partial Yes	Yes	No	Yes	No	No	No	Yes	Yes	No	No	No	No	No	Partial Yes	No	Yes	No	Yes	Yes	No
431	Guo, F., Bai, X., Wang, Y. (2020). META-analysis of the Application of Flipped Classroom in Emergency Teaching. [翻转课堂教学法在急诊教学应用的Meta分析]. Medical Education Research and Practice, (02), 353-358.	3	non-CSSCI	2020	2019/7	4	12	1235	NR	meta-analysis	Yes	Partial Yes	No	No	Partial Yes	Yes	Yes	No	Yes	No	No	No	Yes	Partial Yes	Yes	Partial Yes	No	Yes	Partial Yes	Partial Yes	Yes	Yes	Yes	Yes	No	Yes	Partial Yes	No	No	No	Yes	Partial Yes	Partial Yes	Yes	Yes	Yes	Yes	Partial Yes	No
433	Li, Y., Wang, Q., Wang, J., Li, R. (2021). Meta analysis of teaching effect with Flipped Classroom teaching mode applied in undergraduate course in clinical medicine maior in China. [翻转课堂教学模式应用于我国临床医学专业本科课堂教学效果的Meta分析]. China Medical Education Technology, (03), 356-362.	4	non-CSSCI	2021	2020/2	6	17	2941	NR	meta-analysis	Yes	No	Yes	No	No	Yes	Yes	No	Yes	No	No	No	Yes	Partial Yes	Yes	Partial Yes	Yes	Partial Yes	No	No	Yes	Yes	No	Yes	No	Yes	Partial Yes	No	No	No	Yes	Partial Yes	Yes	Yes	No	No	Yes	Yes	No
435	Ning, K., Gu, X., Wang, W. (2018). The Meta-analysis of the Teaching Effect of the Flipped Classroom-一-Based on the 70 Related Research Articles Adopting Randonr Experiment or Quasi-experiment. [翻转课堂教学应用效果的元分析——基于70篇采用随机实验或准实验的相关研究文献]. Modern Educational Technology, (03), 39-45.	3	CSSCI	2018	2016/12	6	70	NR	NR	meta-analysis	Yes	Partial Yes	No	No	No	Partial Yes	Partial Yes	No	Yes	No	No	No	Yes	Partial Yes	Yes	Partial Yes	No	Partial Yes	Yes	Partial Yes	No	Yes	No	No	No	Yes	Partial Yes	No	No	No	No	No	Partial Yes	No	No	No	Yes	Yes	No
437	Li, Z., Wang, L., Qin, R., Li, J., Ma, X. (2020). Meta-analysis of flipped classroom in immunology teaching. [翻转课堂在免疫学教学中的Meta分析]. Chinese Journal of Immunology, (04), 495-498.	5	non-CSSCI	2020	2019/1	5	10	1497	NR	meta-analysis	Yes	Partial Yes	Yes	No	Partial Yes	Partial Yes	Yes	No	Partial Yes	No	No	No	Yes	Partial Yes	Yes	Partial Yes	Yes	No	No	No	Partial Yes	Yes	Partial Yes	Yes	No	Yes	Yes	Yes	No	No	No	No	Partial Yes	No	Yes	No	Yes	Yes	Yes
439	Cheng, M., Li, S., Wang, S., Sun, R. (2021). Meta-analysis of the application effects of flipped classroom in clinical anesthesia teaching in China. [翻转课堂在我国临床麻醉教学中应用效果的Meta分析]. Health Vocational Education, (16), 155-157.	4	non-CSSCI	2021	2020/8	7	9	492	NR	meta-analysis	Yes	No	No	No	No	No	No	No	No	No	No	Partial Yes	Yes	Partial Yes	Yes	Partial Yes	Yes	Yes	Partial Yes	Yes	Yes	Partial Yes	Yes	No	No	Yes	Yes	No	No	No	Yes	Yes	Yes	Yes	Yes	No	Yes	Yes	No
441	Li, C. (2021). The Influence of Flipped Classroom on Pharmacology Teaching: A Systematic Review. [翻转课堂在药理学教学中的系统评价]. Continuing Medical Education, (08), 19-21.	1	non-CSSCI	2021	2020/3	8	9	1126	NR	systematic review	Yes	Partial Yes	No	No	Partial Yes	Partial Yes	Yes	No	Partial Yes	No	No	No	Yes	Partial Yes	Yes	Partial Yes	No	No	Partial Yes	No	Yes	Partial Yes	Yes	Partial Yes	No	Yes	Partial Yes	No	No	No	Partial Yes	No	Partial Yes	Partial Yes	Yes	Yes	Yes	Yes	No
442	Wang, C., Hu, Y. (2018). Can Flipped classroom Really lmprove Learning Performance? A Meta-analysis of 38 Experimental and Quasi-Experimental Studies. [翻转课堂真的能提升学习成绩吗?——基于38项实验和准实验研究的元分析]. Open Education Research, (04), 72-80.	2	CSSCI	2018	2017/11	8	38	NR	NR	meta-analysis	Yes	Partial Yes	No	No	No	Partial Yes	Yes	No	No	No	No	Partial Yes	Yes	Partial Yes	Yes	Partial Yes	No	Partial Yes	Partial Yes	Yes	No	Partial Yes	Yes	No	Yes	Yes	Partial Yes	No	No	No	No	No	Partial Yes	No	Yes	No	Yes	Yes	No
448	Lü, X., Guo, L., Li, S. (2020). Effects of Feedback on Young Children's Mathematics Learning Outcomes: A Meta-Analysis. [反馈对儿童早期数学学习效果的影响元分析]. Journal of Mathematics Education, (01), 86-92.	3	CSSCI	2020	NR	7	10	2531	NR	meta-analysis	Yes	No	No	No	No	No	Partial Yes	No	Yes	No	No	Yes	Yes	Partial Yes	Yes	Partial Yes	No	Yes	Partial Yes	Yes	No	Partial Yes	Yes	No	No	Yes	Yes	No	No	No	No	No	Yes	No	Yes	No	Yes	Yes	No
450	Cao, L., Zhang, C., Cai, X., Guo, H., Yang, X. (2017). Meta-analysis of effect of reflective diary method on critical thinking ability of domestic nursing students. [反思日记法对培养国内护生评判性思维能力的Meta分析]. Chinese Evidence-Based Nursing, (05), 441-445.	5	non-CSSCI	2017	2016/12	4	6	884	NR	meta-analysis	Yes	Yes	Yes	Partial Yes	Partial Yes	Partial Yes	Yes	No	Yes	No	No	No	Yes	Partial Yes	Yes	Yes	Yes	Yes	Partial Yes	Yes	Yes	Partial Yes	Yes	No	No	Yes	Yes	Yes	No	No	Yes	Yes	Yes	Yes	Yes	No	Yes	Yes	Yes
453	Zeng, L., Zhao, H., Luo, S. (2021). A Meta-analysis of the Effects of Extensive Reading on Foreign Language Proficiency. [泛读对外语能力发展影响的元分析]. Modern Foreign Languages, (02), 221-232.	3	CSSCI	2021	2019-06-01	6	43	NR	NR	meta-analysis	Yes	No	No	No	No	No	Partial Yes	No	Yes	No	No	Yes	Yes	Partial Yes	Yes	Partial Yes	No	No	Yes	Partial Yes	No	Yes	Yes	No	No	Yes	Yes	No	No	No	No	No	No	No	Yes	No	Yes	Yes	No
457	Zhang, Y., Chen, Y., Xia, L., Gao, W. (2014). Effectiveness of simulation-based learning in nursing education:a systematic review. [仿真模拟教学系统对护理教学有效性的系统评价]. Chinese Journal of Nursing Education, (11), 809-813.	4	non-CSSCI	2014	2013-12-01	9	12	2465	NR	systematic review	Yes	No	No	No	No	Partial Yes	Yes	No	Yes	No	No	Partial Yes	Yes	Partial Yes	Yes	Partial Yes	Partial Yes	Partial Yes	Yes	Partial Yes	No	Yes	Yes	Yes	No	Yes	Yes	No	No	No	No	No	Yes	No	Yes	No	Yes	Yes	No
465	Yang, B., Liu, M., Sun, R. (2022). The impact of stratified teaching on vocationa schoo studentsstuents academic achievement*academic a meta-ana vsis of 42 Chinese experimental studies. [分层教学对职业学校学生学业成绩的影响——基于国内42项实验研究的元分析]. Chinese Journal of Distance Education, (11), 65-73.	3	CSSCI	2022	NR	2	26	NR	NR	meta-analysis	Yes	No	No	No	No	Partial Yes	Yes	No	Yes	No	No	Partial Yes	Yes	Partial Yes	Yes	Partial Yes	Partial Yes	Partial Yes	Partial Yes	Partial Yes	Yes	Yes	Yes	Yes	No	Yes	Yes	No	No	No	Yes	No	Yes	No	Yes	No	Yes	Yes	No
490	Shan, D., Gong, L., Yuan, J., Li, B., Gu, Q., Xing, A., Hu, Y. (2021). Systematic Evaluation of MOOC Teaching Mode and Traditional Teaching Mode in Obstetrics and Gynecology Teaching. [妇产科教学中MOOC教学模式与传统教学模式效果的系统评价]. Health Vocational Education, (01), 65-69.	7	non-CSSCI	2021	2019-12-01	8	11	1563	NR	systematic review	Yes	No	Yes	No	No	Partial Yes	Yes	No	Yes	No	No	Partial Yes	Yes	Partial Yes	Yes	Partial Yes	Yes	Partial Yes	Yes	Partial Yes	No	Yes	Yes	Yes	No	Yes	Yes	No	No	No	Yes	No	Yes	No	Yes	No	Yes	Yes	No
492	Lei, Y., Cui, X. (2022). Systematic review of the influence of concept maps on the critical thinking ability of nursing students and clinical nurses. [概念图对护生及临床护士评判性思维能力影响的系统评价]. Chinese Evidence-Based Nursing, (03), 304-309.	2	non-CSSCI	2022	2021-03-01	7	9	1209	NR	systematic review	Yes	No	Yes	No	No	Partial Yes	Partial Yes	No	Yes	No	No	No	Yes	Partial Yes	Yes	Partial Yes	Yes	Partial Yes	Partial Yes	Partial Yes	No	Yes	Yes	Yes	No	Yes	Yes	Partial Yes	No	No	Yes	No	Yes	No	Yes	No	Yes	Yes	No
493	Li, Y., Cui, W., Ju, H., Liu, J., Liu, X. (2016). Meta-analysis of the influence of concept map teaching method on nursing students' autonomous learning ability. [概念图教学法对护生自主学习能力影响的Meta分析]. Journal of Qilu Nursing, (10), 116-118.	5	non-CSSCI	2016	2015/4	3	6	797	NR	meta-analysis	Yes	Partial Yes	Yes	No	Partial Yes	Partial Yes	Yes	No	Yes	No	No	No	Yes	Partial Yes	Yes	Partial Yes	Yes	No	No	No	Yes	No	Partial Yes	No	No	Yes	No	No	No	No	No	No	Yes	Yes	Yes	Partial Yes	Yes	No	No
505	Yang, Y., Liu, H. (2016). Systematic evaluation influence of high-fidelity simulation teaching on clinical competence of nursing students. [高仿真模拟教学对护理学生临床能力影响的系统评价]. Chinese Nursing Research, (07), 809-814.	2	non-CSSCI	2016	NR	7	12	686	NR	systematic review	Yes	Yes	Yes	No	Partial Yes	Yes	Yes	No	Yes	No	No	Yes	Yes	Partial Yes	Yes	Partial Yes	Partial Yes	Partial Yes	Partial Yes	Partial Yes	Yes	Yes	Partial Yes	Partial Yes	No	Yes	No	Yes	No	No	Yes	No	Yes	Yes	Yes	Partial Yes	Yes	No	Yes
506	Chen, X., Cui, X. (2020). Effect high-fidelity simulation teaching method on self-efficacy of nursing students:a Meta-analysis. [高仿真模拟教学法对护生自我效能感影响的Meta分析]. Chinese Evidence-Based Nursing, (03), 199-204.	2	non-CSSCI	2020	2019/6	7	6	NR	NR	meta-analysis	Yes	Yes	Yes	No	Partial Yes	Partial Yes	Yes	Yes	Yes	No	No	Partial Yes	Yes	Partial Yes	Yes	Partial Yes	Yes	Yes	Partial Yes	Partial Yes	Yes	Yes	Partial Yes	No	No	Yes	Yes	No	No	No	Yes	No	Yes	Yes	Yes	Partial Yes	Yes	Yes	Yes
507	Ge, X., Wang, X., Chen, H., Zhang, Y. (2015). A system review of high fidelity simulation teaching for nursing student. [高仿真模拟人用于护理教学的系统评价]. Journal of Nursing Administration, (08), 582-584+590.	4	non-CSSCI	2015	2014/3	4	7	NR	NR	systematic review	Yes	Yes	Yes	No	No	Partial Yes	Partial Yes	No	Partial Yes	No	No	No	Yes	Partial Yes	Yes	Yes	Yes	Yes	Yes	Yes	Yes	No	No	Yes	No	Yes	No	No	No	No	Partial Yes	No	No	Yes	No	Yes	Yes	No	No
510	Yuan, X. (2017). Systematical Evaluation of Application Effect of High lntelligent Simulated Human in the Emergency Nursing Teaching. [高仿真模拟人在急救护理教学中应用效果的系统评价]. China Health Industry, (19), 78-79.	1	non-CSSCI	2017	2015/2	14	10	NR	NR	systematic review	Yes	Partial Yes	No	No	No	Partial Yes	Partial Yes	No	Yes	No	No	No	Yes	Partial Yes	Yes	Partial Yes	No	No	No	No	Yes	Yes	No	Yes	No	Yes	No	No	No	No	No	No	No	No	No	No	Yes	No	No
511	Song, D., Zhou, Y., Xu, T., Sun, Q. (2015). Effects of high fidelity human patient simulation in emergency nursing education:a systematic review. [高仿真模拟人在急救护理教学中应用效果的系统评价]. Chinese Nursing Management, (02), 161-164.	4	non-CSSCI	2015	2014/1	17	10	NR	NR	systematic review	Yes	Partial Yes	No	No	No	Partial Yes	Partial Yes	No	Yes	No	No	No	Yes	Partial Yes	Yes	Partial Yes	No	Partial Yes	Partial Yes	Partial Yes	Yes	Yes	Partial Yes	Yes	No	Yes	No	No	No	No	Yes	Partial Yes	Yes	Yes	Yes	No	Yes	No	No
526	Xu, M., Li, X., Jiao, L., Wu, H. (2022). Non-Traditional Bilingua Teaching and Meta-Analysis of Academic Performance in Colleges and Universities. [高校非传统双语教学与学业成效元分析]. China Metallurgical Education, (05), 20-27.	4	non-CSSCI	2022	NR	3	48	6107	NR	meta-analysis	Yes	No	No	No	No	Partial Yes	Partial Yes	No	Partial Yes	No	No	No	Yes	Partial Yes	Yes	Yes	No	Partial Yes	Yes	Yes	No	Yes	No	No	No	Yes	No	No	No	No	No	No	No	No	No	No	Yes	Yes	No
571	Zhang, J., Liu, W., Yu, Z. (2020). A Meta-analysis of the Development of Differences in Fair Behavior and their lnfluencing Factors. [公平行为差异发展及其影响因素的元分析]. Chinese Journal of Ergonomics, (03), 13-20+25.	3	non-CSSCI	2020	NR	8	45	7952	NR	meta-analysis	Yes	Partial Yes	No	No	Partial Yes	Partial Yes	Yes	No	Partial Yes	No	No	Yes	Yes	Partial Yes	Yes	Partial Yes	No	Partial Yes	Partial Yes	Yes	No	Yes	No	No	No	Yes	Partial Yes	No	No	No	Yes	Partial Yes	No	No	No	No	Yes	Yes	No
614	Liu, J., Si, S., Meng, T., Song, G. (2018). Systematic evaluation of the application effectiveness of domestic CBL teaching in standardized training for resident physicians. [国内CBL教学在住院医师规范化培训中应用效果的系统评价]. Health Vocational Education, (12), 130-133.	4	non-CSSCI	2018	2018/1	3	10	588	NR	systematic review	Yes	Yes	Yes	No	No	Yes	Yes	No	Partial Yes	No	No	No	Yes	Partial Yes	Yes	Partial Yes	Yes	Yes	Partial Yes	Partial Yes	Yes	Yes	Yes	Yes	No	Yes	Partial Yes	No	No	No	Yes	Partial Yes	Partial Yes	No	Yes	No	Yes	Partial Yes	Yes
615	Liu, J., Zhao, G., Meng, T., Song, G. (2018). Systematic evaluation of the application effectiveness of domestic PBL combined with CBL teaching methods in standardized training for resident physicians. [国内PBL结合CBL教学法在住院医师规范化培训中应用效果的系统评价]. Health Vocational Education, (24), 144-147.	4	non-CSSCI	2018	2018/1	3	16	742	NR	systematic review	Yes	Partial Yes	Yes	No	No	Yes	Yes	No	Yes	No	No	No	Yes	Partial Yes	Yes	Partial Yes	Yes	Partial Yes	Partial Yes	No	Yes	Partial Yes	Yes	Partial Yes	No	Yes	Partial Yes	No	No	No	Yes	Partial Yes	Yes	No	Yes	No	Yes	No	Yes
616	Song, G., Bi, W., Qiao, W., Zhang, J., Huang, L. (2018). Meta-analysis of the Effect of PBL Teaching in Domestic Undergraduate Ultrasound Medicine. [国内本科超声医学PBL教学效果的Meta分析]. Health Vocational Education, (21), 55-57.	5	non-CSSCI	2018	2018/1	3	8	897	NR	meta-analysis	Yes	Partial Yes	Yes	No	No	Yes	Yes	No	Partial Yes	No	No	Yes	Yes	Partial Yes	Yes	Partial Yes	Yes	Partial Yes	Partial Yes	No	Yes	Partial Yes	Yes	Partial Yes	No	Yes	Partial Yes	No	No	No	Yes	Partial Yes	Yes	No	Yes	No	Yes	No	Yes
619	Song, G., Bi, W., Zhang, J., Wu, D., Huang, L. (2019). Effects of case-based learning applied in ultrasound teaching in Chinaa Meta-analysis. [国内超声医学CBL教学效果的Meta分析]. China Medical Education Technology, (01), 117-120.	5	non-CSSCI	2019	2018/1	3	9	612	NR	meta-analysis	Yes	Partial Yes	Yes	No	No	Yes	Yes	No	Partial Yes	No	No	Yes	Yes	Partial Yes	Yes	Partial Yes	Yes	Partial Yes	Partial Yes	No	Yes	Partial Yes	Yes	Partial Yes	No	Yes	Partial Yes	No	No	No	Yes	Partial Yes	Yes	No	Yes	No	Yes	Yes	Yes
627	Shi, X., Cui, X. (2016). Meta-analysis of the impact of domestic nursing interventions on nursing student internship anxiety. [国内护理干预对护生实习焦虑影响的Meta分析]. Health Vocational Education, (15), 123-126.	2	non-CSSCI	2016	2015/9	3	20	2386	NR	meta-analysis	Yes	No	Yes	No	Partial Yes	Partial Yes	Partial Yes	No	Yes	No	No	Partial Yes	Yes	Partial Yes	Yes	Partial Yes	Yes	Partial Yes	Partial Yes	No	Yes	Partial Yes	Yes	Partial Yes	No	Yes	Partial Yes	No	No	No	Yes	Yes	Yes	Yes	Yes	No	Yes	Yes	Yes
629	Li, C., Yang, J., Miao, H. (2018). A meta-analysis of effect of Mini-CEX applied in nursing teaching in China. [国内护理教学应用Mini-CEX效果的Meta分析]. Chinese Nursing Research, (08), 1324-1326.	3	non-CSSCI	2018	2016-12-01	6	11	1391	NR	meta-analysis	Yes	No	No	No	No	Partial Yes	Partial Yes	No	Partial Yes	No	No	Partial Yes	Yes	Partial Yes	Yes	Partial Yes	Partial Yes	Partial Yes	Yes	Partial Yes	No	Yes	Yes	Yes	No	Yes	Yes	No	No	No	No	No	Yes	No	Yes	No	Yes	Yes	No
631	Fu, X., Zhai, H., Wang, H. (2011). Meta-analysis of the teaching effectiveness of PBL method for nursing students. [国内护理专业PBL教学效果的Meta分析]. Chinese Nursing Management, (01), 58-61.	3	non-CSSCI	2011	NR	5	8	691	NR	meta-analysis	Yes	No	No	No	No	No	Partial Yes	No	Yes	No	No	No	Yes	Partial Yes	Yes	Partial Yes	Partial Yes	Partial Yes	Yes	Partial Yes	No	Yes	Yes	Yes	No	Yes	Yes	Partial Yes	No	No	No	No	Yes	No	Yes	No	Yes	Yes	No
632	Qin, Y., Lü, S., Zhu, Q., Wu, Q., Chen, X., Shu, Y. (2016). Meta- analysis of the Teaching Effectiveness of Simulators Method for Nursing Students. [国内护理专业模拟人教学效果的Meta分析]. Medicine and Society, (03), 107-110.	6	non-CSSCI	2016	2015-04-01	5	9	3244	NR	meta-analysis	Yes	No	No	No	No	No	Yes	No	Partial Yes	No	No	No	Yes	Partial Yes	Yes	Partial Yes	Partial Yes	Partial Yes	Yes	Partial Yes	No	Yes	Yes	Yes	No	Yes	Yes	Yes	No	No	Yes	No	Yes	No	Yes	No	Yes	Yes	Yes
635	Huang, Z., Zhu, N. (2020). Behavioral Problem ntervention of Children with Autism Spectrum Disorders in China:A Meta-Analysis Based on Functional Behavior Assessment. [国内基于功能性行为评估的自闭症谱系障碍儿童行为问题干预研究元分析]. Chinese Journal of Special Education, (07), 67-73+89.	3	CSSCI	2020	2020-02-01	1	21	NR	NR	meta-analysis	Yes	No	No	No	No	No	Partial Yes	No	Yes	No	No	Partial Yes	Yes	Partial Yes	Yes	Partial Yes	No	Yes	Partial Yes	Partial Yes	No	Yes	Yes	Yes	No	Yes	Yes	No	No	No	No	No	No	No	Yes	No	Yes	Yes	No
639	Zha, G., Pan, L., Zhang, J. (2012). Meta-analysis of the effect of domestic oral PBL teaching. [国内口腔PBL教学效果的Meta分析]. China Higher Medical Education, (01), 110-113.	3	non-CSSCI	2012	NR	3	8	643	NR	meta-analysis	Yes	No	No	No	No	Partial Yes	Partial Yes	No	Yes	No	No	No	Yes	Partial Yes	Yes	Yes	Yes	Partial Yes	Yes	Partial Yes	No	Yes	No	No	No	Yes	Yes	Yes	No	No	Yes	No	Yes	No	Yes	No	Yes	Yes	Yes
641	Gao, Q. (2017). Meta-analysis of the effect of domestic clinical medicine undergraduate Sandwich teaching. [国内临床医学本科生Sandwich教学效果的Meta分析]. China Higher Medical Education, (10), 69-70.	1	non-CSSCI	2017	2016/8	3	10	966	NR	meta-analysis	Yes	Yes	No	No	Partial Yes	No	Partial Yes	No	Partial Yes	No	No	No	Yes	Partial Yes	Yes	Partial Yes	Partial Yes	Partial Yes	Partial Yes	Partial Yes	Yes	Yes	Partial Yes	No	No	Yes	No	No	No	No	Partial Yes	No	Yes	Yes	Yes	No	Yes	No	No
642	Gan, J., Wei, Y., Wang, X., Chen, W., Liu, Z. (2013). Meta-analysis of the effect of domestic clinical medicine course PBL teaching. [国内临床医学课程PBL教学效果的Meta分析]. China Higher Medical Education, (11), 97-98.	5	non-CSSCI	2013	NR	3	13	1942	NR	meta-analysis	Yes	Partial Yes	No	No	No	Partial Yes	Partial Yes	No	Partial Yes	No	No	No	Yes	Partial Yes	Yes	Partial Yes	Yes	Partial Yes	Partial Yes	Partial Yes	Yes	Partial Yes	Partial Yes	Partial Yes	No	Yes	Yes	No	No	No	No	No	No	No	Yes	No	Yes	Yes	Yes
647	Huang, Q., Lin, T., Xing, J., Qu, K. (2015). Effects of problem-based learning versus lecture-based learning models used in general surgery education: ameta-analysis. [国内普通外科教学中应用PBL和LBL模式效果的Meta分析]. Chinese Journal of Current Advances in General Surgery, (08), 593-596.	4	non-CSSCI	2015	2015/6	4	20	1606	NR	meta-analysis	Yes	Partial Yes	Yes	No	Partial Yes	Partial Yes	Partial Yes	No	Partial Yes	No	No	Partial Yes	Yes	Partial Yes	Yes	Partial Yes	Partial Yes	Partial Yes	Partial Yes	Partial Yes	Yes	Yes	Yes	Partial Yes	Yes	Yes	No	No	No	No	Partial Yes	No	Partial Yes	No	Yes	No	Yes	No	No
651	Sui, G., Jia, L. (2017). Meta-analysis of effects of problem-based learning applied in physiology in China. [国内生理学课程PBL教学效果的Meta分析]. Basic Medical Education, (10), 726-728.	2	non-CSSCI	2017	2017/6	4	10	2137	NR	meta-analysis	Yes	No	Yes	No	Partial Yes	Yes	Yes	No	No	No	No	Partial Yes	Yes	Partial Yes	Yes	Partial Yes	No	Yes	Yes	Partial Yes	Yes	Partial Yes	Yes	Partial Yes	Yes	Yes	Yes	Yes	No	No	Partial Yes	No	Yes	No	Yes	Partial Yes	Yes	Yes	Yes
652	Zhang, J., Wang, S., Wei, G. (2015). Meta analysis of outcomes of PBL teaching method in the operation-related medical disciplines in China. [国内手术相关医学学科应用PBL教学效果的Meta分析]. Basic Medical Education, (04), 340-342.	3	non-CSSCI	2015	2014/9	4	11	1155	NR	meta-analysis	Yes	No	No	No	No	Yes	Partial Yes	No	No	No	No	Partial Yes	Yes	Partial Yes	Yes	Partial Yes	Yes	No	No	No	Yes	Yes	No	Yes	No	Yes	Partial Yes	Yes	No	No	No	No	No	No	Yes	No	Partial Yes	No	Partial Yes
655	Huang, H., Lü, Z., Liu, Z., Su, N., Jiang, M., & Chen, X. (2017). A systematic review of domestic group counseling to social anxiety effect among college students in China. [国内团体辅导对大学生社交焦虑干预效果Meta分析]. Chinese Journal of School Health, (10), 1486-1488+1492.	6	non-CSSCI	2017	2016/12	4	8	372	NR	meta-analysis	Yes	Partial Yes	Yes	Partial Yes	Partial Yes	Yes	Yes	No	Partial Yes	No	No	No	Yes	Partial Yes	Yes	Yes	Yes	Yes	Partial Yes	Partial Yes	Partial Yes	Yes	Partial Yes	Yes	No	Yes	No	No	No	No	Yes	Partial Yes	Partial Yes	No	Yes	No	Yes	No	Yes
660	Li, H. (2013). Meta-analysis of domestic and foreign classroom second language pragmatic intervention. [国内外课堂二语语用干预能元分析研究]. English Teachers, 13(6), 48-54.	1	non-CSSCI	2013	2012.5	6	21	NR	NR	meta-analysis	Yes	No	No	No	No	No	Partial Yes	No	Partial Yes	No	No	Partial Yes	Yes	Partial Yes	Yes	Partial Yes	No	No	No	No	No	Yes	No	No	No	Yes	No	No	No	No	No	No	No	No	No	No	Yes	Partial Yes	No
669	Hua, W. (2021). Influence of virtual reality technology on learning effect of nursing students in China: A meta analysis. [国内虚拟现实技术对护生学习效果影响的Meta分析]. Medical Higher Vocational Education and Modern Nursing, (06), 468-474.	1	non-CSSCI	2021	2020/5	5	19	NR	NR	meta-analysis	Yes	Partial Yes	No	No	No	Partial Yes	Yes	No	Yes	No	No	No	Yes	Partial Yes	Yes	Partial Yes	No	Yes	Yes	Yes	No	Yes	Partial Yes	Yes	No	Yes	Partial Yes	Yes	No	No	No	Partial Yes	Partial Yes	No	No	No	Yes	Yes	Yes
670	Gu, Q., Li, H., He, Z., & Chen, G. (2015). Effect of Problem-based Learning on Undergraduates Biochemistry in Medical Education by a Meta-analysis. [国内医学本科生物化学课程PBL教学效果的Meta分析]. Pharmaceutical Education, (02), 30-33.	4	non-CSSCI	2015	2014/6	3	7	NR	NR	meta-analysis	Yes	Partial Yes	No	No	No	No	Partial Yes	Yes	Partial Yes	No	No	No	Yes	Partial Yes	Yes	Yes	Yes	Yes	Partial Yes	Partial Yes	Yes	Yes	Partial Yes	Yes	No	Yes	Partial Yes	No	No	No	No	No	Partial Yes	Yes	Yes	No	Yes	No	Yes
673	Feng, Y., Chen, X., & Zhang, X. (2019). Effect of problem-based learning on teaching of diagnosticsfor medical students in China:ameta-analysis. [国内诊断学PBL教学法对临床医学生学习效果影响的荟萃分析]. Journal of Diagnostics Concepts & Practice, (05), 595-601.	3	non-CSSCI	2019	2018/5	11	25	3825	NR	meta-analysis	Yes	Yes	No	No	Partial Yes	Yes	Partial Yes	No	Partial Yes	No	No	Partial Yes	Yes	Partial Yes	Yes	Partial Yes	Yes	Partial Yes	Yes	No	Yes	Partial Yes	Yes	No	No	Yes	Yes	Yes	No	No	Yes	Yes	Yes	No	Yes	No	Yes	No	No
675	He, J., Lan, P., Liu, Y., Shao, J., & Ma, P. (2015). Meta-analysis of the effect of domestic diagnostic teaching methods. [国内诊断学PBL教学效果的Meta分析]. Health Vocational Education, (05), 116-118.	5	non-CSSCI	2015	2014/7	3	14	2776	NR	meta-analysis	Yes	No	No	No	No	Partial Yes	Yes	No	Partial Yes	No	No	No	Yes	Partial Yes	Yes	Partial Yes	No	Yes	Yes	No	No	Partial Yes	Yes	Partial Yes	No	Yes	Partial Yes	No	No	No	No	No	Partial Yes	No	Yes	No	Yes	No	No
683	Jiang, H., Chen, K., Yang, L., Huang, H., & Dang, S. (2017). Effectiveness of problem-based learning applied in oncology education in China:A meta-analysis. [国内肿瘤学PBL教学效果的Meta分析]. China Medical Education Technology, (02), 204-208.	6	non-CSSCI	2017	2016/1	3	14	1145	NR	meta-analysis	Yes	Partial Yes	Yes	No	Partial Yes	Partial Yes	Yes	No	Partial Yes	No	No	Partial Yes	Yes	Partial Yes	Yes	Partial Yes	Yes	Yes	Yes	No	Yes	Partial Yes	Yes	Partial Yes	No	Yes	Yes	No	No	No	Yes	Partial Yes	Yes	Yes	Yes	No	Yes	No	No
690	Xu, J., Zhao, J., Bai, H., Pan, X., Yang, M., & Ye, J. (2020). Meta Analysis of the lnfluence of STEM Teaching on Students' Learning Effect in Primary and Middle Schools Abroad. [国外中小学STEM教学影响学生学习效果的元分析]. Forum on Contemporary Education, (05), 89-97.	6	non-CSSCI	2020	NR	5	23	NR	NR	meta-analysis	Yes	Partial Yes	No	No	No	No	Partial Yes	No	Yes	No	No	Partial Yes	Yes	Partial Yes	Yes	Yes	No	Yes	Yes	Yes	No	Partial Yes	Partial Yes	Partial Yes	No	Yes	Yes	No	No	No	No	No	No	No	No	No	Yes	Yes	No
697	Hou, X. (2018). Effectiveness of Chinese L2 Incidental Vocabulary Learning through Reading: A Meta-analysis. [汉语二语阅读中词汇附带习得研究的元分析]. Chinese Teaching in the World, (04), 555-573.	1	CSSCI	2018	NR	2	17	NR	NR	meta-analysis	Yes	No	No	No	No	No	Yes	No	Partial Yes	No	No	Yes	Yes	Partial Yes	Yes	Partial Yes	No	Yes	Yes	Yes	No	Partial Yes	Yes	Yes	No	Yes	Yes	No	No	No	Yes	Yes	Yes	No	Yes	No	Yes	Yes	No
698	Jia, L., Xing, L., Zhang, X., Li, Y., Li, X., & Zhao, M. (2022). Meta-analysis of relationship between the Chinese developmenta l dyslexia and working memory. [汉语发展性阅读障碍与工作记忆关系的元分析]. China Journal of Health Psychology, (03), 406-412.	6	non-CSSCI	2022	2020-06-01	12	21	4789	NR	meta-analysis	Yes	No	No	No	No	Partial Yes	Yes	No	Yes	No	No	Yes	Yes	Partial Yes	Yes	Partial Yes	Partial Yes	Partial Yes	Partial Yes	Partial Yes	No	Yes	Yes	No	No	Yes	Yes	No	No	No	Yes	No	Yes	No	Yes	No	Yes	Yes	No
702	Li, B., & Gong, L. (2019). Research on the Influence ofCooperative Learning on Students Learning Achievements:Based on Meta-analysis of 54 Experimenta Studies or Quasi-experimental Studies at Home and Abroad. [合作学习对学生学习成效的影响研究——基于国内外54项实验研究和准实验研究的元分析]. Research in Educational Development, (24), 39-47.	2	CSSCI	2019	NR	3	54	NR	NR	meta-analysis	Yes	No	No	No	No	Partial Yes	Partial Yes	No	Yes	No	No	Partial Yes	Yes	Partial Yes	Yes	Partial Yes	No	Partial Yes	Partial Yes	Partial Yes	No	Yes	Yes	No	No	Yes	Yes	No	No	No	No	No	No	No	Yes	No	Yes	Yes	No
704	Wang, W., Dong, Y., & Yang, M. (2020). The Effect of Cooperative Learning on Students' Learning Performance--A Meta-analysis of 48 Experiments or Quasi-experimental Studies. [合作学习对学生学习效果的影响——基于48项实验或准实验研究的元分析]. Journal of Shanghai Educational Research, (07), 34-40+59.	3	non-CSSCI	2020	2019-12-01	5	48	NR	NR	meta-analysis	Yes	No	No	No	No	Partial Yes	Partial Yes	No	Partial Yes	No	No	Partial Yes	Yes	Partial Yes	Yes	Partial Yes	No	Partial Yes	Partial Yes	Partial Yes	No	Yes	Yes	No	No	Yes	Yes	No	No	No	No	No	Yes	No	Yes	No	Yes	Yes	No
706	Zhang, K., Zhou, X., & Yu, C. (2021). A Meta-analysis of Cooperative Learning Effect. [合作学习效果元分析]. Journal of PLA University of Foreign Languages(04),95-104+160.	3	non-CSSCI	2021	NR	5	31	NR	NR	meta-analysis	Yes	No	No	No	No	No	Partial Yes	No	Partial Yes	No	No	Yes	Yes	Partial Yes	Yes	Partial Yes	No	No	Partial Yes	Partial Yes	No	Yes	Yes	Yes	No	Yes	Yes	No	No	No	No	No	No	No	Yes	No	Yes	Yes	No
716	Lin, J., Wang, H., Wu, Y., & Wu, F. (2022). A Meta-analysis on Effect of lnteractive Teaching on Cardiopulmonary Resuscitation Trainees. [互动教学对接受心肺复苏培训学员学习效果的Meta分析]. Shanghai Nursing, (08), 62-67.	4	non-CSSCI	2022	2020-12-01	7	8	842	NR	meta-analysis	Yes	No	Yes	No	No	Partial Yes	Yes	No	Yes	No	No	Partial Yes	Yes	Partial Yes	Yes	Yes	Yes	Yes	Partial Yes	Partial Yes	No	Yes	Yes	Yes	No	Yes	Yes	No	No	No	Yes	No	Yes	No	Yes	No	Yes	Yes	No
723	Chen, X., Li, Y., Chang, W., & Lin, T. (2022). Meta-analysis of formative assessment in clinical internship teaching in nursing. [护理临床实习教学形成性评价的Meta分析]. Nursing Practice and Research, (09), 1404-1409.	4	non-CSSCI	2022	2021/9	7	24	NR	NR	meta-analysis	Yes	Partial Yes	Yes	No	No	Partial Yes	Yes	No	Yes	No	No	Partial Yes	Yes	Partial Yes	Yes	Partial Yes	Yes	Yes	Partial Yes	Partial Yes	Yes	No	No	Yes	No	Yes	No	No	No	No	Yes	No	Yes	Yes	Yes	Yes	Yes	No	No
729	Wu, F., Zhang, L., Liao, L., Mo, W., He, P., & Zeng, G. (2022). Meta-analysis of nursing students' satisfaction with simulation experimental teaching in enhancing individual capabilities. [护生对模拟实验教学提升个人能力的满意度Meta分析]. Health Vocational Education, (16), 151-154.	6	non-CSSCI	2022	2019/12	5	10	2087	NR	meta-analysis	Yes	No	No	No	No	No	No	No	No	No	No	Partial Yes	Yes	Partial Yes	Yes	Partial Yes	Yes	Yes	Yes	Yes	Yes	Partial Yes	Partial Yes	Yes	Yes	Yes	No	No	No	No	Yes	No	Yes	Yes	Yes	Yes	Yes	No	No
735	Ling, M., & Xu, L. (2021). Spilover Effect of Behavioral Public Policies on Nontarget Behaviors within the Environmental Domain: A Meta-Analysis on Experimental Studies. [环保领域行为公共政策溢出效应的影响因素——一个实验类研究的元分析]. Journal of Public Management, (02), 95-104+171.	2	CSSCI	2021	2020/10	13	50	59229	PRISMA flow diagram	meta-analysis	Yes	No	No	No	No	No	Partial Yes	No	Partial Yes	No	No	Yes	Yes	Partial Yes	Yes	Partial Yes	Partial Yes	Yes	Yes	Yes	No	Yes	Yes	Yes	Yes	Partial Yes	No	No	No	No	Yes	No	No	No	No	No	Yes	No	No
741	Gao, L., Gao, X., Xie, Y., & Zhang, M. (2019). Retrospection and Reflection:The tudy of Learning Effect about 'Micro-lecture'-一the Meta-analysis of 38 Studies at Home and Abroad. [回顾与反思:微课对学习效果影响的研究——基于38篇国内外论文的元分析]. Modern Distance Education, (01), 37-45.	4	CSSCI	2019	2018/6	5	38	5849	NR	meta-analysis	Yes	No	No	No	Partial Yes	Partial Yes	Partial Yes	No	Yes	No	No	No	Yes	Partial Yes	Yes	Partial Yes	No	Yes	Yes	Yes	No	Yes	No	Yes	No	Yes	Partial Yes	No	No	No	No	No	Partial Yes	No	No	No	Yes	Yes	No
744	Li, B., Yu, Q., & Yang, F. (2022). The lmpact of Blended lnstruction on Students’ Learning Performance:A Meta-analysis Based on 106 Empirical Studies at Home and Abroad. [混合教学对学生学习成效的影响——基于国内外106篇实证研究的元分析]. Open Education Research, (01), 75-84.	3	CSSCI	2022	2021/9	6	106	NR	NR	meta-analysis	Yes	Partial Yes	No	No	No	Partial Yes	Partial Yes	No	Partial Yes	No	No	Partial Yes	Yes	Partial Yes	Yes	Partial Yes	No	Partial Yes	Yes	Yes	No	Yes	No	No	No	Yes	Partial Yes	No	No	No	No	No	No	No	No	No	Yes	Yes	No
746	Liu, L., Li, N., Tan, H., Yi, Y., & Yang, S. (2020). Meta-analysis of the impact of blended teaching mode on college students' learning outcomes. [混合式教学模式对大学生学习效果影响的Meta分析]. Health Vocational Education, (05), 135-137.	6	non-CSSCI	2020	2019/8	3	8	3090	NR	meta-analysis	Yes	No	Yes	No	Partial Yes	Partial Yes	Yes	No	Partial Yes	No	No	No	Yes	Partial Yes	Yes	Partial Yes	Yes	Yes	Yes	Partial Yes	Yes	Yes	Yes	Yes	No	Yes	Yes	Yes	No	No	Yes	Partial Yes	Yes	Yes	Yes	No	Yes	Partial Yes	Yes
748	Huang, D., Zeng, X., Wang, Y., Wang, Y., Yan, S., Shen, K., & Jin, Y. (2022). Effectiveness of blended learning in clinical medicine teaching in China: a systematic review and Meta-analysis. [混合式教学在我国临床医学专业教学中应用效果的系统评价和Meta分析]. New Medicine, (05), 339-356.	7	non-CSSCI	2022	2022/2	4	66	13461	NR	systematic review and meta-analysis	Yes	No	Yes	No	Partial Yes	Partial Yes	Yes	No	Yes	No	No	No	Yes	Partial Yes	Yes	Yes	Yes	Yes	Partial Yes	Partial Yes	Yes	Yes	Partial Yes	Yes	No	Yes	Yes	Yes	No	No	Yes	Partial Yes	Yes	Yes	Yes	No	Yes	Yes	Yes
751	Ma, Y., Wang, A., Guo, H., Fan, W., & Li, M. (2022). The lmpact of Mixed Reality Technology on Students' Learning Performance:A Meta-analysis of 33 Experiments and Quasi-experiments. [混合现实技术对学生学习绩效的影响研究——基于33项实验与准实验的元分析]. Journal of Schooling Studies, (01), 85-94.	5	CSSCI	2022	NR	7	33	1460	NR	meta-analysis	Yes	No	No	No	No	Partial Yes	Partial Yes	No	Partial Yes	No	No	Partial Yes	Yes	Partial Yes	Yes	Partial Yes	No	Partial Yes	Yes	Yes	No	Yes	Partial Yes	No	No	Yes	Partial Yes	No	No	No	Yes	Partial Yes	No	No	No	No	Yes	Yes	No
753	Xue, X., & Chen, W. (2021). Research on the lnfluence of Blended Learning on StudentsAcademic Record--Based on the Meta-analysis of 30 Empirical Research Literature. [混合学习对学生学习成绩的影响研究——基于30篇实证研究文献的元分析]. Digital Education, (02), 40-45.	2	non-CSSCI	2021	NR	2	30	3047	NR	meta-analysis	Yes	No	No	No	No	No	Partial Yes	No	No	No	No	No	Yes	Partial Yes	Yes	Partial Yes	No	No	Yes	Yes	No	Partial Yes	Yes	Partial Yes	No	Yes	Partial Yes	No	No	No	No	No	Partial Yes	No	No	No	Yes	Yes	No
755	Chen, C., & Wang, H. (2013). The Effectiveness of Blended Learning and E-Learning on Student Learning Outcomes: A Meta-Analysis of 47 Experimental and Quasi-Experimental Studies. [混合学习与网上学习对学生学习效果的影响——47个实验和准实验的元分析]. Open Education Research, (02), 69-78.	2	CSSCI	2013	NR	5	47	NR	NR	meta-analysis	Yes	No	No	No	No	Partial Yes	Yes	No	Partial Yes	No	No	Partial Yes	Yes	Partial Yes	Yes	Partial Yes	No	No	Yes	No	No	Partial Yes	Yes	Partial Yes	No	Yes	No	No	No	No	No	No	No	No	No	No	Yes	Yes	No
762	Zhou, L., Wang, F., Xie, H., Chen, J., Xin, L., & Zhao, Q. (2019). Does Emotional Design in Multimedia Learning Facilitate Learning? A Meta-analysis. [积极的情绪能否促进多媒体学习?基于元分析的视角]. Psychological Development and Education, (06), 697-709.	6	CSSCI	2019	2018/6	11	21	2890	NR	meta-analysis	Yes	No	No	No	No	Partial Yes	Yes	No	No	No	No	Yes	Yes	Partial Yes	Yes	Partial Yes	No	Partial Yes	Yes	Yes	No	Partial Yes	Yes	Partial Yes	No	Yes	No	No	No	No	Yes	Yes	Yes	No	No	No	Yes	Yes	No
772	Shi, J., Huang, Y., & Zhang, Y. (2020). Evaluation on the Effect of Seminar Teaching Method Based on Meta-analysis in Pediatric Clinical Teaching in China. [基于Meta分析的Seminar教学法在我国儿科临床教学中的效果评价]. Medicine and Society, (09), 125-129.	3	non-CSSCI	2020	2019/12	6	10	901	NR	meta-analysis	Yes	No	No	No	No	No	Yes	No	Partial Yes	No	No	No	Yes	Partial Yes	Partial Yes	Yes	Yes	Yes	Partial Yes	Yes	Yes	Partial Yes	Yes	No	No	Yes	No	Yes	No	No	Yes	Yes	Yes	No	Yes	No	Yes	No	Yes
787	Xu, Q., & Zou, Z. (2019). Analysis of the application effect of tablets in classroom teaching based on Meta-analysis. [基于Meta分析的平板电脑在课堂教学中的应用效果分析]. China Modern Educational Equipment, (22), 13-16.	2	non-CSSCI	2019	2018/12	4	9	963	NR	meta-analysis	Yes	No	Partial Yes	No	No	No	Partial Yes	No	Partial Yes	No	No	Partial Yes	Yes	Partial Yes	Yes	Partial Yes	No	Yes	Partial Yes	Partial Yes	Yes	Partial Yes	Yes	No	No	No	No	No	No	No	Yes	No	Yes	Yes	Yes	No	Yes	No	No
809	Shen, J., Wu, F., Li, G., & Zhan, R. (2022). Clinical undergraduate education effect of neurosurgery based on PBL teaching mode:A meta analysis. [基于PBL教学模式下神经外科本科临床教学效果的meta分析]. Clinical Education of General Practice, (03), 243-248.	4	non-CSSCI	2022	2021-12-01	7	18	1282	NR	meta-analysis	Yes	No	Yes	No	No	Partial Yes	Yes	No	Yes	No	No	No	Yes	Partial Yes	Yes	Partial Yes	Partial Yes	Partial Yes	Partial Yes	Partial Yes	No	Yes	Yes	Yes	No	Yes	Yes	No	No	No	No	No	Yes	No	Yes	No	Yes	Yes	No
816	Wang, Y., Sun, Q., Zhang, B., & Tan, L. (2020). Systematic evaluation and Meta-analysis of the application effect of SPOC blended teaching mode in nursing education. [基于SPOC的混合式教学模式在护理教学中应用效果的系统评价与Meta分析]. Modern Nurse, (06), 1-5.	4	non-CSSCI	2020	2019-05-01	7	12	1709	NR	systematic review and meta-analysis	Yes	No	Yes	No	No	Partial Yes	Yes	No	Yes	No	No	No	Yes	Partial Yes	Yes	Partial Yes	Partial Yes	Yes	Yes	Partial Yes	No	Yes	Yes	Yes	No	Yes	Yes	Yes	No	No	No	No	Yes	No	Yes	No	Yes	Yes	Yes
818	Peng, Y., Sha, L., Dong, J., & Yi, J. (2021). The systematic review of the effects of mixed teaching based on small private online course (SPOC) in nursing education. [基于SPOC的混合式教学在护理专业教学中应用效果的系统评价]. Chinese Journal of Nursing Education, (05), 446-451.	4	non-CSSCI	2021	2020-10-01	8	13	3072	PRISMA	systematic review	Yes	No	Yes	No	No	Partial Yes	Yes	No	Yes	No	No	Partial Yes	Yes	Partial Yes	Yes	Partial Yes	Yes	Partial Yes	Yes	Partial Yes	No	Yes	Yes	Yes	No	Yes	Yes	Yes	No	No	Yes	No	Yes	No	Yes	No	Yes	Yes	Yes
820	Hu, Y., & Jin, W. (2022). A meta-analysis of the application of SPOC blended teaching mode in medical education. [基于SPOC混合式教学模式在医学教学中应用荟萃分析]. Xinjiang Journal of Traditional Chinese Medicine, (03), 63-67.	3	non-CSSCI	2022	2020-12-01	4	13	2184	NR	meta-analysis	Yes	No	Yes	No	No	Partial Yes	Partial Yes	No	Yes	No	No	No	Yes	Partial Yes	Yes	Partial Yes	Partial Yes	Yes	Yes	Partial Yes	No	Yes	Yes	Yes	No	Yes	Yes	Yes	No	No	Yes	No	Yes	No	Yes	No	Yes	Yes	No
821	Ai, Z., Yu, M., Feng, T., & Zhang, A. (2017). The analysis of case-based learning in the teaching effectiveness of medical statistics. [基于案例学习教学方法在医学统计学教学中实施效果的荟萃分析]. Chinese Journal of Medical Education, 37(6), 7. DOI:10.3760/cma.j.issn.1673-677X.2017.06.017.	4	non-CSSCI	2017	2016-08-01	3	11	2494	NR	meta-analysis	Yes	No	Yes	No	No	Partial Yes	Yes	No	Yes	No	No	No	Yes	Partial Yes	Yes	Partial Yes	Partial Yes	Partial Yes	Yes	Partial Yes	No	Yes	Yes	Yes	No	Yes	Yes	No	No	No	Yes	No	Yes	No	Yes	No	Yes	Yes	No
825	Yang, K., Jiang, Z., Wang, X., Zhang, J., & Pan, Y. (2016). Effects of Concept Mapping Used in Nursing Teaching Based on Meta-Analysis. [基于荟萃分析的概念图在护理教学中的应用效果分析]. Medicine and Society, (12), 104-107.	5	non-CSSCI	2016	2016/6	9	12	1357	NR	meta-analysis	Yes	Partial Yes	No	No	No	Partial Yes	Partial Yes	No	Yes	No	No	No	Yes	Partial Yes	Yes	Partial Yes	Yes	Partial Yes	No	No	Yes	Yes	No	No	No	Yes	No	No	No	No	Yes	No	Yes	Yes	Yes	No	Yes	No	Yes
830	Deng, K., & Zuo, P. (2020). The Effects of Nursing Teaching Based on Blended Learning:a Meta-Analysis. [基于混合式教学的护理学教学效果的Meta分析]. Journal of Nongken Medicine, (01), 80-84.	2	non-CSSCI	2020	2019/10	3	26	6855	NR	meta-analysis	Yes	No	Yes	No	No	Partial Yes	Yes	No	Partial Yes	No	No	No	Yes	Partial Yes	Yes	Partial Yes	Yes	Yes	Yes	Yes	Yes	Yes	No	No	No	Yes	Partial Yes	No	No	No	Yes	No	Yes	Yes	Yes	Yes	Yes	No	No
841	Jia, Y., Ma, S., Cai, Y., Mi, M., Li, Y., Wu, G., & Zhang, Q. (2018). Meta-analysis of the application effect of flipped classroom teaching mode based on micro-lessons and traditional teaching in medical student training. [基于微课的翻转课堂教学模式与传统教学在医学生培养中应用效果的META分析]. Educational Modernization, (45), 302-305.	7	non-CSSCI	2018	2018/2	3	27	3003	NR	meta-analysis	Yes	No	Yes	Yes	Partial Yes	Partial Yes	Yes	No	Yes	No	No	No	Yes	Partial Yes	Yes	Partial Yes	Yes	Yes	Partial Yes	Partial Yes	Yes	Yes	No	Partial Yes	No	Yes	Partial Yes	No	No	No	Yes	No	No	No	No	No	Yes	No	No
842	Xie, X., Dong, Y., & Chen, L. (2021). Meta Analysis of the Dependence of Sports Participation on Mobile Phones Based on Literature Statistics. [基于文献统计的运动参与对手机依赖的Meta分析]. Journal of Bengbu University, (05), 119-122+128.	3	non-CSSCI	2021	2020/12	3	9	1572	NR	meta-analysis	Yes	No	Yes	No	Partial Yes	No	No	No	No	No	No	Partial Yes	Yes	Partial Yes	Yes	Partial Yes	Partial Yes	Yes	Partial Yes	Partial Yes	Yes	Yes	Yes	No	Yes	Yes	Yes	Yes	No	No	Partial Yes	No	Yes	Yes	Yes	No	Yes	Yes	Yes
846	Meng, S., Zhuo, Z., Xu, R., & Ren, Y. (2021). Meta Analysis on Eficacy Comparison between Problem-Based Learning and Lecture-Based Learning in Cerebrovascular Disease Clinica Teaching in China. [基于问题学习与授课式学习教学模式对我国脑血管病学临床教学效果的meta分析]. Chinese Journal of Stroke, (08), 864-872.	4	non-CSSCI	2021	2021/5	3	25	1493	NR	meta-analysis	Yes	Yes	Yes	No	Partial Yes	Yes	Yes	Partial Yes	Partial Yes	No	No	Partial Yes	Yes	Partial Yes	Yes	Yes	Yes	Partial Yes	Partial Yes	Partial Yes	Yes	Yes	Partial Yes	Partial Yes	Yes	Yes	Partial Yes	No	No	No	Partial Yes	No	Yes	No	Yes	No	Yes	No	No
852	Huang, H., Nie, Y., Wan, J., Fu, Y., & Yu, F. (2021). A meta-analysis of the application effect of the blended teaching mode based on the platform of "Rain Classroom”in medica education. [基于雨课堂的混合式教学在医学教育中应用效果的Meta分析]. Basic Medical Education, (10), 740-744.	5	non-CSSCI	2021	2021/6	3	40	5630	NR	meta-analysis	Yes	Partial Yes	Yes	No	Partial Yes	No	Partial Yes	No	Partial Yes	No	No	Partial Yes	Yes	Partial Yes	Yes	Partial Yes	Yes	Yes	Partial Yes	Partial Yes	Yes	Yes	Yes	Yes	No	Yes	Partial Yes	Partial Yes	No	No	Partial Yes	No	Yes	Yes	Yes	No	Yes	No	No
856	Xu, J., & Li, H. (2014). A Meta-Analysis of Therapeutic Effect on Problem Gamblers in Sports Gambling through Motivational lnterview. [基于元分析的动机性访谈对体育博彩问题彩民的治疗效果]. Journal of Shanghai University of Sport, (04), 47-52.	2	CSSCI	2014	NR	2	8	NR	NR	meta-analysis	Partial Yes	No	No	No	No	No	Partial Yes	No	Partial Yes	No	No	Partial Yes	Yes	Partial Yes	Yes	Partial Yes	No	Partial Yes	Partial Yes	Partial Yes	Yes	Yes	Yes	Yes	No	Yes	Yes	No	No	No	No	No	No	No	Yes	Yes	Yes	Yes	No
924	Ma, Y., Guo, H., & Deng, L. (2021). Research on Evaluation of Online Learning Effect Based on Meta-Analysis. [基于元分析的在线学习效果评价研究]. Journal of Chongqing Normal University(Edition of Social Sciences), (03), 102-112.	3	non-CSSCI	2021	NR	6	35	NR	NR	meta-analysis	Yes	No	No	No	No	Partial Yes	Partial Yes	No	Partial Yes	No	No	Yes	Yes	Partial Yes	Yes	Partial Yes	No	Partial Yes	Partial Yes	Partial Yes	No	Yes	Partial Yes	Yes	No	Yes	Yes	Yes	No	No	Partial Yes	No	Yes	No	Yes	No	Yes	Yes	Yes
945	Sun, T., Yan, Y., Jin, Y., & An, J. (2021). Effects of mindfulness-based interventions on self-compassion: A meta-analysis. [基于正念的干预与自我同情的关系：一项元分析]. Advances in Psychological Science, (10), 1808-1828.	4	CSSCI	2021	2020/11	8	65	8103	NR	meta-analysis	Yes	No	No	No	Partial Yes	Partial Yes	Partial Yes	No	Partial Yes	No	No	Yes	Yes	Partial Yes	Yes	Partial Yes	Yes	Partial Yes	Partial Yes	Partial Yes	No	Yes	No	Yes	No	Yes	Partial Yes	No	No	No	Yes	Partial Yes	Yes	No	Yes	No	Yes	Yes	Yes
948	Yuan, W. H., & Wang, Y. (2022). Meta-Analysis of the Effects of Skll Oriented Difficulty and Beauty Expression Event Group on the Mental Health of Chinese College Students. [技能主导类表现难美性项群对中国大学生心理健康影响的Meta分析]. Contemporary Sports Technology, 20, 152-154+160.	2	non-CSSCI	2022	NR	NR	11	NR	NR	meta-analysis	Yes	No	No	Yes	Partial Yes	No	Yes	No	Yes	No	No	No	Yes	Partial Yes	No	No	No	No	No	No	No	No	Yes	No	No	Partial Yes	Partial Yes	No	No	No	No	No	No	No	No	No	Yes	No	No
951	Sun, Z., & Song, W. (2014). Research on factors affecting English learning in a technological environment: A meta-analysis of empirical studies on English learning in China over the past decade. [技术环境下英语学习影响因素研究——对近十年来我国英语学习实证研究的元分析]. Chinese Journal of Distance Education, (02), 41-45.	2	CSSCI	2014	NR	2	64	NR	NR	meta-analysis	Yes	No	No	No	No	Partial Yes	Partial Yes	No	Partial Yes	No	No	No	Yes	Partial Yes	Yes	Partial Yes	No	Partial Yes	Yes	Yes	No	Yes	No	Yes	No	Yes	Partial Yes	Yes	No	No	No	No	No	No	No	No	Yes	Partial Yes	No
953	Xu, W., Dai, T., Shen, Z., & Liu, Y. (2021). Can the Application of Technology Really lmprove the Learning Effect of Venue Environment?-Based on A Meta-analysis of 34 Experimental and Ouasi-Experimenta Studies in the Past Decade. [技术应用真的能够有效提升场馆学习效果吗？——基于近十年34项实验与准实验研究的元分析]. e-Education Research, (12), 63-70+85.	4	CSSCI	2021	2021/2	1	34	NR	NR	meta-analysis	Yes	Partial Yes	No	No	No	Partial Yes	Partial Yes	No	Partial Yes	No	No	No	Yes	Partial Yes	Yes	Partial Yes	No	Partial Yes	Yes	Partial Yes	No	Yes	No	Yes	No	Yes	Partial Yes	No	No	No	No	Partial Yes	No	No	No	No	Yes	Yes	No
955	Liu, Z., Wang, Y., & Yang, M. (2021). Research on the lnfluence of Metacognitive Strategies on Primary and Middle School Students' Academic Performance from thePerspective of Technical Support---Based on the Meta-analysis of 54 Foreign Researches. [技术支持视角下元认知策略对中小学生学业成绩的影响研究——基于54篇相关外文文献的元分析]. Modern Educational Technology, (08), 60-66.	3	CSSCI	2021	2021/3	2	54	NR	NR	meta-analysis	Yes	Partial Yes	No	No	No	Partial Yes	Partial Yes	No	Partial Yes	No	No	No	Yes	Partial Yes	Yes	Partial Yes	No	Partial Yes	Yes	Yes	No	Yes	No	No	No	Yes	Partial Yes	No	No	No	No	No	No	No	No	No	Yes	Yes	No
971	Li, Z., Wang, C., Xiao, T., Zhen, J., & Han, Y. (2021). A Meta-analysis on the effectiveness of multiple health education implementation forms on exercise behavior among college students. [健康教育实施形式影响大学生锻炼行为效果的Meta分析]. Chinese Journal of School Health, (08), 1156-1161.	5	non-CSSCI	2021	2021/2	6	23	NR	PRISMA	meta-analysis	Yes	Yes	Yes	Partial Yes	Partial Yes	Partial Yes	Partial Yes	No	Yes	No	No	No	Yes	Partial Yes	Yes	Yes	Yes	Yes	Yes	Yes	Yes	Yes	No	No	No	Yes	Partial Yes	No	No	No	Yes	Partial Yes	Yes	Yes	Yes	No	Yes	Partial Yes	No
996	Liu, J., Ma, Y., & Kang, H. (2020). Effects of Teacher Coaching:A Meta-analysis of Global Experimental Evidence. [教师教练式职后培训效果的元分析研究]. Research in Educational Development, (08), 71-77.	3	CSSCI	2020	NR	4	14	NR	NR	meta-analysis	Yes	No	No	No	No	No	Yes	No	Partial Yes	No	No	Partial Yes	Yes	Partial Yes	Yes	Partial Yes	No	Yes	Partial Yes	Partial Yes	No	Partial Yes	No	Yes	No	Yes	No	No	No	No	Yes	No	No	No	No	No	Yes	Yes	No
998	Cai, H., Dong, H., & Wang, Q. (2020). How Teachers Design Graphical Scaffolds to Support STEM Teaching Effectively:A Meta-analysis Based on 30 Experiments and Quasi-experimental Studies. [教师如何有效设计图示化支架支持STEM课程教学——基于30项实验和准实验研究的元分析]. e-Education Research, (10), 73-81.	3	CSSCI	2020	2019/2	6	30	NR	PRISMA	meta-analysis	Yes	Partial Yes	No	No	No	Partial Yes	Partial Yes	No	Yes	No	No	Partial Yes	Yes	Partial Yes	Yes	Yes	Yes	Partial Yes	Yes	Yes	No	Partial Yes	No	Yes	No	Yes	Partial Yes	No	No	No	Yes	Yes	No	No	No	No	Yes	Yes	No
1013	Wang, S., Peng, S., & Zhong, Y. (2022). The lnfluence of lnstructional lntervention on Students’Deep Learning: A Meta-analysis Based on 62 Experimental and Quasi-Experimental Studies. [教学干预对学生深度学习的影响——基于62项实验或准实验研究的元分析]. Open Education Research, (02), 96-109.	3	CSSCI	2022	NR	7	62	NR	NR	meta-analysis	Yes	Partial Yes	No	No	No	Partial Yes	Yes	No	Partial Yes	No	No	Yes	Yes	Partial Yes	Yes	Partial Yes	No	Yes	Yes	Yes	Yes	Partial Yes	No	Yes	No	Yes	Partial Yes	No	No	No	Yes	Partial Yes	Partial Yes	No	Partial Yes	No	Yes	Yes	No
1016	Yang, J., Chen, H., Yang, W., Li, Y., Yu, Q., & Pi, Z. (2022). How to Design Subtitles in lnstructional Videos?--A Meta-analysis Based on 44 Experimental and Quasi-experimental Research Literatures from 2000 to 2021. [教学视频中的字幕应该如何设计？——基于2000—2021年44篇实验和准实验研究文献的元分析]. e-Education Research, (08), 59-67.	6	CSSCI	2022	2021/8	4	44	NR	NR	meta-analysis	Yes	Partial Yes	No	No	No	Partial Yes	Yes	No	Yes	No	No	Partial Yes	Yes	Partial Yes	Yes	Yes	No	Yes	Yes	Yes	No	Yes	No	Yes	No	Yes	Yes	No	No	No	Yes	Yes	No	No	No	No	Yes	Yes	No
1022	Tang, S., Lin, Y., Ji, S., Qin, S., Tan, Y., & Huang, P. (2021). Meta-analysis of the application effect of teaching resource libraries in medical education. [教学资源库在医学教学中应用效果的meta分析]. Western China Quality Education, 7(1), 118-121.	6	non-CSSCI	2021	2020-02-01	5	8	1729	NR	meta-analysis	Yes	Partial Yes	Yes	Yes	Partial Yes	Partial Yes	Partial Yes	No	Yes	No	No	No	Yes	Partial Yes	Yes	Partial Yes	Yes	Yes	Yes	Partial Yes	Yes	Yes	No	Yes	No	Yes	Partial Yes	No	No	No	Yes	No	Yes	Yes	No	No	Yes	No	No
1024	Shan, J., Gong, L., Li, Y., & Yan, H. (2019). The Effect of Educational Robotics on Student Academic Performance: A Meta-analysis of 49 lnternational Articles. [教育机器人对学生学习成果的影响——基于49篇实验或准实验研究论文的元分析]. China Educational Technology, (05), 76-83.	4	CSSCI	2019	2018-05-01	4	49	NR	NR	meta-analysis	Yes	No	No	No	No	No	Partial Yes	No	Yes	No	No	Partial Yes	Yes	Partial Yes	Yes	Partial Yes	No	Partial Yes	Partial Yes	Partial Yes	No	Yes	Yes	No	No	Yes	Yes	No	No	No	No	No	No	No	No	No	Yes	Yes	No
1026	Zhou, J., An, T., & Han, X. (2019). A Meta-Analysis of the Effects of Educational Robot on Students' Learning Performance. [教育机器人对学生学习效果影响的元分析]. Modern Distance Education Research, (03), 96-105.	3	CSSCI	2019	NR	8	31	NR	NR	meta-analysis	Yes	No	No	No	No	No	Partial Yes	No	Yes	No	No	No	Yes	Partial Yes	Yes	Partial Yes	No	No	Partial Yes	Partial Yes	No	Yes	Yes	No	No	Yes	Yes	No	No	No	No	No	Partial Yes	No	No	No	Yes	Yes	No
1027	Hou, H., Zhang, X., & Wang, D. (2022). Can Educational Robots mprove Student Creativity: An Meta-analvsis Based on 48 Experimental and Ouasi-experimental Studies. [教育机器人可以提升学生创造力吗?——基于48项实验与准实验研究的Meta分析]. Journal of East China Normal University(Educational Sciences), (03), 99-111.	3	CSSCI	2022	2021-05-01	6	48	6057	NR	meta-analysis	Yes	No	No	No	No	No	Yes	No	Yes	No	No	Yes	Yes	Partial Yes	Yes	Partial Yes	No	Partial Yes	Partial Yes	Partial Yes	No	Yes	Yes	No	No	Yes	Yes	No	No	No	No	No	Partial Yes	No	No	No	Yes	Yes	No
1029	Liu, Y., & Zhao, D. (2020). The effect of educational software on learning outcomesa meta-analysis of 38 experimental and quasi-experimental studies. [教育软件对学习效果的影响——基于38项实验和准实验的元分析]. Chinese Journal of Distance Education, (03), 58-64.	2	CSSCI	2020	NR	8	38	NR	NR	meta-analysis	Yes	No	No	No	No	No	Yes	No	Partial Yes	No	No	Partial Yes	Yes	Partial Yes	Yes	Partial Yes	No	Partial Yes	Partial Yes	Partial Yes	No	Yes	Yes	Yes	No	Yes	Yes	No	No	No	No	No	Partial Yes	No	No	No	Yes	Yes	No
1031	Ren, Y., An, T., & Ling, R. (2021). Research on the nfuence of Educational Games on Students Learning Performance--A Meta-Analysis Based on 63 Experimental and Quasi-Experimental Studies. [教育游戏对学生学习成绩的影响研究——基于63项实验和准实验研究的元分析]. Journal of Shanghai Educational Research, (03), 33-40.	3	non-CSSCI	2021	NR	4	63	NR	NR	meta-analysis	Yes	Partial Yes	No	No	No	No	Partial Yes	No	Yes	No	No	Partial Yes	Yes	Partial Yes	Yes	Partial Yes	No	Yes	Yes	Yes	No	Yes	Partial Yes	Partial Yes	No	Yes	Yes	No	No	No	No	No	No	No	No	No	Yes	Yes	No
1033	He, W., & Dong, Y. (2021). Research on the influence of Educational Games on Students Learning Efect-一-Meta-analysis Based on 41 Experiments and Quasi-experiments. [教育游戏对学生学习效果的影响研究——基于41项实验和准实验的元分析]. Modern Educational Technology, (04), 44-50.	2	CSSCI	2021	2020/4	5	41	3471	NR	meta-analysis	Yes	Partial Yes	No	No	No	No	Partial Yes	No	Yes	No	No	Partial Yes	Yes	Partial Yes	Yes	Partial Yes	No	Partial Yes	Partial Yes	Yes	No	Yes	Partial Yes	Yes	No	Yes	Yes	No	No	No	No	No	No	No	No	No	Yes	Yes	No
1035	Duan, C. (2017). Effect of Educational Games on Students' Academic Achievement:A Meta-Analysis of 48 Experimental and Quasi-Experimental Studies. [教育游戏对学生学业成就影响研究——基于48项实验与准实验研究的元分析]. Open Education Research, (04), 65-75.	1	CSSCI	2017	2017/1	3	48	NR	NR	meta-analysis	Yes	Partial Yes	No	No	No	Partial Yes	Partial Yes	No	Partial Yes	No	No	Yes	Yes	Partial Yes	Yes	Yes	No	Partial Yes	Partial Yes	Yes	No	Yes	Partial Yes	Yes	Yes	Yes	Yes	No	No	No	No	No	No	No	No	No	Yes	Yes	No
1036	Wang, X., Qiao, Y., Wang, Y., Cheng, Y., & Li, H. (2022). How Does Pedagogical Agent Affect Learners' Emotions and Learning Efects?--A Meta-Analysis Based on 39 Experimental or Quasi-experimental Studies at Home and Abroad. [教育智能体如何影响学习者情绪与学习效果？——基于国内外39篇实验或准实验研究文献的元分析]. Modern Educational Technology, (08), 59-66.	5	CSSCI	2022	2021/12	3	39	NR	NR	meta-analysis	Yes	Partial Yes	No	No	No	No	Partial Yes	No	Partial Yes	No	No	Yes	Yes	Partial Yes	Yes	Yes	No	Partial Yes	Partial Yes	Yes	No	Yes	Partial Yes	Partial Yes	No	Yes	Yes	No	No	No	No	No	No	No	No	No	Yes	Yes	No
1042	Jiang, J., Bi, Y., Huang, J., Li, X., Deng, Q., & Li, S. (2019). The Application of PBL. Teaching Mode Combined With Evidence-Based Medicine in The Teaching of Graduate Education: A Meta-Analysis. [结合循证医学思维的PBL教学模式在研究生教育教学中应用的Meta分析]. Chinese Journal of Evidence-Based Cardiovascular Medicine, (08), 919-923.	6	non-CSSCI	2019	2018/9	7	12	709	NR	meta-analysis	Yes	Yes	Yes	Partial Yes	Partial Yes	Yes	Yes	No	Yes	No	No	No	Yes	Partial Yes	Yes	Yes	No	Yes	Yes	Partial Yes	Yes	Yes	Yes	No	Yes	Yes	Partial Yes	No	No	No	Yes	Partial Yes	Partial Yes	Yes	Yes	No	Yes	Partial Yes	No
1102	Zhu, L., & Wang, Z. (2020). Effect of Conceptual Change Teaching of Science Based on lnternational Comparative Perspective and Meta-Analysis. [科学概念转变教学的效果论证——基于元分析的国际比较视角]. Chinese Journal of Chemical Education, (07), 44-50.	2	non-CSSCI	2020	2018/12	4	58	5077	NR	meta-analysis	Yes	Partial Yes	No	No	Partial Yes	Partial Yes	Partial Yes	No	Partial Yes	No	No	No	Yes	Partial Yes	Yes	Partial Yes	No	Partial Yes	Yes	Partial Yes	No	Yes	No	No	No	Yes	Partial Yes	No	No	No	Yes	Partial Yes	Yes	No	No	No	Yes	Yes	No
1109	Fang, M., & Zeng, P. (2020). How effective is visual programming education? A meta-analysis of 43 empirical studies from domestic and foreign sources. [可视化编程教育成效几何？——基于国内外43项实证研究的元分析]. Journal of Shanghai Educational Research, (01), 69-73.	2	non-CSSCI	2020	2019/8	3	43	2878	NR	meta-analysis	Yes	No	No	No	No	Partial Yes	Partial Yes	No	Partial Yes	No	No	No	Yes	Partial Yes	Yes	Partial Yes	No	Partial Yes	Yes	Yes	No	Yes	No	No	No	Yes	Partial Yes	No	No	No	No	No	No	No	No	No	Yes	Yes	No
1111	Huang, P., & Cui, X. (2018). Effects of objective structured clinical examination in nursing teaching: a meta-analysis. [客观结构化临床考试在护理教学中应用效果的Meta分析]. Modern Preventive Medicine, (13), 2491-2496.	2	non-CSSCI	2018	2017/1	9	11	1060	NR	meta-analysis	Yes	Partial Yes	Yes	No	Partial Yes	Partial Yes	Partial Yes	No	Yes	No	No	No	Yes	Partial Yes	Yes	Partial Yes	Yes	Yes	Yes	Partial Yes	Yes	Yes	Partial Yes	No	No	Yes	Partial Yes	No	No	No	Yes	Partial Yes	Yes	No	Yes	No	Yes	Partial Yes	Yes
1113	Liu, S., & Yang, X. (2015). A Meta-analysis of the effect of Private Tutoring on Student Academic Achievement. [课外辅导对学生学业成绩影响效应的元分析]. Research in Educational Development, (22), 55-64.	2	CSSCI	2015	NR	9	25	NR	NR	meta-analysis	Yes	Partial Yes	No	No	No	Partial Yes	Yes	No	No	No	No	Partial Yes	Yes	Partial Yes	Yes	Partial Yes	No	Yes	Yes	Partial Yes	No	Yes	No	No	No	Yes	Partial Yes	No	No	No	No	No	No	No	No	No	Yes	Yes	No
1117	Ma, Z., Li, H., Wang, W., & Li, Y. (2021). How is Interdisciplinary Collaborative Learning Effective-A Meta-Analysis of the Effect of CSCL Application in STEM. [跨学科协作学习何以有效——STEM教育中CSCL应用效果的元分析]. Modern Distance Education Research, (01), 97-104.	4	CSSCI	2021	2019/10	2	142	NR	NR	meta-analysis	Yes	Partial Yes	No	No	No	Partial Yes	Partial Yes	No	Yes	Yes	No	Partial Yes	Yes	Partial Yes	Yes	Partial Yes	No	Yes	Partial Yes	Yes	No	Yes	No	Yes	No	Yes	No	No	No	No	Yes	Partial Yes	No	No	No	No	Yes	Yes	No
1120	Hou, W., & Wang, L. (2011). Meta-analysis study of the effect of basketball on improving college students' interpersonal relationships. [篮球运动对改善大学生人际关系效果的元分析研究]. Education and Teaching Forum, (21), 252.	3	non-CSSCI	2011	NR	1	7	NR	NR	meta-analysis	No	No	No	No	No	No	Yes	No	Partial Yes	No	No	No	Yes	Partial Yes	Yes	Partial Yes	No	No	No	No	No	Yes	No	No	No	Yes	Partial Yes	No	No	No	No	No	No	No	Partial Yes	No	Yes	No	No
1140	Xu, W., & Wang, M. (2014). Meta analysis on application of situational teaching method in clinical nursing teaching. [临床护理教学中应用情景教学法的Meta分析]. Chinese Nursing Research, (33), 4134-4136.	2	non-CSSCI	2014	2013/12	4	11	2240	NR	meta-analysis	Yes	Partial Yes	Yes	Yes	Partial Yes	Partial Yes	Partial Yes	No	Partial Yes	No	No	No	Yes	Partial Yes	Yes	Partial Yes	Yes	Yes	Partial Yes	No	Yes	Yes	Yes	Yes	No	Yes	Partial Yes	No	No	No	Yes	Partial Yes	Yes	Yes	Yes	No	Yes	No	No
1141	Zhang, J., Yang, K., Tian, J., & Wang, C. (2011). Effects of Clinical Pathway in Nursing Clinical Teaching:A Meta-analysis. [临床路径教学法在护理实践教学中应用效果的Meta分析]. Chinese Journal of Evidence-Based Medicine, (10), 1210-1216.	4	non-CSSCI	2011	2011-04-01	6	12	1269	NR	meta-analysis	Yes	Partial Yes	Yes	Yes	Partial Yes	Partial Yes	Yes	No	Yes	No	No	No	Yes	Partial Yes	Yes	Yes	Yes	Yes	Yes	Partial Yes	Yes	Yes	No	No	No	Yes	Partial Yes	Yes	No	No	Yes	No	Yes	Yes	No	No	Yes	No	No
1146	Hu, S., Zheng, Y., Zhang, C., Tian, J., Li, Y., & Zhang, Z. (2017). Meta analysis:influence of reflective diary teaching method on critical thinking ability of nursing professionals in clinical practice. [临床实践中反思日记教学法对护理专业人员评判性思维能力影响的Meta分析]. Chinese Evidence-Based Nursing, (01), 3-10.	6	non-CSSCI	2017	2016-04-01	7	10	1306	NR	meta-analysis	Yes	Partial Yes	Yes	No	Partial Yes	Partial Yes	Yes	No	Yes	No	No	Partial Yes	Yes	Partial Yes	Yes	Yes	Yes	Yes	Yes	Partial Yes	Yes	Yes	No	Yes	No	Yes	Partial Yes	No	No	No	Yes	No	Yes	Yes	No	No	Yes	No	No
1194	Song, G. (2019). The Meta-analvsis on the Effect of Students' Scientific Concepts Learning through Argumentative Teachino. [论证教学对科学概念学习影响的元分析]. Journal of Tianjin Normal University(Elementary Education Edition), (01), 48-55.	1	non-CSSCI	2019	NR	3	23	3950	NR	meta-analysis	Yes	No	No	No	Partial Yes	Partial Yes	Yes	No	Yes	No	No	Partial Yes	Yes	Partial Yes	Yes	Partial Yes	No	No	Partial Yes	Partial Yes	No	Yes	Yes	No	No	Yes	Yes	No	No	No	No	No	No	No	No	No	Yes	Yes	No
1214	Xie, J., Xu, L., & Cao, Z. (2017). Meta-analysis of the application effect of simulation teaching method in anesthesiology education. [模拟教学法在麻醉学教学中应用效果的Meta分析]. Health Vocational Education, (01), 67-69.	3	non-CSSCI	2017	2016-07-01	6	6	356	NR	meta-analysis	Yes	No	No	No	Partial Yes	Partial Yes	Partial Yes	No	Yes	No	No	No	Yes	Partial Yes	Yes	Partial Yes	Yes	Partial Yes	Yes	Partial Yes	Yes	Yes	No	Yes	No	Yes	Partial Yes	No	No	No	Yes	No	Partial Yes	No	No	No	Yes	No	No
1216	Zhao, N., Liu, X., Li, S., & Zheng, R. (2022). Nudging effect of default options: A meta-analysis. [默认选项设置的助推效果：来自元分析的证据] Advances in Psychological Science, 6, 1230-1241.	4	CSSCI	2022	2020-12-01	12	56	112212	NR	meta-analysis	Yes	No	No	No	No	Partial Yes	Partial Yes	No	Partial Yes	No	No	Yes	Yes	Partial Yes	Yes	Partial Yes	Yes	Partial Yes	Yes	Partial Yes	No	Yes	Yes	Yes	No	Yes	Yes	No	No	No	Yes	No	Partial Yes	No	No	No	Yes	Yes	No
1244	Liang, Z., Wan, Q., & Liu, C. (2021). A meta-analysis of the effects of peer psychological counseling on mental health intervention: a sample of Chinese college students. [朋辈心理辅导对心理健康干预效果的元分析——以中国大学生为样本]. Psychological Monthly, 11, 1-4+7.	3	non-CSSCI	2021	2020/8	9	11	1776	NR	meta-analysis	Yes	No	Yes	No	Partial Yes	Yes	Yes	No	Partial Yes	No	No	Partial Yes	Yes	Partial Yes	Yes	Partial Yes	Yes	Yes	Partial Yes	Partial Yes	Yes	No	Partial Yes	Partial Yes	No	Yes	Partial Yes	Yes	No	No	Yes	No	Yes	Yes	Yes	No	Yes	No	Yes
1245	Leng, J., Lu, X., & Lu, X. (2020). Can Critical Thinking Really Be Taught? A Meta-Analysis Based on 79 Experimental and Quasi-Experimental Studies. [批判性思维真的可教吗?——基于79篇实验或准实验研究的元分析] Open Education Research, 6, 110-118.	2	CSSCI	2020	NR	2	79	NR	NR	meta-analysis	Yes	Partial Yes	No	No	No	Partial Yes	Partial Yes	No	Partial Yes	No	No	Yes	Yes	Yes	Yes	Partial Yes	No	Partial Yes	Yes	Yes	No	Yes	Partial Yes	Yes	No	Partial Yes	Yes	No	No	No	No	No	No	No	No	No	Yes	Yes	No
1247	Chen, H., Lu, X., Jiang, S., Liang, S., & Xu, L. (2020). EFFECT OF CASE-BASED LEARNING VERSUS LECTURE-BASED LEARNING IN THE CLINICAL TEACHING OF DERMATOVENEREOLOGY: A META-ANALYSIS. [皮肤性病学临床教学CBL与LBL应用效果的Meta分析]. Journal of Qingdao University(Medical Sciences), 2, 241-244.	6	non-CSSCI	2020	NR	5	6	985	NR	meta-analysis	Yes	Partial Yes	Yes	No	Partial Yes	Yes	Yes	No	Partial Yes	No	No	No	Yes	Yes	Yes	Partial Yes	Partial Yes	Partial Yes	Partial Yes	Partial Yes	Yes	Yes	Yes	Partial Yes	Yes	Yes	Partial Yes	Yes	No	No	Yes	Partial Yes	Yes	Yes	Yes	Yes	Yes	No	Yes
1294	Ji, J., Wang, L., Wang, L., Han, J., & Wu, Z. (2020). Meta-analysis of the teaching effects of organ-system integration courses on undergraduate clinical medical students in China. [器官-系统整合课程在我国临床医学本科生中教学效果的Meta分析]. Journal of Yan'an University(Medical Science Edition), 1, 106-110.	5	non-CSSCI	2020	2019/2	3	21	4711	NR	meta-analysis	Yes	No	Yes	No	Partial Yes	Yes	Yes	No	Partial Yes	No	No	Partial Yes	Yes	Yes	Yes	Partial Yes	Yes	Yes	Partial Yes	Partial Yes	Yes	Yes	Yes	Partial Yes	No	Yes	No	No	No	No	Yes	No	Yes	Yes	Yes	No	Yes	No	No
1311	Han, J., Nie, J., & Lei, P. (2018). Psycholoqical and physical intervention to mobile phone dependence among adolescents:a Meta analysis. [青少年手机依赖心理和运动干预效果的Meta分析] Chinese Journal of Health Education, 12, 1110-1114+1118.	3	non-CSSCI	2018	2017/4	3	10	NR	NR	meta-analysis	Yes	Partial Yes	Yes	No	Partial Yes	Partial Yes	Yes	No	Partial Yes	No	No	No	Yes	Partial Yes	Yes	Partial Yes	Yes	Yes	Yes	Partial Yes	Yes	Yes	No	No	No	Yes	Partial Yes	Yes	No	No	No	No	Yes	Yes	Yes	No	Yes	Partial Yes	Yes
1314	Ge, Y., Chen, W., Xie, X., & Zhang, J. (2016). ERP Study of lnternet Addiction in Adolescents-Based on Meta-Analysis. [青少年网络成瘾的事件相关电位——基于Meta分析]. Journal of Southwest University(Natural Science Edition), 2, 126-134.	4	non-CSSCI	2016	NR	5	10	NR	NR	meta-analysis	Yes	No	No	No	No	No	Partial Yes	No	Partial Yes	No	No	Partial Yes	Yes	Partial Yes	Yes	Partial Yes	No	Partial Yes	Yes	Partial Yes	No	Yes	No	No	Yes	Yes	Yes	Yes	No	No	No	No	Partial Yes	No	No	No	Yes	Yes	Yes
1321	Zhang, Z., Xu, Q., & Zhang, Y. (2019). Meta-analysis of lntervention Effect of Adolescent Learning Difficulties. [青少年学习困难干预效果的元分析] Journal of Shijiazhuang University, 6, 54-63.	3	non-CSSCI	2019	NR	1	58	4771	NR	meta-analysis	Yes	No	No	No	No	Partial Yes	Yes	No	No	No	No	Partial Yes	Yes	Partial Yes	Yes	Partial Yes	No	Partial Yes	Yes	Yes	No	Yes	No	No	No	Yes	Partial Yes	No	No	No	No	No	Partial Yes	No	No	No	Yes	Yes	No
1328	Chen, H., Huang, L., & Luo, H. (2012). Meta-analysis of the effects of scenario teaching method on basic nursing education. [情景教学法对基础护理教学效果的Meta分析] Success (Education), 5, 156-157. DOI:CNKI:SUN:CJJY.0.2012-05-134.	3	non-CSSCI	2012	NR	2	9	NR	NR	meta-analysis	Yes	No	No	No	Partial Yes	Partial Yes	Partial Yes	No	Yes	No	No	No	Yes	Partial Yes	Yes	Partial Yes	Yes	Yes	Partial Yes	Partial Yes	Yes	Yes	Yes	No	No	Yes	Partial Yes	Yes	No	No	No	No	No	No	No	No	Yes	Partial Yes	Yes
1329	Li, T., & Xie, H. (2015). Effects of Simulation-based Learning in Nursing Teaching: A Meta-analysis. [情景教学法护理教学效果的Meta分析]. Journal of Nursing(China), 3, 5-10.	2	non-CSSCI	2015	2014/8	9	14	1684	NR	meta-analysis	Yes	Partial Yes	No	No	Partial Yes	Partial Yes	Yes	Partial Yes	Partial Yes	No	No	No	Yes	Partial Yes	Yes	Partial Yes	Yes	Yes	Partial Yes	Partial Yes	Yes	Yes	Yes	No	No	Yes	Partial Yes	No	No	No	Yes	Partial Yes	No	No	Yes	No	Yes	Yes	No
1332	Zhou, L., & Zhang, J. (2022). Meta-analysis of the application effects of scenario simulation teaching method in emergency nursing education. [情景模拟教学法在急救护理学教学中应用效果的Meta分析] Health Vocational Education, 18, 156-159.	2	non-CSSCI	2022	2021/3	6	23	2481	NR	meta-analysis	Yes	Partial Yes	No	No	No	No	Partial Yes	Partial Yes	Yes	No	No	Partial Yes	Yes	Partial Yes	Yes	Partial Yes	Yes	Yes	Partial Yes	No	Yes	Yes	Partial Yes	Yes	No	Yes	Partial Yes	No	No	No	Yes	Yes	Yes	No	Yes	No	Yes	No	Yes
1338	Jia, Y., Cai, Y., Mi, M., Li, Y., & Wu, G. (2019). Meta-analysis of the application effects of scenario simulation in general medical education. [情景模拟在全科医学目标教育中应用效果的META分析] Science & Education Guide (1st Half-Monthly), 7, 34-37.	5	non-CSSCI	2019	2018/1	4	6	710	NR	meta-analysis	Yes	No	Yes	Yes	Partial Yes	Partial Yes	Yes	Partial Yes	Yes	No	No	Partial Yes	Yes	Partial Yes	Yes	Partial Yes	Yes	Yes	Partial Yes	No	Yes	Yes	Partial Yes	Yes	No	Yes	Partial Yes	No	No	No	Yes	Partial Yes	Yes	Yes	Yes	No	Yes	No	No
1342	Ye, D. (2020). Meta-analysis of the application effects of experiential contextual teaching method in nursing education. [情境体验教学法在护理教育中应用效果的Meta分析]. Guangdong Vocational Technical Education and Research, 2, 101-106.	1	non-CSSCI	2020	2017/9	7	11	1271	NR	meta-analysis	Yes	Partial Yes	Partial Yes	No	Partial Yes	Partial Yes	Yes	No	Yes	No	No	No	Yes	Partial Yes	Yes	Yes	Yes	Yes	Partial Yes	No	Yes	Yes	Yes	Yes	Yes	Yes	Yes	No	No	No	Yes	Partial Yes	Yes	Yes	Yes	No	Yes	Yes	Yes
1345	Yuan, B., Sun, X., You, R., Liu, F., & Li, W. (2018). The Effect of Emotion on Trust: A Systematic Review and Meta-Analysis. [情绪对信任的影响:来自元分析的证据] Studies of Psychology and Behavior, 5, 632-643.	5	CSSCI	2018	NR	7	21	4745	NR	meta-analysis	Yes	No	No	No	No	Partial Yes	Yes	No	Partial Yes	No	No	Yes	Yes	Partial Yes	Yes	Partial Yes	No	Partial Yes	Yes	Yes	No	Yes	No	Yes	No	Yes	Partial Yes	No	No	No	Yes	Yes	Yes	No	Yes	No	Yes	Yes	No
1360	Hou, H., Yang, H., Wang, Y., Jiang, Y., & Shi, J. (2015). The Group- Reference Effect in Memory: A Meta- Analysis. [群体参照记忆效应的元分析] Psychological Exploration, 4, 312-317.	5	CSSCI	2015	NR	14	10	1476	NR	meta-analysis	No	No	No	No	No	No	Partial Yes	No	Partial Yes	No	No	Yes	Yes	Partial Yes	Yes	Partial Yes	No	Yes	Yes	Partial Yes	No	Yes	No	Yes	No	Yes	No	No	No	No	No	No	Partial Yes	No	No	No	Yes	Yes	No
1365	Hu, D., & Wang, Y. (2022). Based on A Meta-Analysis of 40Experiments and Quasi-Experiments From 2010 to 2022 Research on the lmpact of Artificial lntelligence Technology on Students' Learning Effect-. [人工智能技术对学生学习效果的影响研究——基于2010至2022年40项实验与准实验的元分析] Journal of Tianjin University(Social Sciences), 6, 493-502.	2	non-CSSCI	2022	NR	5	40	NR	PRISMA flow diagram	meta-analysis	Yes	No	No	No	Partial Yes	Partial Yes	Partial Yes	No	Partial Yes	No	No	Partial Yes	Yes	Partial Yes	Yes	Partial Yes	Partial Yes	Partial Yes	Partial Yes	Partial Yes	No	Yes	Yes	No	No	Yes	Yes	No	No	No	Yes	No	No	No	No	No	Yes	Yes	No
1366	Gu, W., & Wang, J. (2021). Study on the lmpact of Artificial lnteligence Technology on Academic Performance-一-Meta-analysis Based on 40 Experiments and Quasi-experimental Studies. [人工智能技术对学习成绩影响研究——基于40项实验与准实验研究的元分析] China Adult Education, 1, 50-55.	2	non-CSSCI	2022	NR	5	40	NR	NR	meta-analysis	Yes	No	No	No	No	Partial Yes	Yes	No	Partial Yes	No	No	Partial Yes	Yes	Partial Yes	Yes	Partial Yes	Partial Yes	No	Partial Yes	Partial Yes	No	Yes	Yes	No	No	Yes	Yes	No	No	No	Yes	No	No	No	No	No	Yes	Yes	No
1385	Chen, S., Tong, F., Qi, Y., & Zhang, T. (2018). A systematic review ofeffectiveness of cognitive behavioral therapy on reducing criminal recidivism of community inmates. [认知行为治疗降低社区服刑人员再犯率有效性的系统评价] Chinese Mental Health Journal, 9, 724-730.	4	CSSCI	2018	NR	11	5	5157	NR	systematic review	Yes	Partial Yes	No	Yes	Partial Yes	Partial Yes	Yes	No	Partial Yes	No	No	Partial Yes	Yes	Partial Yes	Yes	Yes	Yes	Partial Yes	Yes	Partial Yes	Yes	Yes	Yes	Yes	No	Yes	Yes	No	No	No	Yes	No	Yes	No	No	No	Yes	Yes	No
1387	Zhang, T., & Zhang, S. (2017). Effectiveness of Cognitive Behavioral Therapy on Bereavement Care: A Systematic Review. [认知行为治疗在丧亲照顾中应用成效的系统评价] Social Construction, 4, 30-41.	2	non-CSSCI	2017	NR	10	3	NR	NR	systematic review	Yes	Partial Yes	No	No	Partial Yes	Partial Yes	Yes	No	Partial Yes	No	No	Partial Yes	Yes	Partial Yes	Yes	Yes	Yes	Yes	Partial Yes	Partial Yes	Yes	Yes	No	No	No	Yes	Partial Yes	No	No	No	Yes	No	Yes	No	No	No	Yes	Yes	No
1392	Xing, J., & Luo, S. (2016). A meta-analysis of task complexity effect on Chinese English learners' language production. [任务复杂度对中国英语学习者语言产出影响的元分析研究] Modern Foreign Languages, 4, 528-538+584-585.	2	CSSCI	2016	NR	1	11	NR	NR	meta-analysis	Yes	No	No	No	No	No	Partial Yes	No	No	No	No	Partial Yes	Yes	Partial Yes	Yes	Partial Yes	No	No	Partial Yes	Partial Yes	No	Yes	No	No	No	Yes	Partial Yes	No	No	No	No	No	No	No	No	No	Yes	Yes	No
1394	Tang, J., Zhang, Z., & Cao, H. (2020). A Meta-analysis of the Relationship between Task-based lnteraction and L2 Grammar Acquisition. [任务式互动与二语语法习得关系的元分析研究] Journal of Beijing International Studies University, 2, 46-61.	4	non-CSSCI	2020	NR	5	11	NR	NR	meta-analysis	Partial Yes	No	No	No	No	No	Partial Yes	No	No	No	No	Partial Yes	Yes	Partial Yes	Yes	Partial Yes	No	Partial Yes	Yes	Yes	No	Partial Yes	Partial Yes	No	No	No	No	No	No	No	No	No	No	No	No	No	Yes	No	No
1396	Lin, G., & Lin, D. (2019). Meta-analysis of learning effect of anatomy teaching combining 3D printing technology. [融合3D打印技术的解剖教学学习效果的Meta分析] Chinese Journal of Anatomy, 5, 526-529.	2	non-CSSCI	2019	NR	4	8	482	NR	meta-analysis	No	No	No	No	No	No	No	No	No	No	No	Partial Yes	Yes	Yes	Yes	Partial Yes	Yes	Yes	Partial Yes	Partial Yes	Yes	Yes	Yes	Partial Yes	No	Yes	Partial Yes	No	No	No	Partial Yes	No	Yes	Partial Yes	Yes	No	Yes	Yes	Yes
1423	Mi, L., Yu, X., & Yang, J. (2017). Intervention Efects of Diferent Social lnfluence Approach on the Public's Energy Conservation Behavior-一-A Meta-analysis on 26 Field Trials. [社会影响方式对公众节能行为的干预效果——基于26项现场实验的元分析] Journal of Beijing Institute of Technology(Social Sciences Edition), 4, 8-17.	3	CSSCI	2017	2016/6	6	26	4171	NR	meta-analysis	Yes	Partial Yes	No	No	Partial Yes	Partial Yes	Yes	No	Partial Yes	No	No	Yes	Yes	Partial Yes	Yes	Partial Yes	Partial Yes	Yes	Yes	Partial Yes	No	Yes	Yes	Yes	No	Yes	Yes	No	No	No	No	No	Yes	No	No	No	Yes	Yes	No
1435	Yang, S., Guo, L., Jia, Y., Wu, Q., & Meng, F. (2020). Meta-analysis of the impact of social robot intervention on the psychological health of the elderly. [社交机器人干预对老年人心理健康影响的Meta分析] Chinese Journal of Gerontology, 18, 3919-3923.	5	non-CSSCI	2020	2019/1	8	10	509	PRISMA flow diagram	meta-analysis	Yes	Partial Yes	Yes	No	Partial Yes	Partial Yes	Yes	No	Yes	No	No	No	Yes	Partial Yes	Yes	Yes	Yes	Yes	Partial Yes	Partial Yes	Yes	Yes	Yes	No	No	Yes	Partial Yes	No	No	No	Yes	Partial Yes	Yes	Yes	Yes	No	Yes	Yes	No
1441	Zhang, S., Abliz, A., & Liu, Y. (2021). Meta-analvsis of the Evaluation of the Effect of Correcting Epidemic Misinformation on Social Media. [社交媒体虚假疫情信息纠正效果评估的元分析] Journal of Modern Information, 8, 16-26.	3	CSSCI	2021	2021/3	11	13	4515	NR	meta-analysis	Yes	Partial Yes	No	No	No	Partial Yes	Yes	No	Partial Yes	No	No	Yes	Yes	Partial Yes	Yes	Yes	Yes	Yes	Yes	Yes	Yes	Yes	Partial Yes	No	No	Yes	Yes	Yes	No	No	Yes	Partial Yes	Partial Yes	Yes	Yes	No	Yes	Yes	Yes
1455	Xu, L. (2014). Effects of Physical Activity on Subjective well-being- Evidence from the Meta-analysis of Experiment Studies. [身体活动对主观幸福感影响的元分析——来自实验研究的证据] China Sport Science, 10, 29-38.	1	CSSCI	2014	NR	6	41	3598	NR	meta-analysis	Yes	No	No	No	Yes	Partial Yes	Yes	No	Partial Yes	No	No	Yes	Yes	Partial Yes	Yes	Partial Yes	No	Yes	Yes	Partial Yes	Yes	Yes	No	No	No	Yes	Partial Yes	No	No	No	Yes	Partial Yes	Yes	Yes	No	No	Yes	Yes	No
1477	Wu, X. (2015). Meta-analysis of the PBL teaching mode of statistics in marketing major. [市场营销专业统计学PBL教学模式的Meta分析] China Market, 40, 162-163.	1	non-CSSCI	2015	NR	4	8	1790	NR	meta-analysis	Yes	No	No	No	No	Partial Yes	Partial Yes	No	Partial Yes	No	No	No	Yes	Partial Yes	Yes	Partial Yes	Yes	Yes	Yes	Partial Yes	No	Yes	No	No	No	Yes	Partial Yes	No	No	No	No	No	No	No	Yes	No	Yes	Partial Yes	No
1481	Wang, F., Xie, H., & Li, H. (2016). Visual text or narration? Meta-analysis of the modality effect in multimedia learning. [视觉单通道还是视听双通道?——通道效应的元分析] Advances in Psychological Science, 3, 335-350.	3	CSSCI	2016	NR	9	91	NR	NR	meta-analysis	Yes	No	No	No	Partial Yes	Partial Yes	Yes	No	Partial Yes	No	No	Yes	Yes	Partial Yes	Yes	Partial Yes	No	Partial Yes	Yes	Partial Yes	No	Yes	No	No	No	Yes	Partial Yes	No	No	No	No	No	Yes	No	Yes	No	Yes	Yes	No
1486	Wang, L., Mou, L., Wu, Y., & Cappelletti, B. (2018). A meta-analysis on the efficacy of written corrective feedback. [书面修正性反馈有效性的元分析研究] Journal of Xi'an International Studies University, 4, 40-46.	4	CSSCI	2018	2017/12	5	21	NR	NR	meta-analysis	Yes	No	No	No	No	No	Partial Yes	No	Partial Yes	No	No	Partial Yes	Yes	Partial Yes	Yes	Partial Yes	No	Partial Yes	Partial Yes	Yes	No	Yes	Partial Yes	Yes	No	Yes	No	No	No	No	No	No	No	No	Yes	No	Yes	Yes	No
1488	Li, X., & Lei, L. (2021). The Effects of Output Tasks on Incidental Vocabulary Acquisition in Reading: A Meta-analysis Based on Home Research. [输出任务对英语阅读中词汇附带习得的影响——基于国内相关研究的元分析] Journal of PLA University of Foreign Languages, 6, 18-26.	2	CSSCI	2021	2019/1	3	16	NR	NR	meta-analysis	Yes	No	No	No	No	No	Yes	No	Partial Yes	No	No	Yes	Yes	Partial Yes	Yes	Partial Yes	No	Yes	Yes	Yes	No	Yes	Partial Yes	Yes	No	Yes	Partial Yes	No	No	No	No	No	No	No	Yes	No	Yes	Yes	No
1490	Yang, L. (2022). A meta-analysis of the effects of data-driven learning on the learning performance of Chinese foreign language learners. [数据驱动学习对于中国学生外语学习成效影响的元分析] Corpus Linguistics, 1, 85-94+163.	1	non-CSSCI	2022	2020/2	3	28	2365	NR	meta-analysis	Yes	Partial Yes	No	No	No	No	Partial Yes	No	Yes	No	No	Partial Yes	Yes	Partial Yes	Yes	Partial Yes	No	Yes	Yes	Yes	No	Yes	No	Yes	No	Yes	Partial Yes	No	No	No	Yes	No	No	No	Yes	No	Yes	Yes	No
1491	Liu, D., & Mao, Y. (2021). A Meta-Analysis of the Effect of Mathematics Skils ntervention on Students with Mathematics Learning Difficulties. [数学学习困难学生数学技能干预效果的元分析] Chinese Journal of Special Education, 1, 66-74.	2	non-CSSCI	2021	2020/5	4	30	NR	NR	meta-analysis	Yes	No	No	No	Partial Yes	Partial Yes	Yes	No	Partial Yes	No	No	Partial Yes	Yes	Partial Yes	Yes	Partial Yes	No	Yes	Yes	Yes	No	Yes	No	Yes	No	Yes	Yes	No	No	No	No	No	Yes	No	Yes	No	Yes	Yes	No
1495	Song, W., & Sun, Z. (2013). Meta-analysis of the effectiveness of digital learning resources. [数字化学习资源有效性的元分析] China Educational Technology, 11, 81-85.	2	CSSCI	2013	NR	2	64	NR	NR	meta-analysis	Yes	Partial Yes	No	No	No	No	Partial Yes	No	Partial Yes	No	No	No	Yes	Partial Yes	Yes	Partial Yes	No	Partial Yes	No	Yes	No	Yes	Partial Yes	Yes	No	Yes	Partial Yes	No	No	No	No	No	No	No	No	No	Yes	Yes	No
1497	Zhu, J., Zheng, F., & Deng, F. (2022). The lnfluence of Digital Educational Games on Students' Mathematics Learning Efect-一A Meta-analysis Based on 43 Experimental and Quasi-experimental Studies at Home and Abroad. [数字教育游戏对学生数学学习效果的影响——基于国内外43项实验和准实验研究的元分析] Modern Educational Technology, 11, 50-58.	3	CSSCI	2022	2022-06-01	4	43	NR	NR	meta-analysis	Yes	No	No	No	No	No	Partial Yes	No	Yes	No	No	Partial Yes	Yes	Partial Yes	Yes	Partial Yes	Partial Yes	Partial Yes	Partial Yes	Partial Yes	No	Yes	Yes	No	No	Yes	Yes	No	No	No	No	No	Partial Yes	No	No	No	Yes	Yes	No
1498	Jiang, H. (2017). Can digital reading replace paper-based reading? A meta-analysis based on 36 studies on the effects of information carriers on reading outcomes. [数字阅读能取代纸质阅读吗——基于36篇有关信息载体对阅读效果影响研究论文的元分析] Journal of Shanghai Educational Research, 9, 17-22.	2	non-CSSCI	2017	NR	8	36	NR	NR	meta-analysis	Yes	No	No	No	No	No	Partial Yes	No	Partial Yes	No	No	Partial Yes	Yes	Partial Yes	Yes	Partial Yes	No	No	Partial Yes	Partial Yes	No	Yes	Yes	No	No	Yes	Yes	No	No	No	No	No	No	No	No	No	Yes	Yes	No
1502	Wang, Y., Zhang, C., Cai, C., Yue, M., Xiong, L., & Jin, Y. (2016). Meta analysis of application effect of bilingual teaching in course of nursing science. [双语教学在护理学专业课程中应用效果的Meta分析] Chinese Nursing Research, 23, 2867-2871.	7	non-CSSCI	2016	2015-09-01	4	18	4205	NR	meta-analysis	Yes	No	No	Yes	Partial Yes	Partial Yes	Yes	No	Yes	No	No	No	Yes	Partial Yes	Yes	Yes	Partial Yes	Yes	Yes	Partial Yes	Yes	Yes	Yes	Yes	No	Yes	Yes	No	No	No	No	No	Yes	No	No	No	Yes	Yes	No
1510	Li, Y., Chai, Y., & Yan, H. (2018). The effect of mind mapping on student academic performance: A meta-analysis of 10 years' international mind mapping practice. [思维导图对学生学业成就的影响效应——近十年国际思维导图教育应用的元分析] Chinese Journal of Distance Education, 1, 16-28+79.	3	CSSCI	2018	2017-03-01	8	60	6225	NR	meta-analysis	Yes	Partial Yes	No	No	No	Partial Yes	Yes	No	Partial Yes	No	No	Partial Yes	Yes	Partial Yes	Yes	Partial Yes	No	Partial Yes	Partial Yes	Partial Yes	No	Yes	Yes	No	No	Yes	Yes	No	No	No	No	No	Yes	No	No	No	Yes	Yes	No
1512	Yang, T., & Zhang, C. (2016). Meta-analysis of mind mapping in domestic nursing teaching and clinical nursing. [思维导图在国内护理教学和临床护理中的Meta分析] Journal of Qilu Nursing, 4, 36-38.	2	non-CSSCI	2016	2015-05-01	4	13	1310	NR	meta-analysis	Yes	No	No	No	No	Partial Yes	Partial Yes	No	Partial Yes	No	No	No	Yes	Partial Yes	Yes	Partial Yes	Partial Yes	Yes	Partial Yes	Partial Yes	Yes	Yes	No	Yes	No	Yes	Partial Yes	No	No	No	Yes	No	Partial Yes	No	No	No	Yes	Yes	No
1514	Liu, Z. (2020). A Systematic Review of the Effects of Thinking Visualization Tools on College Students' Critical Thinking. [思维可视化工具对大学生批判性思维影响效果的系统评价] Evaluation & Management, 1, 10-13.	1	non-CSSCI	2020	NR	7	17	1675	NR	systematic review	Yes	No	No	No	No	Partial Yes	Partial Yes	No	Partial Yes	No	No	Partial Yes	Yes	Partial Yes	Yes	Partial Yes	Yes	Yes	Yes	Yes	No	Yes	Yes	No	No	Yes	Yes	No	No	No	No	No	No	No	No	No	Yes	Yes	No
1515	Chen, X., Tang, O., Zhou, H., Huang, S., Xu, W., & Zhan, C. (2022). Meta-analysis of the effects of teaching using visual thinking tools on nursing students' critical thinking abilities. [思维可视化工具教学对护生评判性思维能力影响的Meta分析] Health Vocational Education, 6, 150-154.	6	non-CSSCI	2022	2020/12	8	14	1758	PRISMA	meta-analysis	Yes	No	No	No	No	No	Partial Yes	Yes	Partial Yes	No	No	Partial Yes	Yes	Partial Yes	Yes	Partial Yes	Yes	Yes	Partial Yes	Partial Yes	Yes	Yes	Yes	Partial Yes	No	Yes	Yes	Yes	No	No	Yes	Partial Yes	Yes	Yes	Yes	No	Yes	Yes	Yes
1544	Ma, X., & Chen, Z. (2020). Meta-analysis of the lntervention Effect of Physical Exercise on Mental Health of College Students. [体育锻炼对大学生心理健康干预效果的meta分析] Bulletin of Sport Science & Technology, 10, 161-166.	2	non-CSSCI	2020	2019/7	5	11	NR	NR	meta-analysis	Yes	Partial Yes	Yes	No	Partial Yes	Partial Yes	Yes	No	Partial Yes	No	No	Yes	Yes	Partial Yes	Yes	Partial Yes	Partial Yes	Partial Yes	Yes	Yes	Yes	Yes	Yes	Partial Yes	No	Yes	Yes	No	No	No	Yes	No	Yes	Yes	No	No	Yes	Yes	Yes
1547	Cai, Z., Yin, J., Wang, N., Chen, Z., Wang, J., & Wang, X. (2022). Meta-analysis of effect of physical exercise on working memory of the elderly. [体育锻炼对老年人工作记忆干预效果的meta分析] Chinese Mental Health Journal, 2, 140-146.	6	non-CSSCI	2022	2020/5	7	21	1558	NR	meta-analysis	Yes	Yes	No	Yes	Partial Yes	Partial Yes	Yes	No	Partial Yes	No	No	No	Yes	Partial Yes	Yes	Yes	No	Partial Yes	Yes	Partial Yes	Yes	Yes	No	No	No	Yes	Yes	No	No	No	No	No	Yes	Yes	No	No	Yes	Yes	No
1549	Liu, Y., Ma, C., Lin, X., Wang, M., & Wang, Z. (2022). Meta-analysis of the effects of physical exercise on improving mental symptoms among older adults. [体育锻炼对老年人精神症状改善效果的Meta分析] Health Vocational Education, 2, 150-151.	5	non-CSSCI	2022	NR	4	13	8037	NR	meta-analysis	Yes	No	No	No	No	No	No	No	No	No	No	No	Yes	Partial Yes	Yes	Partial Yes	No	No	No	No	Partial Yes	Yes	Yes	No	No	Yes	Partial Yes	No	No	No	No	No	No	No	Yes	No	Yes	Yes	No
1551	Zhu, K., Yan, J., Yin, S., Qin, K., & Jiang, J. (2019). Meta-analysis of the effects of physical exercise on the psychological health of older adults. [体育锻炼对老年人心理健康影响的meta分析] Guizhou Sports Science and Technology, 0(4), 57-61.	5	non-CSSCI	2019	2019/1	3	12	2538	NR	meta-analysis	Yes	Partial Yes	Yes	No	Partial Yes	Partial Yes	Partial Yes	No	Yes	No	No	Partial Yes	Yes	Partial Yes	Yes	Partial Yes	No	Partial Yes	Yes	Partial Yes	No	Yes	No	Yes	No	Yes	Partial Yes	No	No	No	No	No	Partial Yes	No	Yes	No	Yes	Partial Yes	No
1553	Liao, Y., & Chen, Z. (2022). Meta-analysis of the Effect of Physical Exercise on the lntervention of Subjective Well-being of the Elderly. [体育锻炼对老年人主观幸福感干预效果的元分析] Sichuan Sports Science, 4, 66-74+79.	2	non-CSSCI	2022	NR	2	26	1954	NR	meta-analysis	Yes	No	Yes	No	Yes	No	Yes	No	Yes	No	No	Partial Yes	Yes	Partial Yes	Yes	Partial Yes	No	Yes	Partial Yes	Partial Yes	Yes	Yes	Partial Yes	No	No	Yes	Partial Yes	No	No	No	Yes	Partial Yes	Yes	Yes	No	No	Yes	Yes	No
1555	Zhu, L., & Chen, G. (2009). Meta-analysis About Effect of Physical Exercise to Body Esteem. [体育锻炼对身体自尊影响的Meta分析] Chinese Journal of School Health, 9, 842-844.	2	non-CSSCI	2009	NR	1	22	NR	NR	meta-analysis	Yes	Partial Yes	No	No	No	No	Partial Yes	No	Partial Yes	No	No	No	Yes	Partial Yes	Yes	Partial Yes	No	Partial Yes	Yes	Partial Yes	No	Yes	No	No	No	Yes	No	No	No	No	No	No	Partial Yes	No	No	No	Yes	No	No
1556	Liao, S., Wang, Q., Qiu, W., Lin, L., & Chen, B. (2022). Meta Analysis of the Effect of physical Exercise on Mood State of College Students in China. [体育锻炼对我国大学生心境状态影响的元分析] Zhejiang Sport Science, 2, 74-82.	5	non-CSSCI	2022	2021/9	1	28	2468	NR	meta-analysis	Yes	Partial Yes	No	No	No	Partial Yes	Yes	No	Partial Yes	No	No	Partial Yes	Yes	Partial Yes	Yes	Partial Yes	No	Partial Yes	Partial Yes	Yes	Yes	Yes	No	Yes	No	Yes	Yes	Yes	No	No	Yes	Partial Yes	Yes	Yes	No	No	Yes	Yes	Yes
1558	Wang, C. (2014). Meta Analysis on Effects of hysical Exercise on the Depressive Symptoms of College Students in China. [体育锻炼对我国普通大学生抑郁症影响的Meta分析] Journal of Chengdu Sport University, 3, 75-79.	1	CSSCI	2014	2013/1	3	11	954	NR	meta-analysis	Yes	Yes	No	Partial Yes	No	Partial Yes	Partial Yes	Partial Yes	Yes	No	No	Partial Yes	Yes	Partial Yes	Yes	Partial Yes	No	Yes	Yes	Partial Yes	Yes	Yes	Partial Yes	No	No	Yes	Partial Yes	No	No	No	No	No	Yes	No	Yes	No	Yes	Yes	No
1559	Kong, H., Zhao, Y., Yuan, Q., Li, Z. Y., & Wang, F. H. (2019). Meta Analysis of the lntervention Effect of Physical Exercise on Sleep Quality and State of Mind of Chinese College Students. [体育锻炼对中国大学生睡眠质量及心境状态干预效果的Meta分析] Sports Research and Education, 5, 85-91.	5	non-CSSCI	2019	2018/10	9	23	2073	NR	meta-analysis	Yes	Partial Yes	Partial Yes	Partial Yes	Partial Yes	Partial Yes	Yes	No	Partial Yes	No	No	Partial Yes	Yes	Partial Yes	Yes	Partial Yes	No	Partial Yes	Yes	No	Yes	Yes	No	Yes	No	Yes	Yes	Yes	No	No	Yes	Yes	Yes	Yes	No	Yes	Yes	Yes	Yes
1562	Li, Z., Guo, Z. P., & Wang, W. (2009). The effects of physical exercise on depression——One meta-analysis. [体育锻炼与抑郁的关系:一项元分析研究] Journal of Hubei Normal University(Natural Science), 4, 27-29.	3	non-CSSCI	2009	NR	4	13	2161	NR	meta-analysis	No	No	No	No	No	Partial Yes	Yes	No	Partial Yes	No	No	Partial Yes	Yes	Partial Yes	Yes	Partial Yes	No	No	No	No	No	Yes	No	No	No	Yes	Partial Yes	No	No	No	No	No	No	No	No	No	Yes	No	No
1564	Xie, C., Zhou, H. P., & Jin, Y. (2021). Effects of physical activities on cognitive flexibility of Chinese children and adolescents:a Meta-analysis. [体育活动对中国儿童青少年认知灵活性影响的Meta分析] Chinese Journal of School Health, 11, 1638-1644.	3	non-CSSCI	2021	2021/6	8	40	3262	NR	meta-analysis	Yes	No	Yes	No	No	Partial Yes	Yes	No	Partial Yes	No	No	Partial Yes	Yes	Partial Yes	Yes	Partial Yes	No	No	No	No	Yes	Yes	Partial Yes	Yes	No	Yes	Yes	No	No	No	Yes	Yes	Yes	Yes	Yes	No	Yes	Yes	No
1571	Wu, J. F., Zhang, L. Y., Lu, C. F., & Zhao, Y. (2022). The lnfluence of Peer Review on the Effectiveness of Foreign Language Teaching: A Meta-Analysis. [同伴互评对外语教学成效影响的元分析] Modern Foreign Languages, 4, 539-551.	4	CSSCI	2022	NR	4	32	NR	NR	meta-analysis	Yes	No	No	No	No	Partial Yes	Partial Yes	No	Yes	No	No	Partial Yes	Yes	Partial Yes	Yes	Partial Yes	No	Partial Yes	Partial Yes	Partial Yes	Yes	Yes	Yes	Yes	No	Yes	Yes	No	No	No	No	No	No	No	No	No	Yes	No	No
1573	Hong, X. H., Luo, W. W., Yang, Z. P.,& Chen, M, Y. (2022). Relationship between Trauma and Positive Coping Styles: A Meta-Analysis. [童年创伤与积极应对方式关系的元分析] Advances in Psychology, 10(9), 1340-1347.	4	non-CSSCI	2020	NR	2	21	17521	NR	meta-analysis	Yes	No	Yes	No	No	Partial Yes	Partial Yes	No	Yes	No	No	Partial Yes	Yes	Partial Yes	Yes	Partial Yes	No	Partial Yes	Partial Yes	Partial Yes	Yes	Yes	Yes	Yes	No	Yes	Yes	No	No	No	No	No	Partial Yes	No	No	No	Yes	No	No
1587	Tang, Q., Wang, Y., Tang, X. J., Zhao, Y., Wang, H., Deng, P.,... Zhang, F. (2016). Effectiveness of domestic group counseling on subjective well-being among college students: a Meta-analysis. [团体辅导对大学生主观幸福感干预效果Meta分析] Chinese Journal of School Health, 7, 1031-1036.	8	non-CSSCI	2016	2015-07-01	9	12	708	NR	meta-analysis	Yes	Partial Yes	Yes	No	Partial Yes	Partial Yes	Yes	No	Yes	No	No	No	Yes	Partial Yes	Yes	Partial Yes	Yes	Yes	Partial Yes	Partial Yes	Yes	Yes	Yes	Yes	No	Yes	Yes	No	No	No	Yes	No	Partial Yes	No	No	No	Yes	No	No
1589	Huang, H. L., Su, N. N., Lv, Z., Liu, J., & Zhang, J. (2015). A systematic review of domestic roup counseling to the lnternet addiction disorder of college students. [团体辅导治疗大学生网络依赖效果的Meta分析] Chinese Journal of School Health, 4, 495-498.	5	non-CSSCI	2015	2014-09-01	4	11	577	NR	meta-analysis	Yes	Partial Yes	Yes	No	Partial Yes	Partial Yes	Yes	No	Partial Yes	No	No	No	Yes	Partial Yes	Yes	Partial Yes	Yes	Yes	Partial Yes	Partial Yes	Yes	Yes	Yes	Yes	No	Yes	Yes	No	No	No	Yes	No	Yes	No	No	No	Yes	No	No
1590	Yan, D. F., & Wang, B. Q. (2019). Influencing of group counseling on social support of Chinese students:a Meta analysis. [团体心理辅导对中国学生社会支持影响的Meta分析] Chinese Nursing Research, 10, 1692-1696.	2	non-CSSCI	2019	2018-11-01	5	13	734	NR	meta-analysis	Yes	No	Yes	Yes	No	Partial Yes	Yes	No	Partial Yes	No	No	No	Yes	Partial Yes	Yes	Partial Yes	Partial Yes	Yes	Partial Yes	Partial Yes	Yes	Yes	No	Yes	No	Yes	Yes	No	No	No	Yes	No	Partial Yes	No	No	No	Yes	No	No
1591	Lang, L. L., Wang, Z. R., & Yang, J. (2019). Meta-analysis of Effect of Group Psychological Training on Examination Anxiety of Chinese High School Students. [团体心理训练对中国高中生考试焦虑干预效果的Meta分析] Journal of Tonghua Normal University, 9, 110-117.	3	non-CSSCI	2019	2018/11	6	7	411	NR	meta-analysis	Yes	Yes	Yes	No	No	Yes	Partial Yes	No	Partial Yes	No	No	Partial Yes	Yes	Partial Yes	Yes	Partial Yes	Yes	Partial Yes	No	No	Partial Yes	Yes	No	Partial Yes	No	Yes	Partial Yes	No	No	No	Yes	Partial Yes	Yes	No	Yes	Yes	Yes	Yes	No
1593	He, H. Y., Cui, H. J., & Tang, H. B. (2012). Group Counseling for Mental Health of College Students in China:A Meta-Analysis. [团体心理咨询干预我国大学生心理健康效果的Meta分析] China Journal of Health Psychology, 7, 1036-1039.	3	non-CSSCI	2012	NR	3	14	1486	NR	meta-analysis	Yes	No	Partial Yes	No	Partial Yes	No	Yes	No	Partial Yes	No	No	Partial Yes	Yes	Partial Yes	Yes	Yes	No	No	Yes	No	Partial Yes	Yes	No	Partial Yes	No	Yes	Yes	No	Yes	No	No	No	Yes	No	No	No	Yes	Yes	No
1594	Hu, R. Y., Chen, J., Wang, Y. J., & Chen, Z. Z. (2017). Effectiveness of group training on depressive mood among college students: a Meta-analysis. [团体训练对大学生抑郁情绪干预效果的Meta分析] Chinese Journal of School Health, 5, 676-679+682.	4	non-CSSCI	2017	2016/6	9	10	415	NR	meta-analysis	Yes	Yes	Yes	No	Partial Yes	Yes	Yes	No	Yes	No	No	No	Yes	Partial Yes	Yes	Partial Yes	Yes	Yes	Partial Yes	Partial Yes	Yes	Yes	No	Partial Yes	No	Yes	Yes	No	No	No	Yes	Partial Yes	Yes	No	Yes	No	Yes	Yes	Yes
1595	Liu, H. N., Li, X. W., Du, Y. F., & Li, X. M. (2014). Meta-analysis of the impact of group counseling on the psychological health of college students with social anxiety. [团体咨询对社交焦虑大学生心理健康影响的meta分析] Chinese Journal of Behavioral Medicine and Brain Science, 23(10), 938-940.	4	non-CSSCI	2014	2013/12	3	13	NR	NR	meta-analysis	Yes	Partial Yes	No	No	No	Partial Yes	Partial Yes	No	Partial Yes	No	No	No	Yes	Partial Yes	Yes	Partial Yes	Yes	Partial Yes	Yes	No	No	Yes	No	Partial Yes	No	Yes	Partial Yes	No	No	No	Partial Yes	No	Yes	No	No	No	Yes	No	Yes
1596	Zhong, W., Liu, Y. Y., & Yin, C. G. (2017). Meta-analysis comparing the effectiveness of teaching methods in surgical nursing theory. [外科护理学理论教学方法效果比较的Meta分析] Health Vocational Education, 18, 57-60.	4	non-CSSCI	2017	2017/3	4	41	6596	NR	meta-analysis	Yes	No	Yes	No	Yes	Yes	Yes	Partial Yes	Yes	No	No	Partial Yes	Yes	Partial Yes	Yes	Partial Yes	Yes	Partial Yes	Yes	No	Yes	Yes	No	Yes	No	Yes	Partial Yes	No	No	No	Yes	No	No	No	No	No	Yes	No	No
1602	Fang, J. M. (2013). The Effect of Incentives in Web Surveys: Results from Three Meta-Analyses. [网络调查中激励的有效性:基于荟萃分析的结果] Management Review, 02, 79-87+97.	1	CSSCI	2013	NR	12	13	39392	NR	meta-analysis	Yes	No	No	No	No	No	Yes	No	Partial Yes	No	No	Yes	Yes	Partial Yes	Yes	Partial Yes	No	Partial Yes	Yes	Yes	No	Yes	No	Partial Yes	No	Yes	Partial Yes	No	No	Partial Yes	Partial Yes	No	No	No	Yes	No	Yes	Yes	No
1610	Han, Y. Y., & Lang, G. P. (2022). Meta-Analysis of the Application Effect of Network Teaching Platform in Pharmacology Teaching. [网络教学平台在药理学教学中应用效果的Meta分析] Health Vocational Education, 15, 64-67.	2	non-CSSCI	2022	2021/3	3	6	NR	NR	meta-analysis	Yes	Partial Yes	Yes	No	Partial Yes	Partial Yes	Yes	No	Partial Yes	No	No	No	Yes	Partial Yes	Yes	Partial Yes	No	Yes	Partial Yes	Partial Yes	Yes	Yes	No	No	No	Yes	Yes	Yes	No	No	Yes	Partial Yes	Yes	Yes	Yes	Yes	Yes	Yes	No
1620	Xie, X. Q., & Wei, X. L. (2019). Meta-analysis of the impact of microteaching on the clinical teaching effectiveness of nursing personnel. [微格教学法对护理人员临床教学效果影响的Meta分析] Chinese General Practice Nursing, 09, 1129-1132.	2	non-CSSCI	2019	2017/12	9	16	1597	NR	meta-analysis	Yes	Yes	No	No	Partial Yes	Partial Yes	Yes	Yes	Yes	No	No	No	Yes	Partial Yes	Yes	Yes	Yes	Yes	Partial Yes	Partial Yes	Yes	Yes	Partial Yes	No	No	Yes	Partial Yes	No	No	No	Partial Yes	No	Yes	Yes	No	No	Yes	No	No
1622	Sun, R., Wang, S., Zhou, Z. Q., Luo, A. L., & Li, S. Y. (2021). Application of microteaching for basic life support training: a meta-analysis. [微格教学用于初级生命支持技能培训的Meta分析] Perioperative Safety and Quality Assurance, 03, 150-154.	5	non-CSSCI	2021	2020.9	7	12	805	NR	meta-analysis	Yes	Partial Yes	Yes	No	Partial Yes	Yes	Yes	Yes	Partial Yes	No	No	Yes	Yes	Partial Yes	Yes	Partial Yes	Yes	Yes	Partial Yes	Partial Yes	Yes	Yes	Partial Yes	Partial Yes	No	Yes	Yes	Yes	No	No	Yes	Partial Yes	Yes	Yes	Yes	No	Yes	Yes	Yes
1624	Dong, D., Gong, P., & Wang, Y. B. (2019). Meta-analysis of the Effect of Micro-teaching Method in Clinical Nursing Teaching. [微课教学法在临床护理教学中应用效果的Meta分析] China Continuing Medical Education, 36, 9-12.	3	non-CSSCI	2019	2018/1	4	14	1874	NR	meta-analysis	Yes	Partial Yes	Yes	No	Partial Yes	Partial Yes	Yes	No	Partial Yes	No	No	No	Yes	Partial Yes	Yes	Partial Yes	No	Yes	Partial Yes	Partial Yes	Yes	Yes	Yes	No	No	Yes	Partial Yes	Yes	No	No	Yes	Partial Yes	Yes	Yes	No	No	Yes	Partial Yes	Yes
1626	Chen, R., Chen, M., Li, X., Li, G., & Li, J. (2022). Meta-analysis of the effect of micro-class combined with flipped classroom on the learning ability of nursing students in operating room. [微课结合翻转课堂对手术室实习护生学习能力影响的Meta分析] Chinese Clinical Nursing, 10, 643-648.	5	non-CSSCI	2022	2022/5	8	9	833	NR	meta-analysis	Yes	Partial Yes	Yes	No	Partial Yes	Partial Yes	Yes	No	Partial Yes	No	No	No	Yes	Partial Yes	Yes	Partial Yes	Yes	Yes	Partial Yes	Partial Yes	Yes	Yes	Partial Yes	No	No	Yes	Partial Yes	Yes	No	No	Yes	Partial Yes	Yes	No	Yes	No	Yes	Partial Yes	Yes
1627	Li, C. J., & Hu, W. (2020). Meta Analysis of the Effect of We Chat Platform Assisted Learning on Surgical Teaching. [微信平台辅助学习对外科学教学效果的Meta分析] Chinese Medical Record, 09, 87-90.	2	non-CSSCI	2020	2020/4	3	12	1354	NR	meta-analysis	Yes	Partial Yes	Yes	No	Partial Yes	Yes	Yes	No	Yes	No	No	No	Yes	Partial Yes	Yes	Partial Yes	No	Partial Yes	Partial Yes	Partial Yes	Yes	Yes	Partial Yes	No	No	Yes	Partial Yes	No	No	No	Yes	Partial Yes	Yes	No	Yes	No	Yes	Partial Yes	No
1631	Zhang, C., & Ma, R. (2021). A Meta-analysis of the Effect of Textual Glosses on L2 Vocabulary Acquisition. [文本注释类型对二语词汇习得效应的元分析] Foreign Languages and Their Teaching, 04, 79-91+149-150.	2	CSSCI	2021	NR	10	27	2985	NR	meta-analysis	Yes	No	No	No	No	Partial Yes	Partial Yes	No	Partial Yes	No	No	Partial Yes	Yes	Partial Yes	Yes	Yes	No	Partial Yes	Yes	Partial Yes	No	Yes	No	No	No	Yes	Yes	No	No	No	No	No	No	No	Yes	No	Yes	Yes	No
1633	Lv, Z. Q., Tang, X. L., Li, W. M., Chen, S. J., & Li, N. (2022). A Meta-analysis of the Role of Journal Club in Medical Education. [文献报告会在医学教育中所起作用的Meta分析] Chinese Medicine Modern Distance Education of China, 20, 40-43.	5	non-CSSCI	2022	2020/1	5	5	354	NR	meta-analysis	Yes	No	Partial Yes	Yes	No	Partial Yes	Yes	No	Yes	No	No	No	Yes	Partial Yes	Yes	Partial Yes	Yes	Yes	Partial Yes	Partial Yes	Yes	Yes	Partial Yes	No	No	Yes	Partial Yes	No	No	No	No	Partial Yes	Yes	Yes	Yes	No	Yes	Partial Yes	No
1634	Liu, Z., Wu, W., & Jiang, Q. (2020). A Study on the Influence of Problem-based Learning on Critical Thinking of College Students. [问题式学习对大学生批判性思维的影响研究——基于国内外31项研究的元分析] Higher Education Exploration, 03, 43-49.	3	CSSCI	2020	NR	6	31	3034	NR	meta-analysis	Yes	No	No	No	No	Partial Yes	Partial Yes	No	Yes	No	No	Yes	Yes	Partial Yes	Yes	Partial Yes	Yes	Yes	Yes	Yes	No	Yes	No	No	No	Yes	Partial Yes	No	No	No	No	No	No	No	No	No	Yes	Yes	No
1636	Wang, H. J., Cao, L., & He, M. Z. (2021). Effects of Problem-based Learning on Students' Problem-solving Skills: A Meta-Analysis Based on 34 Studies at Home and Abroad. [问题式学习对学生问题解决能力的影响——基于国内外34项研究的元分析] Open Education Research, 05, 91-98.	3	CSSCI	2021	2020/12	7	34	NR	NR	meta-analysis	Yes	Partial Yes	No	No	No	No	Partial Yes	No	Partial Yes	No	No	Partial Yes	Yes	Partial Yes	Yes	Partial Yes	No	Yes	Yes	Yes	No	Yes	No	Yes	Yes	Yes	Yes	No	No	No	Partial Yes	No	No	No	No	No	Yes	Yes	No
1638	Jia, Q., Gao, R., Liang, Y. Q., & Yang, A. M. (2019). Systematic Review in Problem-based Teaching Mode in Nuclear Medicine Courses. [问题为导向的学习模式在核医学教学中应用效果的系统评价] Medical Medical Education Research and Practice, 06, 1039-1043.	4	non-CSSCI	2019	2019/6	3	11	1018	NR	systematic review	Yes	Partial Yes	Partial Yes	No	Partial Yes	Yes	Yes	No	Yes	No	No	No	Yes	Partial Yes	Yes	Partial Yes	Yes	Yes	Partial Yes	Partial Yes	Yes	Yes	Partial Yes	Yes	No	Yes	Partial Yes	Yes	No	No	Yes	Yes	Yes	No	Yes	No	Yes	No	Yes
1640	Liu, Y., Liu, Q. F., Ji, H., & Lu, H. W. (2015). Meta Analysis the Comparative of Problem Based Learning Combine Lecture Based Learning and Lecture Based Learning in Surqica Teachingin China. [我国PBL+LBL与PBL教学模式在外科教学中比较的Meta分析] China Continuing Medical Education, 19, 7-10.	5	non-CSSCI	2015	2015/2	4	6	314	NR	meta-analysis	Yes	Partial Yes	No	No	No	No	Partial Yes	No	Partial Yes	No	No	No	Yes	Partial Yes	Yes	Partial Yes	Yes	Partial Yes	No	No	No	Partial Yes	Partial Yes	Yes	No	Yes	Yes	Yes	No	No	No	No	No	No	Yes	No	Yes	No	Yes
1642	Wang, G. Z., Liu, H., Wang, Y., Huang, W. M., & Gulini'ergel·Tuerxun. (2013). Effects of Problem-Based Learning versus Lecture-Based Learning in Surgery Education in China:A Meta-Analysis. [我国PBL和LBL教学模式的外科教学效果比较的Meta分析] Chinese Journal of Evidence-Based Medicine, 11, 1313-1317.	5	non-CSSCI	2013	2013/6	3	16	NR	NR	meta-analysis	Yes	Partial Yes	Yes	No	Partial Yes	Partial Yes	Yes	No	Partial Yes	No	No	No	Yes	Partial Yes	Yes	Yes	No	No	No	No	Yes	Yes	Yes	Yes	No	Yes	No	No	No	No	Yes	No	Yes	Yes	Yes	No	Yes	No	No
1643	Du, A. L., Zhang, S. Q., & Yang, S. C. (2015). Meta-analysis of PBL teaching mode in neurology teaching in China. [我国PBL教学模式在神经病学教学Meta分析] China Higher Medical Education, 07, 110-111.	3	non-CSSCI	2015	NR	3	9	1207	NR	meta-analysis	Yes	Partial Yes	Yes	No	Partial Yes	Yes	Yes	No	Partial Yes	No	No	No	Yes	Partial Yes	Yes	Yes	Yes	No	No	No	Yes	Yes	Yes	Yes	No	Yes	No	No	No	No	No	No	Yes	Yes	No	No	Yes	No	No
1645	Dong, J. S., Li, B. J., Lin, D., & Zhou, Q. H. (2019). The efficacy and satisfaction of PBL model in clinical oncology teaching in China: a meta-analysis. [我国PBL教学模式在肿瘤学临床教学中的效果及满意度的Meta分析] Chinese Journal of Evidence-Based Medicine, 08, 968-975.	4	non-CSSCI	2019	2019/3	5	29	2238	NR	meta-analysis	Yes	Partial Yes	Yes	Partial Yes	Partial Yes	Yes	Yes	Partial Yes	Partial Yes	No	No	No	Yes	Partial Yes	Yes	Yes	Yes	Yes	Partial Yes	Partial Yes	Partial Yes	Yes	Partial Yes	Yes	No	Yes	Yes	Yes	No	No	Yes	Partial Yes	Yes	Yes	Yes	No	Yes	No	No
1646	Yu, M., Liu, H., Feng, T. N., Zhang, A. H., & Ai, Z. S. (2017). Meta-analysis comparing the effectiveness of PBL and LBL teaching methods in medical statistics education in China. [我国PBL与LBL教学法在医学统计教学效果比较的Meta分析] China Higher Medical Education, 05, 8-10.	5	non-CSSCI	2017	2015/12	3	9	1363	NR	meta-analysis	Yes	Partial Yes	Yes	No	Partial Yes	Yes	Yes	No	Partial Yes	No	No	Partial Yes	Yes	Partial Yes	Yes	Yes	Yes	Yes	Partial Yes	Partial Yes	Yes	Yes	Yes	Yes	No	Yes	Yes	Yes	No	No	Yes	Yes	No	No	No	No	Yes	No	No
1652	Qiu, X. W., & Sun, X. P. (2021). Meta-analysis of the psychological intervention effects on some Chinese stationed island soldiers. [我国部分驻海岛官兵心理干预效果Meta分析] People's Military Surgeon, 05, 397-402.	2	non-CSSCI	2021	2020/12	3	5	3020	NR	meta-analysis	Yes	Partial Yes	Yes	No	Partial Yes	Yes	Yes	No	Partial Yes	No	No	No	Yes	Partial Yes	Yes	Yes	No	No	No	No	Yes	No	No	Yes	No	Yes	Partial Yes	No	No	No	Yes	Partial Yes	Yes	No	No	No	Yes	No	No
1657	Huang, X., & Wang, S. Q. (2013). Meta-analysis of the effects of nutritional education among college students. [我国大学生营养教育干预效果的Meta分析] Chinese Journal of School Health, 12, 1433-1435.	2	non-CSSCI	2013	2012/5	5	12	NR	NR	meta-analysis	Yes	Partial Yes	Yes	No	Partial Yes	Partial Yes	Partial Yes	Partial Yes	Partial Yes	No	No	No	Yes	Partial Yes	Yes	Partial Yes	No	Partial Yes	Yes	Partial Yes	No	No	No	No	No	Yes	Partial Yes	No	No	No	No	No	Partial Yes	No	No	No	Partial Yes	Yes	Yes
1660	Liang, S. Y., Zhao, E. J., Cui, D., Guo, J. L., Wang, Y. M., & Lu, W. Q. (2011). Intervention effect of AlDS health education on Chinese college students and middle school students: A meta analysis. [我国大中学生艾滋病健康教育干预效果Meta分析] Chinese Journal of School Health, 05, 541-543.	6	non-CSSCI	2011	NR	4	34	NR	NR	meta-analysis	Yes	No	No	No	No	Partial Yes	Yes	No	Partial Yes	No	No	No	Yes	Partial Yes	Yes	Partial Yes	No	Yes	Partial Yes	Partial Yes	No	Yes	Yes	Yes	No	Yes	Yes	No	No	No	No	No	Partial Yes	Yes	No	No	No	No	No
1664	Zhang, Y. B., Jiang, Z. X., Zhang, H. Q., & Guo, L. P. (2016). The Efficacy of the lnterventions for Children with Primary Speech and Lanquage Delay or Disorder on the Chinese Mainland: A Meta Analysis and lts Implications. [我国单纯性语言发育迟缓/障碍儿童干预效果的元分析及其启示] Chinese Journal of Special Education, 10, 19-25.	4	CSSCI	2016	NR	3	30	1200	NR	meta-analysis	Yes	No	No	No	No	No	Partial Yes	No	Partial Yes	No	No	No	Yes	Partial Yes	Yes	Partial Yes	No	Partial Yes	Partial Yes	Partial Yes	No	Yes	Yes	Yes	No	Yes	Yes	No	No	No	No	No	Yes	No	No	No	No	No	No
1706	Yang, R., & Zhang, Y. H. (2019). Meta Analysis of the Relationship Between Self-Esteem and Subjective Well-Being of Chinese Adolescents. [我国青少年自尊与主观幸福感关系的Meta分析] Journal of Yangtze University(Social Sciences Edition), 06, 110-114.	2	non-CSSCI	2019	2018-12-01	4	48	29162	NR	meta-analysis	Yes	No	Yes	No	No	Partial Yes	Yes	No	Partial Yes	No	No	No	Yes	Partial Yes	Yes	Partial Yes	Partial Yes	Partial Yes	Partial Yes	Partial Yes	No	Yes	Yes	No	No	Yes	Yes	No	No	No	No	No	No	No	No	No	No	No	No
1713	Li, H. H., Huang, J., & Guo, L. P. (2019). The lntervention Effect for Children with Mathematics Learning Disabilities in China: A Meta-Analysis. [我国数学学习困难儿童干预效果的元分析] Global Education, 05, 117-128.	3	CSSCI	2019	NR	5	31	370	NR	meta-analysis	Yes	No	No	No	No	Partial Yes	Yes	No	Yes	No	No	Yes	Yes	Partial Yes	Yes	Partial Yes	No	Partial Yes	Partial Yes	Partial Yes	No	Yes	Yes	No	No	Yes	Yes	No	No	No	No	No	Yes	No	No	No	No	No	No
1727	Chen, Q. Z., & Xu, H. Q. (2019). A Meta-analysis of lntervention Effect and Adjustment Factors of Preschool Children's Aagressive Behaviors in China. [我国幼儿攻击性行为干预效果及调节因素的元分析] Theory and Practice of Contemporary Education, 01, 1-8.	2	non-CSSCI	2019	NR	3	17	875	NR	meta-analysis	Yes	Partial Yes	No	No	Partial Yes	Yes	Yes	No	No	No	No	Yes	Yes	Partial Yes	Yes	Partial Yes	No	Yes	Partial Yes	Partial Yes	Yes	Yes	Partial Yes	Partial Yes	No	Yes	Yes	No	No	No	No	No	Yes	Yes	Yes	No	Yes	Yes	No
1741	Wang, Q. B., Jiang, B. F., Fang, L., & Wang, Y. (2009). Meta-Analysis of lntervention Effect on HIV/AlDS in Chinese Middle School Students. [我国中学生艾滋病健康教育干预效果的Meta分析] Chinese Health Service Management, 10, 703-706.	4	non-CSSCI	2009	2009/3	6	23	NR	NR	meta-analysis	Yes	No	No	No	Partial Yes	No	Partial Yes	No	Partial Yes	No	No	No	Yes	Partial Yes	Yes	Partial Yes	No	No	Yes	No	No	Yes	No	No	No	Yes	Yes	No	No	No	No	No	No	No	Yes	No	Yes	Yes	No
1743	Zhang, J. G. (2013). Meta-analysis of the effects of pulmonary tuberculosis health education on Chinese secondary school students. [我国中学生肺结核健康教育效果Meta分析] Chinese Journal of School Health, 11, 1367-1368+1370.	1	non-CSSCI	2013	2012/11	4	15	NR	NR	meta-analysis	Yes	Partial Yes	Yes	No	Partial Yes	Partial Yes	Partial Yes	No	Partial Yes	No	No	No	Yes	Partial Yes	Yes	Partial Yes	Yes	Yes	Yes	Partial Yes	No	Yes	Partial Yes	Partial Yes	No	Yes	Yes	No	No	No	No	No	No	No	No	No	Yes	Yes	No
1754	Yu, X., He, Y., Qin, L., & He, X. (2021). Systematic review of the application effect of PBL method in statistics teaching in Chinese medical college. [系统评价PBL教学模式在我国医学院校统计学课程中的应用效果]. Modern Preventive Medicine, 07, 1340-1344.	4	non-CSSCI	2021	2020/9	3	11	2151	NR	systematic review	Yes	Partial Yes	Yes	No	Yes	Yes	Yes	No	Yes	No	No	Partial Yes	Yes	Partial Yes	Yes	Partial Yes	Yes	Yes	Partial Yes	Partial Yes	Yes	Yes	Partial Yes	Partial Yes	No	Yes	Partial Yes	Yes	No	No	Yes	Partial Yes	Partial Yes	Yes	Yes	No	Yes	Yes	Yes
1755	Zhang, W., & Hu, J. (2019). ls the Learning Effect of Project-based Learning Happening:A Meta-analysis of 41 Experimental and Quasi-experimental Studies. [项目式学习的学习作用发生了吗?——基于46项实验与准实验研究的元分析]. e-Education Research, 02, 95-104.	2	CSSCI	2019	2018/6	9	46	4021	NR	meta-analysis	Yes	Partial Yes	No	No	No	No	Partial Yes	No	No	No	No	Yes	Yes	Partial Yes	Yes	Partial Yes	No	Yes	Partial Yes	Yes	No	Partial Yes	No	Partial Yes	No	Yes	Partial Yes	No	No	No	No	No	Yes	No	No	No	Yes	Partial Yes	No
1757	Ye, B., Sang, G., & Deng, Y. (2022). Can Project-Based Learning lmprove the Effectiveness of College Enalish Teaching: A Meta-Analysis of Experimental ntervention Studies. [项目学习能否提升大学英语教学成效——针对干预实验研究的元分析]. China Higher Education Research, 07, 83-88.	3	CSSCI	2022	NR	6	18	2329	NR	meta-analysis	Yes	No	No	No	No	Partial Yes	Partial Yes	No	Yes	No	No	Yes	Yes	Partial Yes	Yes	Partial Yes	No	Partial Yes	Yes	Yes	No	Yes	No	Partial Yes	No	Yes	Yes	Partial Yes	No	No	No	No	Yes	No	No	No	Yes	Partial Yes	Yes
1766	Zhao, L., Lai, L., Lin, Y., Zhao, C., & Ren, Z. (2018). The effect and moderators of schoo-based anti-bullying programs: Meta-analysis and GRADE evidence. [校园反欺凌项目干预效果及影响因素:元分析和GRADE证据质量]. Advances in Psychological Science, 12, 2113-2128.	5	CSSCI	2018	2018/2	8	24	41363	NR	meta-analysis	No	No	No	No	Partial Yes	Partial Yes	Yes	Yes	Yes	No	No	Yes	Yes	Partial Yes	Yes	Yes	No	Partial Yes	Yes	Yes	No	Yes	No	Yes	No	Yes	Yes	Yes	No	Yes	Yes	Partial Yes	Yes	No	No	No	Yes	Yes	Yes
1768	Zhao, Y., & Zhao, W. (2021). Efficacy of campus-based suicide gatekeeper training programs:a Meta analysis. [校园自杀守门人培训效果的Meta分析]. Chinese Journal of School Health, 01, 77-82.	2	non-CSSCI	2021	2020/1	11	9	12575	NR	meta-analysis	Yes	Partial Yes	Yes	Partial Yes	No	Partial Yes	Partial Yes	No	Yes	No	No	No	Yes	Partial Yes	Yes	Partial Yes	Yes	Partial Yes	Partial Yes	Partial Yes	Yes	Yes	Partial Yes	No	No	Yes	Yes	Yes	No	No	Yes	Partial Yes	Yes	Yes	Yes	No	Yes	Yes	Yes
1773	Zheng, L., Liu, G., Xie, T., Chen, J., & Zhang, K. (2021). Efects of virtual reality on learning outcomes in collaborative learninga meta-analysis of empirical studies retrieved from major English databases. [协作学习中虚拟现实技术对学习效果的影响——2007—2019年国际实证论文的元分析研究]. Chinese Journal of Distance Education, 04, 56-64.	5	CSSCI	2021	NR	7	40	NR	NR	meta-analysis	Yes	No	No	No	Partial Yes	Partial Yes	Yes	No	No	No	No	Partial Yes	Yes	Partial Yes	Yes	Partial Yes	No	Yes	Yes	Yes	No	Yes	Partial Yes	No	No	Yes	Partial Yes	No	No	No	No	No	No	No	No	No	Yes	Yes	No
1777	Niu, J., Hou, J., & Zhang, J. (2017). A Meta Analysis on the Effects of Psychological lntervention to the Adiustment Disorders of the Recruits. [心理干预对新兵适应障碍影响的Meta分析]. China Journal of Health Psychology, 05, 695-698.	3	non-CSSCI	2017	2016/9	1	4	378	NR	meta-analysis	Yes	Partial Yes	Yes	No	Partial Yes	Partial Yes	Yes	No	Partial Yes	No	No	No	Yes	Partial Yes	Yes	Partial Yes	No	Yes	Partial Yes	Partial Yes	Yes	Yes	Partial Yes	No	No	Yes	Partial Yes	No	No	No	No	No	No	No	No	No	Yes	Partial Yes	No
1778	Li, H. (2012). Meta-analysis of the improvement of college students' psychological quality through mental health education. [心理健康教育改善大学生心理素质元分析]. Chinese Journal of School Health, 05, 637-639.	1	non-CSSCI	2012	NR	2	15	NR	NR	meta-analysis	No	No	No	No	No	No	No	No	No	No	No	No	Yes	Partial Yes	Yes	Partial Yes	No	Partial Yes	Partial Yes	No	No	Yes	No	No	No	Yes	No	No	No	No	No	No	No	No	No	No	Yes	No	No
1789	Zhang, W., Yang, D., Wu, Y., & Yang, L. (2020). Teaching efficacy of cardiac ultrasound simulation: a systematic review. [心脏超声模拟教学效果的系统评价]. Chinese Journal of Evidence-Based Medicine, 12, 1421-1426.	4	non-CSSCI	2020	2020/3	5	7	256	NR	systematic review	Yes	Partial Yes	Yes	No	Partial Yes	Partial Yes	Yes	Partial Yes	Partial Yes	No	No	No	Yes	Partial Yes	Yes	Yes	Yes	Yes	Partial Yes	Partial Yes	Yes	Yes	Yes	Yes	No	Yes	Yes	Yes	No	No	Yes	Partial Yes	Yes	Yes	Yes	No	Yes	Yes	No
1805	Liu, A., & Heng, Y. (2018). Meta-analysis of the effect of information technology teaching method on nursing students' learning outcomes. [信息化教学法对护理学生学习效果的Meta分析]. Chinese General Practice Nursing, 24, 2964-2966.	2	non-CSSCI	2018	2017/5	5	5	511	NR	meta-analysis	Yes	Partial Yes	No	No	Partial Yes	Partial Yes	Yes	No	Yes	No	No	No	Yes	Partial Yes	Yes	Partial Yes	No	Partial Yes	Partial Yes	Partial Yes	Yes	Yes	No	Yes	No	Yes	Partial Yes	No	No	No	No	No	Partial Yes	Yes	Yes	No	Yes	Partial Yes	No
1806	Li, Y., & Wang, H. (2017). Systematic Evaluation of the Application Effect of Informatization Teaching in Nursing Education. [信息化教学在护理教学中应用效果的系统评价]. Modern Nurse, (07), 170-174.	2	non-CSSCI	2017	NR	5	11	1304	NR	systematic review	Yes	Partial Yes	Yes	Partial Yes	Partial Yes	Partial Yes	Partial Yes	Partial Yes	Partial Yes	No	No	No	Yes	Partial Yes	Yes	Partial Yes	No	Yes	Partial Yes	Partial Yes	Yes	Yes	Yes	Yes	No	Yes	Yes	No	No	No	Yes	Partial Yes	Yes	Yes	Yes	No	Yes	No	No
1807	Chen, Q. (2021). The lmpact of lnformation Technology on Deaf Students' Learning Performance: A Meta-Analysis. [信息技术对聋生学习绩效的影响——一项元分析]. Journal of Nanjing Normal University(Social Science Edition), (03), 112-121.	1	CSSCI	2021	NR	4	17	NR	NR	systematic review	Yes	Partial Yes	No	No	No	No	Partial Yes	No	Partial Yes	No	No	Yes	Yes	Partial Yes	Yes	Partial Yes	No	Partial Yes	Partial Yes	Partial Yes	No	No	No	Yes	No	Yes	No	No	No	No	No	No	Yes	No	No	No	Yes	No	No
1808	Zhang, W., Ma, X., & Hu, J. (2020). Meta-analysis Based on 50 Experimental or The Influence of lnformation Technology on Children's Learning and Development Quasi-experimental Studies. [信息技术对幼儿学习与发展的影响——基于50篇实验或准实验研究的元分析]. Studies in Early Childhood Education, (07), 24-38.	3	CSSCI	2020	NR	8	50	NR	NR	meta-analysis	Yes	Partial Yes	No	No	No	No	Partial Yes	No	Yes	No	No	Partial Yes	Yes	Partial Yes	Yes	Partial Yes	No	Yes	Yes	Yes	No	Yes	No	Yes	No	Yes	Partial Yes	No	No	No	No	No	Yes	No	No	No	Yes	Yes	No
1810	Xu, X., Quan, S., Zhao, Q., Zheng, G., & Yang, M. (2021). Meta-analysis of the Effect of Blended Teaching in Undergraduate Medical Courses under the Information Technology Environment. [信息技术环境下医学本科课程混合式教学效果的meta分析]. Journal of Traditional Chinese Medicine Management, (24), 14-16.	5	non-CSSCI	2021	2019/12	4	22	NR	NR	meta-analysis	Yes	Partial Yes	Yes	Partial Yes	Partial Yes	Partial Yes	Yes	No	Yes	No	No	No	Yes	Partial Yes	Yes	Partial Yes	No	Yes	Partial Yes	No	Yes	Yes	Partial Yes	No	No	Yes	Partial Yes	Yes	No	No	No	No	No	No	Yes	No	Yes	No	Yes
1818	Yang, M., Jiang, L., & Yin, H. (2021). Systematic evaluation of the application effect of virtual reality technology in basic nursing practice teaching. [虚拟仿真技术在基础护理学实训教学中应用效果的系统评价]. China Medical Herald, (25), 67-71.	3	non-CSSCI	2021	2020/3	7	15	NR	NR	systematic review	Yes	Yes	Yes	Partial Yes	Partial Yes	Yes	Partial Yes	No	Partial Yes	No	No	No	Yes	Partial Yes	Yes	Yes	Yes	Yes	No	No	Yes	Yes	Partial Yes	Yes	No	Yes	Yes	Yes	No	No	Yes	Yes	Yes	Yes	Yes	No	Yes	Yes	No
1821	Tian, Y., Zhou, X., Ning, G., Yao, H., & Chen, D. (2021). Research on lnfluence of Virtual Simulation Experiment Teaching on Students' Learning Effect-A Meta-analysis Based on 35 Experiments and Ouasi-experimental Studies. [虚拟仿真实验教学对学生学习效果的影响研究——基于35项实验和准实验研究的元分析]. Modern Educational Technology, (08), 42-49.	5	CSSCI	2021	NR	5	35	NR	PRISMA flow diagram	meta-analysis	Yes	Partial Yes	No	No	No	No	Partial Yes	No	Yes	No	No	Partial Yes	Yes	Partial Yes	Yes	Partial Yes	No	No	No	No	No	Yes	Partial Yes	Yes	No	Yes	No	No	No	No	Yes	Yes	No	No	No	No	Yes	Yes	No
1826	Liu, Q., Ma, J., Yu, S., Le, H., & Wu, L. (2021). The impact of virtual experiment on learning outcome:a meta-analysis of 30 experiments and quasi-experiments. [虚拟实验对学生学习效果的影响研究——基于30项实验与准实验研究的元分析]. Chinese Journal of Distance Education, (01), 8-16+26+76.	5	CSSCI	2021	2019/5	4	30	NR	NR	meta-analysis	Yes	Partial Yes	No	No	No	Partial Yes	Yes	No	Partial Yes	No	No	Partial Yes	Yes	Partial Yes	Yes	Partial Yes	No	Yes	Yes	Yes	No	Yes	Partial Yes	Yes	No	Yes	Partial Yes	No	No	No	Yes	Partial Yes	Yes	No	No	No	Yes	Yes	No
1829	Zhai, X., Sun, Y., Shen, Y., & Pan, J. (2021). Exploring the Effect of“VR + Haptics” on mproving Learning Efficiency: A Meta Analysis from 2010 to 2021. [“虚拟现实+触觉反馈”对学习效率的促进机制研究——基于2010-2021年的元分析]. Journal of Distance Education, (05), 24-33.	4	CSSCI	2021	2021-06-01	3	42	445	PRISMA flow diagram	meta-analysis	Yes	No	Yes	No	No	Partial Yes	Partial Yes	No	Yes	No	No	Partial Yes	Yes	Partial Yes	Yes	Partial Yes	Partial Yes	Partial Yes	Partial Yes	Partial Yes	No	Yes	Yes	No	No	Yes	Yes	No	No	No	Yes	No	No	Yes	No	No	No	No	No
1830	Wang, X., Xu, W., Gao, Z., & Wang, Z. (2019). Can Virtual Reality Technology lmprove Learning Effect?:A Meta-analysis of 38 Experiments and Quasi-experiments based on the Perspective of lnstructional Design. [虚拟现实技术的教学应用能提升学习效果吗？——基于教学设计视角的38项实验和准实验的元分析]. Journal of Distance Education, (06), 61-71.	4	CSSCI	2019	2019-05-01	3	38	NR	NR	meta-analysis	Yes	No	No	No	No	No	Yes	No	Yes	No	No	Partial Yes	Yes	Partial Yes	Yes	Partial Yes	Partial Yes	Partial Yes	Partial Yes	Partial Yes	No	Yes	Yes	No	No	Yes	Yes	No	No	No	Yes	No	Partial Yes	No	No	No	No	No	No
1832	Cui, Y., & Zhao, Z. (2020). The impact of virtual reality technology on learning performancea metaanalysis of 59 experiments and quasi-experiments. [虚拟现实技术对学生学习绩效的影响——基于59项实验或准实验研究的元分析]. Chinese Journal of Distance Education, (11), 59-67+77.	2	CSSCI	2020	2019-09-01	2	59	4991	PRISMA	meta-analysis	Yes	No	No	No	No	Partial Yes	Partial Yes	No	Yes	No	No	Partial Yes	Yes	Partial Yes	Yes	Partial Yes	Partial Yes	Partial Yes	Partial Yes	Partial Yes	No	Yes	Yes	No	No	Yes	Yes	No	No	No	Yes	No	No	No	No	No	No	No	No
1834	Ye, H., & Zhan, X. (2022). Study on the virtual reality technique to middle school students' learning effect of science. [虚拟现实技术对中学生科学学习效果的影响研究——基于16篇实验研究论文的元分析]. Education in Chemistry, (09), 29-34.	2	non-CSSCI	2022	2021-09-01	3	16	NR	NR	meta-analysis	Yes	No	No	No	No	Partial Yes	Yes	No	Yes	No	No	No	Yes	Partial Yes	Yes	Yes	No	No	Partial Yes	Partial Yes	No	Yes	No	No	No	Yes	Partial Yes	No	No	No	No	No	No	No	No	No	No	No	No
1836	Zhou, R., & Li, S. (2019). Can Virtual Reality Technology lmprove Learning Achievement?-A Meta-analysis based on 46 Valid Samples Experiments and Quasi-experiments. [虚拟现实技术能提高学习成效吗？——基于46个有效样本的实验与准实验元分析]. Modern Educational Technology, (11), 46-52.	2	CSSCI	2019	2019-01-01	5	9	850	NR	meta-analysis	Yes	No	No	No	No	Partial Yes	Partial Yes	No	Yes	No	No	No	Yes	Partial Yes	Yes	Partial Yes	No	Partial Yes	Partial Yes	Partial Yes	No	Yes	Yes	No	No	Yes	Yes	No	No	No	No	No	Yes	No	No	No	No	No	No
1839	Dou, X., Pei, J., Zhang, Y., Gao, Z., & Wang, X. (2021). Virtual reality in nursing education:a meta-analysis.[虚拟现实技术在护理教学中应用效果的Meta分析]. Chinese Journal of Nursing Education, (07), 618-623.	5	CSSCI	2021	2020-11-01	8	9	638	PRISMA flow diagram	meta-analysis	Yes	Partial Yes	No	No	No	Partial Yes	Yes	No	No	No	No	No	Yes	Partial Yes	Yes	Partial Yes	Yes	Yes	Partial Yes	Partial Yes	Yes	Yes	No	Yes	No	Yes	Partial Yes	No	No	No	No	No	Yes	No	No	No	No	No	No
1840	Cheng, P., Chen, H., Luo, D., Chen, L., Zheng, Y., & Zhou, M., et al. (2022). Meta-analysis of the Application Effect of Virtual Reality Technology in Cardiopulmonary Resuscitation Training Teaching. [虚拟现实技术在心肺复苏培训教学中应用效果的Meta分析]. Chinese Journal of Emergency Medicine, 31(9), 1298-1302.	8	CSSCI	2022	2021-05-01	11	11	1163	NR	meta-analysis	No	No	No	No	No	No	No	No	No	No	No	No	Yes	Partial Yes	Yes	Partial Yes	Partial Yes	Partial Yes	Partial Yes	Partial Yes	Yes	Yes	Yes	Yes	No	Yes	Partial Yes	No	No	Yes	No	No	No	No	No	No	No	No	No
1841	Shen, Y., Hao, A., Sun, S., & Li, L. (2020). Research on Application of Virtual Reality Technology in Medical Education-一-Systematic Review and Meta-analysis Based on 79 Researches. [虚拟现实技术在医学教育中的场景应用研究——基于79篇实验研究论文的系统分析与元分析]. China Educational Technology, (08), 107-118.	4	CSSCI	2020	2020-01-01	10	79	NR	PRISMA flow diagram	systematic review and meta-analysis	Yes	No	No	No	No	Partial Yes	Partial Yes	No	No	No	No	No	Yes	Partial Yes	Yes	Partial Yes	Yes	Partial Yes	Partial Yes	Partial Yes	No	Yes	Yes	No	No	Yes	Yes	No	No	No	No	No	No	No	No	No	No	No	No
1843	Li, B., Wang, Y., & Ren, Y. (2019). Effects of Virtual Reality on Students Academic Achievements: Meta-analysis of 40 Experiments and Quasi-experiments. [虚拟现实教学对学生学习成绩的影响研究——基于40项实验和准实验的元分析]. Open Education Research, (04), 82-90.	3	CSSCI	2019	2018/11	4	40	NR	NR	meta-analysis	Yes	Partial Yes	No	No	No	No	Yes	No	No	No	No	Yes	Yes	Partial Yes	Yes	Partial Yes	No	Partial Yes	Yes	Yes	No	Yes	Partial Yes	Partial Yes	No	Yes	Yes	No	No	No	No	No	No	No	No	No	Yes	Yes	No
1849	Guo, Y., Liang, X., Zhang, L., Xu, L., & Zhu, W. (2020). lnfluence of narrative teaching method on learning effect of nursing students: a meta-analysis. [叙事教学法对护生学习效果影响的Meta分析]. Modern Clinical Nursing, (10), 42-50.	5	non-CSSCI	2020	2019/12	8	24	3846	NR	meta-analysis	Partial Yes	No	Yes	No	No	Partial Yes	Yes	No	Partial Yes	No	No	No	Yes	Partial Yes	Yes	Yes	Yes	Yes	Partial Yes	Partial Yes	Yes	Yes	Yes	Partial Yes	No	Yes	Partial Yes	Yes	No	No	Yes	No	Yes	Yes	Yes	No	Yes	Partial Yes	Yes
1862	Yu, S., Androsov Aleksey, Z., & Zhang, B. (2021). The lmpact of Learning Communities on Learning Outcomes: Meta-Analysis Based on 35 Experimental or Quasi-experimental Studies. [学习共同体对学习效果的影响——基于35项实验和准实验研究的元分析]. Open Education Research, (05), 81-90.	3	CSSCI	2021	2020/8	7	35	NR	PRISMA flow diagram	meta-analysis	Yes	Partial Yes	No	No	No	Partial Yes	Yes	No	No	No	No	Yes	Yes	Partial Yes	Yes	Partial Yes	Yes	Yes	Yes	Yes	No	Yes	Partial Yes	Yes	No	Yes	Yes	No	No	No	Yes	Partial Yes	No	No	Yes	No	Yes	Yes	No
1866	Xu, D., Lai, J., & Mu, S. (2022). A Meta-analysis on Judgments of Learning Changing Memory Performance. [学习判断改变记忆表现的元分析]. Psychology:Techniques and Applications, (06), 349-359.	3	non-CSSCI	2022	2022/1	2	12	3690	NR	meta-analysis	Partial Yes	No	No	No	No	No	Yes	No	No	No	No	Yes	Yes	Partial Yes	Yes	Partial Yes	No	Yes	Yes	Yes	No	Yes	Partial Yes	Partial Yes	No	Yes	Partial Yes	No	No	No	Yes	Partial Yes	Partial Yes	No	Yes	No	Yes	Partial Yes	No
1875	Tan, J., Cheng, L., & Jin, Y. (2015). Meta-analysis on teaching effect of evidence-based nursing teaching method for nursing students. [循证护理教学法对护生教学效果的Meta分析]. Journal of Medical Science Yanbian University, (03), 207-209.	3	non-CSSCI	2015	2014/9	3	15	NR	NR	meta-analysis	Yes	Partial Yes	Yes	No	No	Partial Yes	Yes	No	Yes	No	No	No	Yes	Partial Yes	Yes	Partial Yes	No	Yes	Partial Yes	Partial Yes	Yes	Yes	No	No	No	Yes	Yes	Yes	No	No	No	No	Partial Yes	Yes	Yes	No	Yes	Partial Yes	Yes
1876	Gao, W., Jin, Y., & Sun, M. (2010). Meta analysis of influence of evidence-based nursing teaching on learning effect of nursing students. [循证护理教学法对护生学习效果影响的Meta分析] Chinese Nursing Research, (34), 3179-3183.	3	non-CSSCI	2010	NR	4	18	NR	NR	meta-analysis	Yes	Partial Yes	No	No	Partial Yes	Partial Yes	Partial Yes	No	Partial Yes	No	No	No	Yes	Partial Yes	Yes	Partial Yes	Yes	Partial Yes	Yes	Partial Yes	Yes	Yes	Partial Yes	No	No	Yes	Yes	No	No	No	Yes	Partial Yes	Yes	Yes	Yes	No	Yes	Yes	No
1878	Guo, Y., & Kong, L. (2010). Meta analysis of influence of evidence-based nursing teaching on learning effect of nursing students. [循证护理教学法教学效果的Meta分析] Chinese Nursing Research, 26(25), 74-76.	2	non-CSSCI	2010	2009/12	3	10	1000	NR	meta-analysis	Yes	Partial Yes	Yes	Partial Yes	Partial Yes	Partial Yes	Partial Yes	Partial Yes	Yes	No	No	No	Yes	Partial Yes	Yes	Partial Yes	No	Yes	Partial Yes	Partial Yes	Yes	Yes	Yes	No	No	Yes	Partial Yes	No	No	No	No	No	Partial Yes	Yes	Yes	No	Yes	Partial Yes	Yes
1879	Shan, Y., Su, C., & Hao, Y. (2013). Effect of evidence-based teaching on critical thinking of nursing students:a systematic review of randomized controlled trials. [循证护理教学法培养护生评判性思维效果的系统评价] Journal of Nursing Science, (15), 11-13.	3	non-CSSCI	2013	2012/12	8	NR	NR	NR	systematic review	Yes	Partial Yes	No	No	Yes	Partial Yes	Yes	Partial Yes	Yes	No	No	No	Yes	Partial Yes	Yes	Yes	Yes	Partial Yes	Partial Yes	Partial Yes	Yes	Yes	Partial Yes	Yes	No	Yes	Yes	Yes	No	No	Yes	Partial Yes	Yes	Yes	Yes	No	Yes	Partial Yes	No
1881	Chang, Y., Wang, Q., Chen, Z., Wang, Y., Zhou, Y., & Xiang, Y. (2019). Meta-analysis of the Application Effect of Evidence-based Medicine Teaching Method in Medical Students. [循证医学教学模式在医学生中应用效果的meta分析] Medical Education Research and Practice, (04), 673-678.	6	non-CSSCI	2019	2018/1	6	19	1635	NR	meta-analysis	Yes	No	No	Yes	Partial Yes	Yes	Partial Yes	No	Partial Yes	No	No	No	Yes	Partial Yes	Yes	Partial Yes	Yes	Yes	Partial Yes	Partial Yes	Yes	Yes	Yes	Yes	No	Yes	Yes	Yes	No	No	Yes	Partial Yes	Partial Yes	Yes	Yes	No	Yes	Partial Yes	Yes
1884	Li, H., Zhao, Z., Ding, X., Chen, H., Deng, C., & Zhao, F. (2019). Effects of evidence-based medicine in clinical practice teaching in China:a meta-analysis. [循证医学理念在我国临床实践教学中应用效果的Meta分析] Journal of Shenyang Medical College, (02), 188-192.	6	non-CSSCI	2019	2016/4	3	13	NR	NR	meta-analysis	Yes	No	Yes	No	Partial Yes	Partial Yes	Yes	No	Partial Yes	No	No	No	Yes	Partial Yes	Yes	Partial Yes	Yes	Yes	Partial Yes	Partial Yes	Yes	Yes	Yes	Yes	No	Yes	Partial Yes	Yes	No	No	Yes	Partial Yes	Yes	Yes	Yes	No	Yes	Yes	Yes
1886	Tang, H., Gao, D., Dawa, Z., Sun, W., Liao, Z., ... Huang, P. (2016). A Meta-analysis of the effect of evidence-based medicine on medical undergraduates' clinical skills. [循证医学模式对医学本科生临床实践教学效果的Meta分析] China Higher Medical Education, (06), 92-93.	8	non-CSSCI	2016	2015/2	3	11	1196	NR	meta-analysis	Yes	Partial Yes	No	No	No	Partial Yes	Partial Yes	No	Yes	No	No	No	Yes	Partial Yes	Yes	Partial Yes	Yes	Partial Yes	No	No	Yes	Yes	Partial Yes	Yes	No	Yes	Partial Yes	No	No	No	No	No	Partial Yes	No	No	No	Yes	Partial Yes	No
1888	Li, R., Qin, L., Yao, H., Miao, L., Zhang, B., & Liu, L., et al. (2017). Meta-analysis of the Application Effect of Evidence-based Medicine Model in Postgraduate Medical Education. [循证医学模式在医学研究生教学中应用效果的Meta分析] Health Vocational Education, (18), 62-64.	7	non-CSSCI	2017	2017/3	5	10	464	NR	meta-analysis	Yes	No	No	No	Partial Yes	Yes	Yes	No	Partial Yes	No	No	No	Yes	Partial Yes	Yes	Partial Yes	No	Partial Yes	Partial Yes	Partial Yes	Yes	Yes	Yes	Yes	No	Yes	Partial Yes	Yes	No	No	No	No	Partial Yes	Yes	Yes	No	Yes	Partial Yes	Yes
1890	Guo, J., Wang, C., Liu, S., Zou, J., & Chen, Y., Jiang, Y. (2022). The effects of serious games in nursing education:a systematic review. [严肃游戏在护理教学中应用效果的系统评价] Chinese Journal of Nursing Education, (01), 52-58.	6	non-CSSCI	2022	2021/5	8	13	1896	PRISMA flow diagram	systematic review	Yes	Partial Yes	Yes	Partial Yes	Partial Yes	Yes	Yes	No	Yes	No	No	Partial Yes	Yes	Partial Yes	Yes	Partial Yes	Yes	Yes	Partial Yes	Partial Yes	Yes	Yes	Partial Yes	Yes	No	Yes	Yes	Yes	No	No	Yes	Yes	Yes	Yes	Yes	No	Yes	Yes	Yes
1910	Zhang, H., Bao, L., Lu, B., & Fu, J. (2015). Meta-analysis of the Effect of Medical Simulation Teaching on Learning Outcomes of Clinical Medicine Students. [医学模拟教学对临床医学专业学生学习效果的Meta分析] China Higher Medical Education, (12), 62-63.	4	non-CSSCI	2015	2014/3	3	7	954	NR	meta-analysis	Yes	Partial Yes	No	Partial Yes	No	No	Partial Yes	No	Partial Yes	No	No	Partial Yes	Yes	Partial Yes	Yes	Partial Yes	No	No	No	No	No	Yes	Yes	No	No	Yes	Partial Yes	No	No	No	No	No	Yes	No	Yes	No	Yes	No	No
1912	Wei, H., Song, X., Liu, X., & Cao, H. (2019). A Meta-analysis of Teaching Effect of lntegrated Curriculum System in Medical Morphology. [《医学形态学》整合课程体系教学效果的Meta分析] Medical Education Research and Practice, (05), 843-846+862.	4	non-CSSCI	2019	2019/1	4	10	3093	NR	meta-analysis	Yes	Partial Yes	Yes	No	Partial Yes	Yes	Yes	No	Yes	No	No	No	Yes	Partial Yes	Yes	Partial Yes	Yes	No	No	No	Yes	Yes	Yes	Yes	No	Yes	Partial Yes	Yes	No	No	Yes	Yes	Yes	Yes	Yes	No	Yes	No	Yes
1914	He, Y., & Zhou, Y. (2020). Meta analysis of the teaching effect of flipped classroom in diagnostics. [医学诊断学翻转课堂教学效果的Meta分析] China Medical Education Technology, (06), 760-763+777.	2	non-CSSCI	2020	2019/12	5	18	NR	NR	meta-analysis	Yes	Partial Yes	Yes	No	Partial Yes	Partial Yes	Yes	No	Partial Yes	No	No	No	Yes	Partial Yes	Yes	Partial Yes	No	Yes	Yes	Partial Yes	No	Yes	Yes	Yes	No	Yes	Partial Yes	No	No	No	No	No	Partial Yes	No	Yes	No	Yes	No	No
1923	Yang, L. (2020). A Meta-analysis of the Effects of Mobile Technologies on Foreign Language Learning Performance. [移动技术对外语学习成效影响的元分析]. Journal of Zhejiang International Studies University, (04), 64-70.	1	non-CSSCI	2020	2020/2	3	35	NR	NR	meta-analysis	No	Partial Yes	No	No	No	No	Partial Yes	No	Yes	No	No	Partial Yes	Yes	Partial Yes	Yes	Yes	No	Yes	Yes	Yes	No	Yes	No	No	No	Yes	Yes	No	No	No	No	No	Yes	No	No	No	Yes	Yes	No
1924	Miao, J., & Chang, J. (2022). Research on a Meta-analysis of the Effects of Mobile lnquiry-based Learning. [移动探究式学习效果的元分析研究]. Journal of Northeastern University(Social Science), (04), 130-136.	2	CSSCI	2022	NR	4	64	NR	NR	meta-analysis	Yes	No	No	No	No	No	Partial Yes	No	Partial Yes	No	No	Partial Yes	Yes	Partial Yes	Yes	Partial Yes	No	Yes	Yes	Yes	No	No	No	No	No	No	No	No	No	No	No	No	No	No	No	No	Yes	Yes	No
1928	Wang, C., Dong, Q., & Wu, F. (2018). A Meta-analysis of the Effects of Mobile Learning on Students' Learning Performance. [移动学习对学习成效影响的元分析]. Journal of Distance Education, (02), 67-75.	3	CSSCI	2018	2017/10	1	52	NR	NR	meta-analysis	Yes	No	No	No	No	Partial Yes	Partial Yes	No	Partial Yes	No	No	Partial Yes	Yes	Partial Yes	Yes	Yes	No	Partial Yes	Yes	Yes	No	Yes	No	Yes	No	Yes	Partial Yes	No	No	No	No	No	Yes	No	No	No	Yes	Yes	No
1931	Zheng, L., Cui, P., & Li, X. (2018). Can Mobile Learning lmprove Learning Performance?--A Meta-Analysis Based on 92 Studies from 2011 to 2017. [移动学习能促进学习绩效吗——基于2011-2017年国际英文期刊92项研究的元分析]. Modern Distance Education Research, (06), 45-54.	3	CSSCI	2018	NR	1	92	NR	NR	meta-analysis	Yes	No	No	No	No	Partial Yes	Yes	No	No	No	No	Yes	Yes	Partial Yes	Yes	Partial Yes	No	Yes	Partial Yes	Partial Yes	No	Yes	Yes	No	No	Yes	Yes	No	No	No	No	No	Partial Yes	No	No	No	No	No	No
1935	Du, L., & Wang, Y. (2019). The Study of the Mobile Terminal's Effect on Learning一A Meta-Analysis of 53 Experimental and Quasi-Experimental Studies. [移动终端对学习的影响效果研究——基于53项实验和准实验的元分析]. Modern Educational Technology, (06), 55-61.	2	CSSCI	2019	2019-04-01	3	53	NR	NR	meta-analysis	Yes	No	No	No	No	Partial Yes	Yes	No	Yes	No	No	Partial Yes	Yes	Partial Yes	Yes	Yes	No	Partial Yes	Partial Yes	Partial Yes	No	Yes	Yes	Yes	No	Yes	Yes	No	No	No	No	No	Partial Yes	No	No	No	Yes	Yes	No
1936	Qin, R., Zhang, T., Shi, C., Qi, Y., Wang, L., & Bai, Z. (2022). A systematic review of the effect of family-centered intervention on parenting, parent-child and child behavior problems in poor families. [以家庭为中心对贫困家庭的养育、亲子和儿童行为问题干预效果的系统评价]. Chinese Mental Health Journal, (08), 696-700.	6	non-CSSCI	2022	NR	9	7	861	NR	systematic review	Yes	No	Yes	No	Partial Yes	Partial Yes	Yes	No	Partial Yes	No	No	Yes	Yes	Partial Yes	Yes	Yes	No	Partial Yes	Partial Yes	Partial Yes	Yes	Yes	Yes	Yes	No	Yes	Yes	No	No	No	No	No	Yes	No	No	No	Yes	Yes	No
1938	Ge, Z., He, H., Chen, M., Wang, Y., Chai, L., Huang, H., & Bai, H. (2019). Meta-analysis of the Effectiveness of Organ-system-centered Integrated Curriculum Teaching. [以器官系统为中心的课程整合教学效果的Meta分析]. Basic Medical Education, (06), 435-438.	7	non-CSSCI	2019	2017-02-01	4	18	3040	NR	meta-analysis	Yes	No	Yes	No	Partial Yes	No	Partial Yes	No	Partial Yes	No	No	No	Yes	Partial Yes	Yes	Yes	No	Partial Yes	Partial Yes	Partial Yes	Yes	Yes	Yes	Yes	No	Yes	Partial Yes	No	No	No	No	No	Partial Yes	No	No	No	Yes	No	No
1940	Ge, L., Chen, Y., Xue, W., & Liu, J. (2021). Efficacy of team-based learning pedagogy in the application of radiology education: a meta-analysis. [以团队为基础的教学法在医学影像学教学效果的meta分析]. Chinese Journal of Evidence-Based Medicine, 21(7), 839-844. DOI:10.7507/1672-2531.202102052	4	non-CSSCI	2021	2020-03-01	6	11	721	NR	meta-analysis	Yes	No	Yes	No	Partial Yes	Partial Yes	Yes	No	Yes	No	No	No	Yes	Partial Yes	Yes	Yes	Yes	Yes	Yes	Partial Yes	Yes	Yes	Yes	Yes	No	Yes	Partial Yes	No	No	No	Yes	No	Yes	No	No	No	Yes	No	No
1942	Song, J., Zhang, D., Guo, J., Guo, Q., Cui, Y., & Yang, C. (2013). Meta-analysis of the Impact of Team-based Teaching Models on Medical Students' Learning Effectiveness. [以团队为基础的教学模式对医学生学习效果影响的Meta分析]. China Higher Medical Education, (10), 65-66.	6	non-CSSCI	2013	NR	5	7	NR	NR	meta-analysis	Yes	No	No	No	No	No	Partial Yes	No	Partial Yes	No	No	No	Yes	Partial Yes	Yes	Partial Yes	Partial Yes	No	Yes	Partial Yes	No	Yes	No	Yes	No	Yes	Partial Yes	No	No	No	No	No	No	No	No	No	Yes	No	No
1944	Liu, Q., Zhan, C., & Wu, J. (2018). Meta-analysis of the Application Effectiveness of Problem-based Teaching Method in Surgical Nursing Education. [以问题为导向的教学法在外科护理教学中应用效果的Meta分析]. Chinese General Practice Nursing, (29), 3692-3695.	3	non-CSSCI	2018	2017-11-01	3	15	1662	NR	meta-analysis	Yes	No	Yes	No	Partial Yes	Partial Yes	Partial Yes	No	Partial Yes	No	No	No	Yes	Partial Yes	Yes	Partial Yes	Yes	Yes	Yes	Partial Yes	Yes	Yes	No	Yes	No	Yes	Partial Yes	No	No	No	Yes	No	Yes	No	No	No	Yes	No	No
1946	Shi, Q., Cheng, J., Kong, L., Yu, M., Li, J., & Liu, H. (2019). The application of problem-based teaching method in teaching of pharmacology: a meta-analysis. [“以问题为导向的教学方法”在药理学教学中的Meta分析]. Journal of Qiqihar Medical University, (19), 2456-2461.	6	non-CSSCI	2019	2018-08-01	5	22	2532	NR	meta-analysis	Yes	No	Yes	No	Partial Yes	No	Yes	No	Partial Yes	No	No	No	Yes	Partial Yes	Yes	Yes	Partial Yes	Yes	Partial Yes	Partial Yes	Yes	Yes	Yes	Yes	No	Yes	Partial Yes	No	No	No	Yes	No	Yes	No	No	No	Yes	Yes	No
1948	Yu, X., He, Y., Xu, Z., Liu, G., Li, Y., Wei, B.,... Lu, H. (2018). Effect of problem-based learning in epidemiology teaching: a systematic review. [以问题为导向的学习模式在流行病学教学中应用效果的系统评价]. Modern Preventive Medicine, (17), 3259-3264.	9	non-CSSCI	2018	2017/10	3	12	1791	NR	systematic review	Yes	Partial Yes	Yes	No	Partial Yes	Yes	Yes	No	Yes	No	No	No	Yes	Partial Yes	Yes	Partial Yes	Yes	Yes	Partial Yes	Partial Yes	Yes	Partial Yes	Partial Yes	Partial Yes	No	Yes	Partial Yes	No	No	No	Yes	Partial Yes	Partial Yes	Yes	Yes	No	Yes	Yes	Yes
1950	Du, A., Wang, X., & Yang, S. (2015). Meta-analysis of the Effectiveness of Problem-Based Teaching Models and Traditional Teaching Models in Clinical Neurology Internship Teaching in China. [以问题为基础教学模式和传统教学模式在我国神经病学临床实习教学效果的Meta分析]. Journal of Xinxiang Medical University, (03), 286-288.	3	non-CSSCI	2015	NR	3	6	512	NR	meta-analysis	Yes	No	Yes	No	Partial Yes	No	Partial Yes	No	No	No	No	No	Yes	Partial Yes	Yes	Partial Yes	Yes	No	Yes	No	Yes	Yes	Yes	Yes	No	Yes	Partial Yes	No	No	No	Yes	Partial Yes	Partial Yes	Yes	Yes	No	Yes	No	No
1956	Pan, Y., Ma, L., Bing, Z., Liang, H., Bai, Z., Jiang, H.,... Yu, Y. (2021). Systematic review and meta-analysis of art therapy of psychological status on university students. [艺术治疗对大学生心理状况的系统评价与meta分析]. Psychological Monthly, (20), 7-11.	11	non-CSSCI	2021	2021/2	11	7	503	NR	meta-analysis	Yes	Partial Yes	Yes	No	Partial Yes	Partial Yes	Partial Yes	No	Partial Yes	No	No	No	Yes	Partial Yes	Yes	Partial Yes	No	Yes	Partial Yes	Partial Yes	Partial Yes	Yes	Partial Yes	No	Yes	Yes	Partial Yes	No	No	No	No	No	Yes	No	Yes	No	Yes	No	No
1966	Ji, D., Fan, Y., Zhang, Y., Hong, J., & Chen, D. (2015). Efficacy of Music Therapy as an lntervention on Depression among College Students: A Systematic Review. [音乐疗法对大学生抑郁情绪干预效果的系统评价]. China Journal of Health Psychology, (04), 588-593.	5	non-CSSCI	2015	2014/4	4	9	581	NR	systematic review	Yes	No	Yes	No	No	Yes	Yes	Partial Yes	Yes	No	No	No	Yes	Partial Yes	Yes	Partial Yes	Yes	Yes	Yes	Partial Yes	Partial Yes	Yes	No	Partial Yes	No	Yes	Yes	No	No	No	Yes	Partial Yes	Yes	Yes	Yes	No	Yes	Yes	No
1973	Miao, L. (2022). A Meta-analysis of lncidental ESL Vocabulary Acquisition During Natural Reading. [英语自然阅读中二语词汇附带习得研究的元分析]. Foreign Language Research, (05), 87-92.	1	CSSCI	2022	NR	2	23	1027	NR	meta-analysis	Yes	Partial Yes	No	No	No	Partial Yes	Yes	No	Partial Yes	No	No	No	Yes	Partial Yes	Yes	Partial Yes	No	Partial Yes	Partial Yes	Yes	No	Yes	Partial Yes	Yes	No	Yes	Partial Yes	No	No	No	No	No	Partial Yes	No	No	No	Yes	Partial Yes	No
1986	Cui, N., Xiao, Y., Hu, Y., Xu, L., & Hu, Y. (2019). Does a Large Discount Always Gain a Higher Redemption Rate——A Meta-analysis Study. [优惠力度越大,消费者越愿意兑换优惠券吗——一项元分析的检验]. Journal of Marketing Science, (2), 54-75.	5	CSSCI	2019	NR	5	25	NR	NR	meta-analysis	Yes	Partial Yes	No	No	No	No	Partial Yes	No	Partial Yes	No	No	Yes	Yes	Partial Yes	Yes	Partial Yes	Partial Yes	Yes	Yes	Yes	No	Yes	No	No	No	Yes	Yes	No	No	No	No	No	No	No	No	No	Yes	Yes	No
1990	Hu, X., Zhao, L., Li, D., & Fan, B. (2021). Effectiveness of Game-based Teaching: A Systematic Review and Meta-analysis. [游戏化教学有效性的系统评价与元分析]. Open Education Research, (02), 69-79.	4	CSSCI	2021	2020/12	6	27	2218	NR	systematic review and meta-analysis	Yes	Yes	No	No	Partial Yes	Partial Yes	Partial Yes	No	Partial Yes	No	No	Partial Yes	Yes	Partial Yes	Yes	Partial Yes	Yes	Partial Yes	Partial Yes	Yes	Yes	Yes	Partial Yes	Yes	No	Yes	Partial Yes	Yes	No	No	No	No	Yes	Yes	Yes	No	Yes	Yes	Yes
1991	Li, Y., Song, J., & Yao, Q. (2019). Research on lnfluence of Gamification learning Method on Students' Learning Efect:Meta-analysis Based on 35 Experiments and Quasi-experimental Studies. [游戏化学习方式对学生学习效果的影响研究——基于35项实验和准实验研究的元分析]. e-Education Research, (11), 56-62.	3	CSSCI	2019	NR	5	35	NR	NR	meta-analysis	Yes	No	No	No	No	Partial Yes	Partial Yes	No	Yes	No	No	No	Yes	Partial Yes	Yes	Yes	No	Partial Yes	Partial Yes	Yes	No	Yes	Partial Yes	Yes	No	Yes	Partial Yes	No	No	No	No	No	Partial Yes	No	No	No	Yes	Yes	No
1992	Cai, D., Qian, Y., & Li, L. (2021). Can Game-Based Learning Promote Students’Achievement in Chemistry:Meta-Analysis on 32 Chemical Game-Based Learning Studies at Home and Abroad. [游戏化学习能促进化学学业成就吗——对国内外32项化学游戏化学习研究的元分析]. Chinese Journal of Chemical Education, (09), 59-66.	3	non-CSSCI	2021	NR	6	32	NR	NR	meta-analysis	Yes	Partial Yes	No	No	No	Partial Yes	Yes	No	Yes	No	No	No	Yes	Partial Yes	Yes	Partial Yes	No	Partial Yes	Yes	Yes	No	Yes	No	Yes	No	Yes	Yes	No	No	No	Yes	Partial Yes	No	No	Yes	No	Yes	Yes	No
1993	Zhang, M., Ran, C., & Zhang, F. (2022). A Meta-Analysis of the lmpact of Gamification on Learning Outcomes in Online Education Platforms. [游戏化在线教育对学习效果影响的元分析]. Library Tribune, (05), 130-139.	3	CSSCI	2022	NR	12	18	2983	NR	meta-analysis	Yes	No	No	No	No	Partial Yes	Partial Yes	No	Partial Yes	No	No	No	Yes	Partial Yes	Yes	Yes	No	Partial Yes	Yes	Partial Yes	No	Yes	Yes	No	No	Yes	Partial Yes	No	No	No	Yes	Partial Yes	Partial Yes	No	Yes	No	Yes	Yes	No
1996	Lan, L., & Xu, W. (2022). Effects of Aerobic Exercise on Internet Addiction in Adolescents: A meta-analysis. [有氧运动改善青少年网络成瘾效果Meta分析]. Journal of Mudanjiang Normal University(Natural Sciences Edition), (03), 52-56.	2	non-CSSCI	2022	2021/9	6	13	NR	NR	meta-analysis	Yes	Partial Yes	Yes	No	No	Partial Yes	Yes	No	Partial Yes	No	No	No	Yes	Partial Yes	Yes	Yes	Yes	Yes	Yes	Partial Yes	Partial Yes	Yes	Partial Yes	No	No	Yes	Partial Yes	No	No	No	Yes	No	No	Yes	Yes	No	Yes	Yes	No
2001	Wang, H., Zhang, M., Xu, J., & Wang, C. (2020). Meta Analysis of the Effect of Yoga Exercise on Mental Health. [瑜伽锻炼对心理健康影响的Meta分析]. Journal of Hebei Normal University(Natural Science), (02), 180-184.	4	non-CSSCI	2020	NR	3	23	2345	NR	meta-analysis	Yes	No	Yes	No	No	Partial Yes	Yes	No	Partial Yes	No	No	Partial Yes	Yes	Partial Yes	Yes	Partial Yes	Yes	No	No	No	No	Yes	Partial Yes	No	Yes	Yes	Yes	No	No	No	No	No	No	No	Yes	No	Yes	No	No
2003	Wang, L., Zhan, T., Yuan, J., Sun, C., Wang, Y., & Wang, Y. (2022). Meta-analysis of Rain Classroom’s Teaching Effect in Chinese Undergraduate Medical Schools. [雨课堂在我国本科医学院校教学效果Meta分析]. Journal of Mudanjiang Medical University, (02), 160-164+167.	6	non-CSSCI	2022	2021/3	8	14	2423	NR	meta-analysis	Yes	Yes	Yes	Yes	Partial Yes	Yes	Yes	No	Yes	No	No	Partial Yes	Yes	Partial Yes	Yes	Yes	Yes	Yes	Yes	Partial Yes	Yes	Yes	Yes	Yes	No	Yes	Partial Yes	Yes	No	No	Yes	Yes	Yes	Yes	Yes	No	Yes	No	Yes
2004	Ji, J., Chen, Y., Wang, L., Li, C., Wang, L., & Wu, Z. (2020). Meta-analysis of the Application Effectiveness of Rain Classroom in Medical Schools. [雨课堂在医学院校应用效果的Meta分析]. Basic Medical Education, (05), 373-377.	7	non-CSSCI	2020	2019/10	3	17	NR	NR	meta-analysis	Yes	No	Yes	No	Partial Yes	No	Partial Yes	No	Partial Yes	No	No	No	Yes	Partial Yes	Yes	Partial Yes	Yes	Yes	Partial Yes	Partial Yes	Yes	Yes	Yes	Yes	No	Yes	Partial Yes	No	No	No	Yes	Yes	Yes	Yes	Yes	No	Yes	No	No
2005	Zeng, M., Li, S., Niu, Z., Zhong, G., & Wang, D. (2022). The effect of sentence context on the cognate facilitation: a meta-analysis based on eye movements. [语境对同源促进效应的影响：基于眼动的Meta分析]. Psychological Monthly, (02), 1-6+11.	5	non-CSSCI	2022	2021/6	7	15	1215	NR	meta-analysis	Yes	No	Partial Yes	No	Partial Yes	Yes	Partial Yes	No	Partial Yes	No	No	Partial Yes	Yes	Partial Yes	Yes	Partial Yes	Yes	No	No	No	Yes	Yes	No	Yes	No	Yes	Partial Yes	Yes	No	No	Yes	Yes	Yes	Yes	Yes	No	Yes	Yes	Yes
2017	Wang, W., & Wang, S. (2020). Meta-analysis of Metacognitive Strategy Training on Students' English Listening. [元认知策略培训对学生英语听力影响的元分析]. Journal of Changzhi University, (01), 82-85.	2	non-CSSCI	2020	2020/1	3	53	4935	NR	meta-analysis	Yes	No	No	No	Partial Yes	Partial Yes	No	No	Partial Yes	No	No	Partial Yes	Yes	Partial Yes	Yes	Partial Yes	No	Partial Yes	Yes	Partial Yes	No	Yes	No	Yes	No	Yes	Partial Yes	No	No	No	No	No	No	No	Yes	No	Yes	No	No
2018	Liu, W., & Gao, R. (2011). Meta-analysis of Metacognitive Strategy Training on Chinese Students' English Writing. [元认知策略培训对中国学生英语写作影响的元分析研究]. Foreign Language Education, (02), 60-63.	2	CSSCI	2011	NR	3	12	1007	NR	meta-analysis	Yes	No	No	No	No	No	No	No	Partial Yes	No	No	Yes	Yes	Partial Yes	Yes	Partial Yes	No	Partial Yes	Yes	Yes	No	Yes	No	Yes	No	Yes	Partial Yes	No	No	No	No	No	No	No	Yes	No	Yes	No	No
2019	Mao, J., Huang, X., Xiao, Y., & Fu, Z. (2022). Systematic Evaluation and Meta Analysis of the lmpact of Meta Cognitive lnterventions on P.E. [元认知干预对体育教学影响的系统评价与Meta分析]. Journal of Wuhan Sports University, (11), 78-87.	4	CSSCI	2022	2020/6	3	32	NR	NR	meta-analysis	Yes	Partial Yes	No	No	No	Partial Yes	Partial Yes	No	Yes	No	No	Yes	Yes	Partial Yes	Yes	Partial Yes	No	Yes	Yes	Yes	Yes	Yes	No	Yes	No	Yes	Partial Yes	No	No	No	Yes	Yes	Yes	Yes	No	No	Yes	Yes	No
2028	Wang, L., & Wu, Y. (2017). The effects of reading strategy training on reading comprehension: a meta-analysis. [阅读策略培训对学生阅读理解能力影响的元分析]. Foreign Language Learning Theory and Practice, (03), 50-56.	2	CSSCI	2017	2015/12	2	27	NR	NR	meta-analysis	Yes	No	No	No	Partial Yes	Partial Yes	Yes	No	Partial Yes	No	No	Partial Yes	Yes	Partial Yes	Yes	Partial Yes	No	Partial Yes	Yes	Yes	No	Yes	No	Yes	No	Yes	Partial Yes	No	No	No	No	No	No	No	No	No	Yes	Yes	No
2032	Wu, J., Zhan, H., Du, Z., & Wu, W. (2018). Meta Analysis for Exercise Prescription lnterferes with the Effect of Adolescent lnternet Addiction Disorder. [运动处方干预青少年网络成瘾效果的Meta分析]. Sports & Science, (03), 46-54.	4	CSSCI	2018	2017-12-01	7	13	720	PRISMA	meta-analysis	Yes	No	Yes	No	No	Partial Yes	Yes	No	Yes	No	No	Partial Yes	Yes	Partial Yes	Yes	Partial Yes	Yes	Yes	Partial Yes	Partial Yes	Yes	Yes	Yes	Yes	No	Yes	Yes	No	No	No	Yes	No	Partial Yes	No	No	No	Yes	Yes	No
2033	Zhao, Y., Wang, X., Xu, K., Sun, B., Geng, C., & Chen, J. (2021). Efficacy of Exercise Interventions on Mental Health and uality of Life of Drug Addicts during Compulsory lsolation:A Meta-analysis. [运动锻炼对强戒人员心理健康和生命质量干预效果的Meta分析]. China Sport Science and Technology, (06), 88-97.	6	CSSCI	2021	2020-04-01	10	12	709	NR	meta-analysis	Yes	No	Yes	Yes	Partial Yes	No	Yes	Yes	Partial Yes	No	No	Partial Yes	Yes	Partial Yes	Yes	Partial Yes	Partial Yes	Partial Yes	Partial Yes	Partial Yes	Yes	Yes	Yes	Yes	No	Yes	Yes	No	No	No	Yes	No	Yes	No	No	No	Yes	Yes	No
2035	Mao, W., He, Y., Wang, C., & Cao, M. (2022). A meta-analysis of the lnfluence of Sports on Personality. [运动对人格干预的元分析]. Bulletin of Sport Science & Technology, (02), 112-115+120.	4	non-CSSCI	2022	2020-12-01	5	4	526	NR	meta-analysis	Yes	No	Yes	No	Partial Yes	Partial Yes	Partial Yes	No	Yes	No	No	No	Yes	Partial Yes	Yes	Yes	Partial Yes	Yes	Yes	Partial Yes	Yes	Yes	Yes	No	No	Yes	Yes	No	No	No	Yes	No	Yes	No	No	No	Yes	Yes	No
2036	Lu, H., Dong, Y., Luo, X., & Xiong, Y. (2022). A meta-analysis of the influence of sports on personality. [运动对人格影响的meta分析]. Bulletin of Sport Science & Technology, (03), 79-86+90.	4	non-CSSCI	2022	2020-12-01	5	7	2797	NR	meta-analysis	Yes	No	Yes	Yes	Partial Yes	Partial Yes	Yes	No	Yes	No	No	No	Yes	Partial Yes	Yes	Partial Yes	Partial Yes	Yes	Partial Yes	Partial Yes	Yes	Yes	Yes	No	No	Yes	Yes	No	No	No	Yes	No	Yes	No	No	No	Yes	Yes	No
2037	Li, H., & Dai, J. (2022). A Meta-analysis of the lnfluence of Different Exercises on Anxiety of Chinese College Students. [运动对我国大学生焦虑情绪影响的meta分析]. Bulletin of Sport Science & Technology, (02), 193-197.	2	non-CSSCI	2022	2021-03-01	3	11	NR	NR	meta-analysis	Yes	No	Yes	No	Partial Yes	No	Yes	No	Partial Yes	No	No	No	Yes	Partial Yes	Yes	Partial Yes	Partial Yes	Yes	Partial Yes	Partial Yes	Yes	Yes	Yes	No	No	Yes	Yes	No	No	No	Yes	No	Partial Yes	No	No	No	Yes	Yes	No
2039	Tian, M., Dong, Y., & Hu, J. (2022). A Meta-Analysis of Exercise Intervention on Depression. [运动对抑郁干预的元分析]. Bulletin of Sport Science & Technology, (09), 224-227.	3	non-CSSCI	2022	2020-12-01	2	14	1312	NR	meta-analysis	Yes	No	Yes	Yes	Partial Yes	Partial Yes	Yes	No	Partial Yes	No	No	No	Yes	Partial Yes	Yes	Yes	Partial Yes	Yes	Yes	Partial Yes	Yes	Yes	Yes	No	No	Yes	Yes	No	No	No	Yes	No	Yes	No	No	No	Yes	Yes	No
2040	Fan, C., & Wang, J. (2022). A Meta-analysis of the lnfluence of Exercise lntervention on Undergraduates' Mood. [运动干预对本科大学生心境影响的Meta分析]. Sichuan Sports Science, (04), 75-79.	2	non-CSSCI	2022	NR	5	10	2586	NR	meta-analysis	Yes	No	No	No	No	Partial Yes	Partial Yes	No	Yes	No	No	Partial Yes	Yes	Partial Yes	Yes	Partial Yes	Partial Yes	Partial Yes	Partial Yes	Partial Yes	Yes	Yes	Yes	Yes	No	Yes	Partial Yes	No	No	No	Yes	No	Yes	No	No	No	Yes	No	No
2041	He, C. (2022). Meta-analysis of the Effects of Exercise lntervention on College Students' Anxiety. [运动干预对大学生焦虑情绪影响的Meta分析]. Sichuan Sports Science, (01), 50-55.	1	non-CSSCI	2022	NR	4	14	1371	NR	meta-analysis	Yes	No	No	No	Partial Yes	Partial Yes	Yes	No	Partial Yes	No	No	Partial Yes	Yes	Partial Yes	Yes	Partial Yes	Partial Yes	Partial Yes	Partial Yes	Partial Yes	Yes	Yes	Yes	Yes	No	Yes	Yes	No	No	No	Yes	No	Yes	No	No	No	Yes	Yes	No
2042	Fan, X., Wu, M., Cao, P., & Zheng, J. (2018). Meta-analysis of Exercise Intervention on Internet Addiction among College Students. [运动干预对大学生网络成瘾影响的meta分析]. Sports World, (09), 115-117.	4	non-CSSCI	2018	2017/5	3	6	247	NR	meta-analysis	Yes	No	No	No	Partial Yes	Partial Yes	Partial Yes	Yes	Yes	No	No	No	Yes	Partial Yes	Yes	Partial Yes	No	Yes	Yes	Partial Yes	Yes	Yes	No	Yes	No	Yes	Yes	No	No	No	No	No	Yes	No	Yes	No	Yes	Yes	No
2044	Wu, Z., Song, Y., & Wang, Z. (2016). The Meta-analysis of Exercise Intervention Effect on Coded Depression Leve. [运动干预对女大学生抑郁水平影响的meta分析]. Journal of Nanjing Sports Institute, (03), 42-47.	3	non-CSSCI	2016	2015/10	2	8	425	NR	meta-analysis	Yes	No	Yes	No	Partial Yes	Partial Yes	Partial Yes	Yes	Yes	No	No	No	Yes	Partial Yes	Yes	Partial Yes	No	Yes	Yes	Partial Yes	Yes	Yes	No	Yes	No	Yes	Yes	Partial Yes	No	No	Yes	Partial Yes	Yes	No	Yes	No	Yes	Yes	No
2045	Zhang, X. (2018). Meta Analysis about Effect of Physical lntervention on Teenagers' Subjective Well-being. [运动干预对青少年主观幸福感影响的Meta分析]. Sichuan Sports Science, (04), 45-49+54.	1	non-CSSCI	2018	NR	5	10	1214	NR	meta-analysis	Yes	No	No	No	Yes	Partial Yes	Yes	Partial Yes	Yes	No	No	Partial Yes	Yes	Partial Yes	Yes	Partial Yes	No	Yes	Yes	Partial Yes	Yes	Yes	Yes	Partial Yes	No	Yes	Partial Yes	No	No	No	No	No	Yes	Yes	Partial Yes	No	Partial Yes	Yes	Yes
2046	Jin, C., Zhang, Z., & Xie, C. (2019). Effects of sports intervention on mood state of college students in China:A meta-analysis. [运动干预对我国大学生心境状态影响的meta分析]. Journal of Liaoning Normal University(Natural Science Edition), (01), 129-138.	3	non-CSSCI	2019	2017/10	6	18	2019	NR	meta-analysis	Yes	No	No	No	Partial Yes	Partial Yes	Yes	No	No	No	No	Partial Yes	Yes	Partial Yes	Yes	Partial Yes	No	No	Partial Yes	Partial Yes	Partial Yes	Yes	Yes	Partial Yes	No	Yes	Partial Yes	No	No	No	Yes	Partial Yes	Yes	Yes	Partial Yes	No	Yes	Yes	Yes
2047	Shao, S. (2019). Meta-analysis of Effect of Exercise lntervention on Mental Health of Vocational College Students. [运动干预对职业院校大学生心理健康影响的Meta分析]. Vocational and Technical Education, (29), 70-75.	1	non-CSSCI	2019	NR	3	35	2364	NR	meta-analysis	Partial Yes	No	No	No	Partial Yes	No	Partial Yes	No	Partial Yes	No	No	No	Yes	Partial Yes	Yes	Partial Yes	No	No	Partial Yes	Yes	No	Yes	Partial Yes	Yes	No	Yes	Partial Yes	No	No	No	No	No	Yes	No	No	No	Yes	Yes	No
2048	Xu, T., Zhou, X., Zhang, T., Zhang, F., & Peng, C., Li, Y. (2022). The Effects of Exercise Intervention on Depression Symptoms in Adolescent: A meta-Analysis. [运动干预青少年抑郁症状效果的meta分析]. Sports Research and Education, (01), 78-84.	6	non-CSSCI	2022	2020/11	9	10	1011	NR	meta-analysis	Yes	No	Yes	Yes	Partial Yes	Partial Yes	Yes	No	Partial Yes	No	No	Partial Yes	Yes	Partial Yes	Yes	Partial Yes	Yes	Partial Yes	Partial Yes	No	Partial Yes	Yes	No	Partial Yes	No	Yes	Yes	Yes	No	No	Yes	Partial Yes	Yes	Yes	Yes	No	Yes	Yes	Yes
2054	Bu, C., Guo, J., Li, Q., & Zhang, S. (2021). Is Instructor Presence in On ine nstructiona Videos Hepfu for learnino:A Meta-ana vsis based on 33 Domestic and internationa Empirical Studies. [在线教学视频中教师在屏能否促进学习？——基于国内外33项实证研究的元分析]. Journal of Distance Education, (06), 67-75.	4	CSSCI	2021	2020/12	8	22	2477	NR	meta-analysis	Yes	No	No	No	No	No	Yes	No	Partial Yes	No	No	Yes	Yes	Partial Yes	Yes	Partial Yes	No	Partial Yes	Yes	Yes	No	Yes	Partial Yes	Partial Yes	No	Yes	Yes	No	No	No	No	Partial Yes	Partial Yes	No	Yes	No	Yes	Yes	No
2055	Dou, Y. (2022). A meta-analvsis of empirical studies on the eguivalence between onine examination and raditiona examination from 2000 to 2020. [在线考试与传统考试成绩等效性研究——基于2000—2020年国际实证研究的元分析]. Chinese Journal of Distance Education, (01), 73-84.	1	CSSCI	2022	NR	5	37	NR	NR	meta-analysis	Yes	Partial Yes	No	No	No	Partial Yes	Yes	No	Yes	No	No	Yes	Yes	Partial Yes	Yes	Partial Yes	No	Partial Yes	Yes	Partial Yes	No	Yes	Partial Yes	No	No	Yes	Partial Yes	Yes	No	No	No	No	No	No	Yes	No	Yes	Yes	Yes
2057	Wang, X., Zhang, L., Yang, W., Lu, X., Xu, W., & Gao, Z. (2021). How Online Learning Resources Affect Academic Emotions and Learning Outcomes--A Meta-Analysis Based on the Control-Value Theory. [在线学习资源如何影响学业情绪和学习效果——基于控制—价值理论的元分析]. Modern Distance Education Research, (05), 82-93+102.	6	CSSCI	2021	2020/5	4	43	NR	NR	meta-analysis	Yes	No	No	No	No	Partial Yes	Partial Yes	No	Yes	Yes	No	Yes	Yes	Partial Yes	Yes	Partial Yes	No	Partial Yes	Yes	Yes	No	Yes	No	No	No	Yes	No	No	No	No	No	No	No	No	No	No	Yes	Yes	No
2064	Ni, H., & Hu, Y. (2019). Does Augmented Reality lmprove Learning Achievements?A Meta-Analvsis Based on 35 Studies from 2010 to 2018. [增强现实技术能促进学习吗?——基于2010-2018年国际英文期刊35项研究的元分析]. Open Education Research, (01), 62-72.	2	CSSCI	2019	2019/1	4	35	NR	NR	meta-analysis	Yes	Partial Yes	No	No	No	Partial Yes	Yes	No	Partial Yes	No	No	No	Yes	Partial Yes	Yes	Partial Yes	No	Partial Yes	Yes	Partial Yes	No	Yes	No	No	Yes	Yes	No	No	No	No	No	No	Partial Yes	No	No	No	Yes	Yes	Yes
2065	Mie, Y., & Wan, W. (2021). Can Augmented Reality Technology lmprove Learning Achievement? --A Meta-Analysis Based on 40 Experimental and Quasi-experimental Studies at Home and Abroad. [增强现实技术能提升学习成效吗？——基于国内外40项实验与准实验研究的元分析]. Modern Educational Technology, (02), 40-47.	2	CSSCI	2021	2020/12	8	40	NR	NR	meta-analysis	Yes	No	No	No	Partial Yes	Partial Yes	Yes	No	Partial Yes	No	No	No	Yes	Partial Yes	Yes	Partial Yes	No	Yes	Yes	Yes	No	Yes	No	No	No	Yes	No	No	No	No	No	No	No	No	No	No	Yes	Yes	No
2066	Zhang, M., & Liu, F. (2022). Can Augmented Reality Technology mprove Learning Effects?-Meta-Analysis Research Based on 46 nternational Studies. [增强现实技术能提升学习效果吗?——基于46项国际研究的元分析]. Software Guide, (01), 62-68.	2	non-CSSCI	2022	2020/12	1	46	NR	PRISMA	meta-analysis	Yes	Partial Yes	No	No	No	Partial Yes	Yes	No	Yes	No	No	Partial Yes	Yes	Partial Yes	Yes	Partial Yes	No	Partial Yes	Yes	Yes	No	Yes	No	No	No	Yes	No	No	No	No	Yes	Partial Yes	Yes	No	No	No	Yes	Yes	No
2071	Yang, N., & Wu, L. (2021). Mindfulness intervention on physical and mental health of nursing students:a systematic review. [正念干预对护理专业学生身心健康影响的系统评价]. Chinese Journal of Nursing Education, (01), 59-65.	2	non-CSSCI	2021	2020/3	6	7	387	PRISMA flow diagram	systematic review	Yes	Partial Yes	Yes	No	No	Partial Yes	Yes	No	Yes	No	No	No	Yes	Partial Yes	Yes	Partial Yes	Yes	Yes	Partial Yes	Partial Yes	Yes	Yes	Yes	Yes	No	Yes	Yes	No	No	No	Yes	Partial Yes	Yes	Yes	Yes	No	Yes	Partial Yes	No
2072	Cui, Y., Fei, D., Qian, D., Xie, J., & Zhang, L. (2021). Meta-analysis of the Effect of Mindfulness Intervention on Caregivers of Elderly Patients with Dementia. [正念干预对老年痴呆病人照顾者干预效果的Meta分析]. Chinese General Practice Nursing, (30), 4251-4255.	5	non-CSSCI	2021	2020/3	11	8	463	NR	meta-analysis	Yes	Yes	Yes	No	Partial Yes	Yes	Yes	No	Partial Yes	No	No	No	Yes	Partial Yes	Yes	Partial Yes	Yes	Yes	Partial Yes	Partial Yes	Yes	Yes	Yes	Yes	No	Yes	Yes	Yes	No	No	Yes	No	Yes	Yes	Yes	No	Yes	Yes	Yes
2073	Ren, Z., & Zhang, Y., Jiang, G. (2018). Effectiveness of mindfulness meditation in intervention for anxiety:A meta-analysis. [正念冥想对焦虑症状的干预:效果及其影响因素元分析]. Acta Psychologica Sinica, (03), 283-305.	3	CSSCI	2018	2016/3	8	55	4595	PRISMA-P	meta-analysis	Yes	No	No	No	No	Yes	Yes	No	Yes	No	No	Yes	Yes	Partial Yes	Yes	Partial Yes	Yes	Yes	Yes	Partial Yes	Yes	Yes	No	Yes	No	Yes	Yes	No	No	No	Yes	Yes	Yes	Yes	Yes	No	Yes	Yes	No
2074	Sun, J., Xin, Z., Bao, H., Zhang, X., & Li, C. (2021). The lnfluence of Mindfulness Training on Subjective Wel-being and lts Components: A Meta-analysis. [正念训练对主观幸福感及其成分的影响：一项元分析]. Chinese Journal of Clinical Psychology, (03), 648-652+602.	5	CSSCI	2021	2020/6	7	47	NR	NR	meta-analysis	Yes	No	No	No	Partial Yes	Partial Yes	Yes	No	Partial Yes	No	No	Partial Yes	Yes	Partial Yes	Yes	Partial Yes	Yes	Yes	Partial Yes	Partial Yes	No	Yes	No	Yes	No	No	No	No	No	No	No	No	No	No	No	No	Yes	Yes	No
2083	Wu, G., & Li, K. (2011). Meta-analysis Study on Application of Knowledge Visualization Teaching. [知识可视化教学应用的元分析研究].e-Education Research, (12), 84-90.	2	CSSCI	2011	2010/1	3	51	6081	NR	meta-analysis	No	No	No	No	No	Partial Yes	Partial Yes	No	Partial Yes	No	No	No	Yes	Partial Yes	Yes	Partial Yes	Yes	Yes	Yes	Partial Yes	No	No	No	No	No	Yes	Partial Yes	No	No	No	No	No	No	No	Yes	No	Yes	Yes	No
2091	Zhang, X., Cheng, K., Guo, X., & Tian, Y. (2021). Is Paper Reading Better Than Digital Reading?——A Meta-Analysis Based on 48 Domestic and Foreign Studies. [纸质阅读效果优于数字阅读吗？——基于48项国内外研究的元分析]. Information Science, (06), 55-61+91.	4	CSSCI	2021	NR	7	48	NR	NR	meta-analysis	Yes	No	No	No	No	Partial Yes	Partial Yes	No	Partial Yes	No	No	Partial Yes	Yes	Partial Yes	Yes	Partial Yes	No	Yes	Yes	Partial Yes	No	Yes	Partial Yes	Yes	No	Yes	Partial Yes	No	No	No	Yes	Yes	Yes	No	No	No	Yes	Yes	No
2092	Chen, K., & Liu, H., Yan, Y. (2020). Common Effect Analysis of Empirical Study of the nfluence of Smart Teaching on Learning Effect-一Based on the meta-analysis of 37 Experiments and Would-be Experiments. [智慧教学影响学习效果实证研究的共同效应解析——基于37项实验和准实验的元分析]. Digital Education, (04), 73-77.	3	non-CSSCI	2020	NR	6	37	NR	NR	meta-analysis	No	No	No	No	No	Partial Yes	Yes	No	Partial Yes	No	No	Partial Yes	Yes	Partial Yes	Yes	Partial Yes	No	Partial Yes	Partial Yes	Partial Yes	No	Yes	No	No	No	No	No	No	No	No	No	No	No	No	No	No	Yes	Yes	No
2095	Wang, W., & Mao, M., Yan, H. (2019). lmpact of an intelligent tutoring system on learning achievement: a guantitative meta-analysis. [智能导师系统对学业成就的影响研究:量化元分析的视角]. Chinese Journal of Distance Education, (10), 40-51.	3	CSSCI	2019	2018/11	6	58	NR	NR	meta-analysis	Yes	Partial Yes	No	No	No	Partial Yes	Yes	No	Yes	No	No	Partial Yes	Yes	Partial Yes	Yes	Partial Yes	No	Partial Yes	Partial Yes	Partial Yes	No	Yes	No	Yes	No	No	No	No	No	No	No	No	Yes	No	No	No	Yes	Yes	No
2096	Xie, X., Li, Q., Xie, Z., Long, Y., Chen, J., Wu, A., & Chen, H. (2022). Meta-analysis of the Impact of Smartphone Mobile Learning Modes on Nursing Education Quality. [智能手机移动学习模式对护理教育质量影响的Meta分析]. Health Vocational Education, (03), 78-81.	7	non-CSSCI	2022	2019-06-01	10	15	2264	NR	meta-analysis	Yes	No	No	No	Partial Yes	No	Partial Yes	No	Yes	No	No	No	Yes	Partial Yes	Yes	Partial Yes	Partial Yes	Partial Yes	Yes	Partial Yes	Yes	Yes	Yes	Yes	No	Yes	Partial Yes	No	No	No	No	No	Yes	No	No	No	Yes	No	No
2097	Shang, P., & Wang, C. (2021). Research on the Learning Effect of the System of lntelligence Adaptive Learning and lts Influential Elementsanalysis of 60 Experimental and Would-be experimental Research from 2000 to 2020 Based on the Meta. [智适应学习系统的学习效果及其影响因素研究——基于2000—2020年60项实验与准实验研究的元分析]. Digital Education, (01), 45-50.	2	non-CSSCI	2021	NR	5	60	NR	NR	meta-analysis	Yes	No	No	No	No	Partial Yes	Yes	No	Yes	No	No	Partial Yes	Yes	Partial Yes	Yes	Partial Yes	No	Partial Yes	Partial Yes	Partial Yes	No	Yes	Yes	No	No	Yes	Yes	No	No	No	No	No	No	No	No	No	Yes	Yes	No
2160	Zhang, L., & Wang, H. (2022). Meta Analysis of the lmpact of Exercise on Well-being of the Elderly in China. [中国老年人锻炼对幸福感影响的Meta分析]. Journal of Nanjing Sports Institute, (01), 68-72+80.	2	non-CSSCI	2022	2021-08-01	6	52	34912	NR	meta-analysis	Yes	No	Yes	No	Partial Yes	Yes	Yes	No	Partial Yes	No	No	No	Yes	Partial Yes	Yes	Partial Yes	Yes	Yes	Partial Yes	Partial Yes	No	Yes	Yes	Yes	No	Yes	Yes	No	No	No	Yes	No	Yes	No	No	No	Yes	Yes	No
2206	Ren, Z., Zhao, C., Tian, F., Yan, Y., Li, D., Zhao, Z., & Jiang, G. (2020). Meta-analysis of the effect of mental health literacy intervention in Chinese people. [中国人心理健康素养干预效果的元分析]. Acta Psychologica Sinica, (04), 497-521.	8	CSSCI	2020	2018-12-01	9	38	NR	PRISMA	meta-analysis	Yes	No	Yes	No	Partial Yes	Partial Yes	Yes	No	Yes	No	No	Yes	Yes	Partial Yes	Yes	Partial Yes	Yes	Partial Yes	Partial Yes	Partial Yes	Yes	Yes	Yes	Yes	No	Yes	Yes	No	No	No	Yes	No	No	No	No	No	Yes	Yes	No
2241	Xu, H. (2020). The Relationship between Use of Tablet PC and Learning Effect of Primary and Middle School Students-一Based on the Meta-analysis of 20 Domestic and Foreign Papers. [中小学生平板电脑使用与学习效果的关系——基于国内外20篇文献的元分析]. Microcomputer Applications, (09), 70-73.	1	non-CSSCI	2020	2019-10-01	7	10	NR	NR	meta-analysis	Yes	No	No	No	No	No	Yes	No	Partial Yes	No	No	No	Yes	Partial Yes	Yes	Partial Yes	Partial Yes	Partial Yes	Partial Yes	Partial Yes	No	No	No	Yes	No	Yes	Yes	No	No	No	No	No	No	No	No	No	Yes	Yes	No
2248	Chen, F., Zhang, Q., Lang, S., Yu, C., Cui, X., Bai, Z., & Zeng, X. (2022). Meta Analysis of Teaching Effects of TCM in Flipped and Traditional Classroom. [中医临床翻转与传统课堂教学效果Meta分析]. Western Journal of Traditional Chinese Medicine, (05), 68-73.	7	non-CSSCI	2022	2019-12-01	7	9	1072	NR	meta-analysis	Yes	No	No	Yes	Partial Yes	Partial Yes	Yes	No	Yes	No	No	No	Yes	Partial Yes	Yes	Partial Yes	Yes	Yes	Yes	Partial Yes	Yes	No	Yes	Yes	No	Yes	Partial Yes	No	No	No	No	No	Yes	No	No	No	Yes	No	No
78	Tu, J. (2015). A Meta-analysis of the Application Effects of PBL Teaching Model on Students' Autonomous Learning. [PBL教学模式对学生自主学习应用效果的Meta分析]. Journal of Shengli College, China University of Petroleum, 4, 63-66.	1	non-CSSCI	2015	2015-12-01	1	12	NR	NR	meta-analysis	Yes	No	No	No	Partial Yes	No	Partial Yes	No	No	No	no	Yes	Yes	No	Yes	No	No	No	No	No	No	Yes	No	No	No	Yes	Partial Yes	No	No	No	No	No	Yes	No	Yes	No	Yes	No	No
100	Guo, W. C., Yu, T., & Ma, F. Y. (2012). Systematic review of comparative studies on problem-based learning (PBL) and lecture-based learning (LBL) applied in clinical novitiate. [PBL与LBL教学模式在临床见习中应用对照研究的系统评价]. China Higher Medical Education, 12, 99-101.	3	non-CSSCI	2012	NR	5	13	NR	NR	systematic review	Yes	Yes	Yes	No	No	No	Yes	No	No	No	No	Partial Yes	Yes	Yes	Yes	Partial Yes	Yes	No	No	No	Yes	No	No	No	No	Yes	Partial Yes	No	No	No	Yes	Partial Yes	Partial Yes	No	Yes	No	Yes	No	No
101	Guo, W. C., Xu, L. X., Gao, Y. C., & Feng, W. J. (2009). Meta-analysis of Study on Problem-based Learning and Lecture-based Learning Applied in Clinical Clerkship. [PBL与LBL教学模式在临床见习中应用研究的Meta分析]. Journal of Baotou Medical College, 4, 90-92.	4	non-CSSCI	2009	NR	5	9	NR	NR	systematic review	Yes	Yes	Yes	No	No	No	Yes	No	No	No	No	Partial Yes	Yes	Yes	Yes	Partial Yes	Yes	No	No	No	Yes	No	No	No	No	Yes	Partial Yes	No	No	No	Yes	Partial Yes	Partial Yes	No	Yes	No	Yes	No	No
167	Wang, S. L., & Zhao, Y. J. (2021). Meta-analysis of the Application of Representation Training in Table Tennis Teaching. [表象训练法在乒乓球教学中应用的Meta分析]. Youth Sport, 5, 104-105+57.	2	non-CSSCI	2021	NR	3	10	NR	NR	meta-analysis	Yes	No	No	No	No	No	No	No	No	No	No	Partial Yes	Yes	No	Yes	Partial Yes	No	Partial Yes	Yes	Yes	Yes	Yes	No	No	No	Yes	No	No	No	No	No	No	Yes	Yes	Yes	No	Yes	No	No
227	Xiao, S. Y., & Wang, G. X. (2019). A Meta-analysis on the Study of lnvolvement Load Hypothesis in Vocabulary lncidental Acquisition. [词汇附带习得中投入量假设研究的元分析]. Journal of Mudanjiang College of Education, 12, 51-52.	2	non-CSSCI	2019	NR	1	11	NR	NR	meta-analysis	Yes	No	No	No	No	No	Partial Yes	No	No	No	No	Partial Yes	Yes	Partial Yes	Yes	Partial Yes	No	No	No	Yes	No	No	No	No	No	Yes	No	No	No	No	No	No	Partial Yes	No	No	No	Yes	No	No
316	Yuan, Z. X. (2020). Influence of Film Teaching Method on Students' Enalish Listening Performance:A Meta-analysis Based on 16 Experiments and Quasi Experiments. [电影教学法对学生听力成绩的影响——基于16篇实验和准实验的元分析]. Education and Teaching Forum, 46, 279-280.	1	non-CSSCI	2020	2019-01-01	1	15	721	NR	meta-analysis	Yes	No	Yes	No	No	Yes	Partial Yes	No	No	No	No	No	Yes	No	Yes	Partial Yes	No	Partial Yes	Partial Yes	No	No	Yes	No	No	No	Partial Yes	Partial Yes	No	No	No	No	No	No	No	No	No	Yes	No	No
425	Bao, M. H., Huang, X. S., & Li, G. Y. (2018). Meta-analysis of the Influence of Flipped Classroom on Medical Students' Exam Scores. [翻转课堂对医学生考试成绩影响的Meta分析]. China Higher Medical Education, 4, 121-122.	3	non-CSSCI	2018	2017-11-09	4	13	NR	NR	meta-analysis	Yes	No	No	No	Partial Yes	No	Partial Yes	No	Partial Yes	No	No	Partial Yes	Yes	No	Yes	Partial Yes	No	Yes	Yes	Yes	No	Yes	No	No	No	Yes	Yes	Yes	No	No	Yes	No	No	No	Yes	No	Yes	Yes	Yes
681	Kong, B. J., & Lu, H. D. (2011). Meta-analysis of Intervention Effects on Exam Anxiety in Domestic Middle School Students. [国内中学生考试焦虑干预效果元分析]. Journal of Shanghai Educational Research, 8, 59-62.	2	non-CSSCI	2011	NR	NR	NR	NR	NR	meta-analysis	Yes	No	No	No	No	No	Partial Yes	No	No	No	No	Yes	Yes	Yes	No	No	No	Partial Yes	Yes	Yes	No	Yes	No	No	No	Yes	Partial Yes	No	No	No	No	No	No	No	No	No	Yes	No	No
1015	Yang, J. M., Yang, W. D., Chen, H., Wu, C. C., & Pi, Z. L. (2022). Does lnstructor's Gesture Take Effect in lnstructional Videos?----Based on the Meta-Analysis of 40 Experimental and Quasi-Experimental Studies from 2000 to 2021. [教学视频中的教师手势起作用了吗？——基于2000—2021年40篇实验和准实验研究的元分析]. Modern Distance Education Research, 1, 92-103.	5	CSSCI	2022	NR	6	40	NR	NR	meta-analysis	Yes	No	No	No	No	No	Yes	No	Yes	No	No	Yes	Yes	Yes	Yes	Partial Yes	No	Partial Yes	Yes	Yes	No	Yes	Yes	No	No	Yes	Yes	No	No	No	No	No	Yes	No	No	No	Yes	Yes	No
1121	Hou, W., & Wang, L. (2011). Meta-analysis Study on the Improvement of Depression among College Students through Basketball Exercise. [篮球运动对改善大学生抑郁的元分析研究]. Science & Technology Information, 5, 126.	2	non-CSSCI	2011	NR	NR	8	NR	NR	meta-analysis	Partial Yes	No	No	No	No	No	Yes	No	No	No	No	No	Yes	Yes	Yes	Partial Yes	No	No	No	No	No	Yes	No	No	No	Partial Yes	Yes	No	No	No	No	No	No	No	No	No	Partial Yes	Yes	No
1142	Zhang, X. Y., Fan, J. Y., Jin, Y. Y., He, X. N., & Nie, S. P. (2016). Meta-analysis of the Learning Effects of Clinical Pathway Teaching in Cardiology Education. [临床路径教学法在心内科教学中学习效果的Meta分析]. Continuing Medical Education, 5, 33-34.	5	non-CSSCI	2016	NR	3	4	288	NR	meta-analysis	Yes	No	Yes	No	Partial Yes	No	Yes	Yes	Yes	No	No	No	Yes	Yes	Yes	No	No	Partial Yes	Partial Yes	No	Partial Yes	No	No	No	No	No	No	No	No	No	Partial Yes	No	No	No	No	No	Yes	No	No
1144	Zhou, M. Z., Duan, T., & Song, S. J. (2018). A Meta-analysis of the Effect of Clinical Pathway Teaching Method in Standardized Training of Residents in China. [临床路径教学法在中国住院医师规范化培训中教学效果的Meta分析]. Medical Education Research and Practice, 5, 866-869.	3	non-CSSCI	2018	2018-04-16	3	17	1008	NR	meta-analysis	Yes	No	No	No	No	No	Partial Yes	No	Partial Yes	No	No	Partial Yes	Yes	Yes	Yes	Partial Yes	No	No	No	No	Yes	No	No	No	No	No	No	No	No	No	No	No	No	No	No	No	Yes	No	No
1220	Yang, Z. H., Zhang, Y., Li, R., Chen, Y., Luo, P. F., & Qiu, W. (2018). Meta-analysis of the Impact of Objective Management Method on Clinical Nursing Teaching. [目标管理法对临床护理教学影响的Meta分析]. Chinese General Practice Nursing, 12, 1452-1455.	6	non-CSSCI	2018	2017-02-01	6	11	NR	NR	meta-analysis	Yes	No	Yes	No	Partial Yes	No	Yes	Yes	Yes	No	No	Partial Yes	Yes	Yes	Yes	Yes	No	Yes	Yes	Yes	Yes	Yes	No	No	No	Yes	Partial Yes	No	No	No	Partial Yes	No	Yes	Yes	Yes	Yes	Yes	No	No
1331	Wang, Z. Y. (2015). Meta-analysis of Scene Simulation Teaching Method on Medical Students' Learning Effect. [情景模拟教学法对医学生学习效果的Meta分析]. Continuing Medical Education, 09, 34-36.	1	non-CSSCI	2015	NR	6	8	1671	NR	meta-analysis	Yes	No	No	No	No	Yes	Partial Yes	No	No	No	No	Partial Yes	Yes	Yes	Yes	Partial Yes	Yes	No	No	No	Yes	Yes	Yes	No	No	Yes	Partial Yes	Yes	No	No	Partial Yes	No	No	No	No	No	Yes	No	Yes
1334	Jin, H. Y., & Cui, X. S. (2018). Meta-analysis of the Application Effect of Scenario Simulation Teaching Method in Clinical Nursing Education. [情景模拟教学法在临床护理教学中应用效果的Meta分析]. Health Vocational Education, 15, 74-77.	2	non-CSSCI	2018	2018-04-01	5	9	924	NR	meta-analysis	Yes	No	Yes	No	Partial Yes	Yes	Partial Yes	Yes	Yes	No	No	Partial Yes	Yes	Partial Yes	Yes	Partial Yes	Yes	No	Partial Yes	No	Yes	Partial Yes	No	No	No	Yes	Partial Yes	No	No	No	Yes	No	Yes	Yes	Yes	No	Yes	No	No
1336	Wang, C., & Qu, H. (2019). Meta Analysis of the Effect of Scenario Simulation Combined With Problem Based Learning Teaching Method on Medical Education. [情景模拟结合PBL教学法对医学生教学效果的Meta分析]. China Continuing Medical Education, 28, 25-27.	2	non-CSSCI	2019	2019-08-09	4	15	NR	NR	meta-analysis	Yes	Yes	No	No	No	No	Partial Yes	No	Partial Yes	No	No	Partial Yes	Yes	Yes	Yes	Partial Yes	Yes	Partial Yes	Partial Yes	No	Yes	Yes	Yes	No	No	Yes	Partial Yes	No	No	No	Partial Yes	No	No	No	No	No	Yes	No	No
1383	Zhang, Y. L., Feng, F., Liang, W., Fang, L., Zhou, Y. F., Wei, Z. G., & Liu, T. B. (2019). A systematic review and meta-analysis of cognitive behavioral therapy for suicidal symptoms. [认知行为治疗对自杀症状疗效的系统评价和meta分析]. Chinese Mental Health Journal, 01, 8-14.	7	non-CSSCI	2019	2017-12-01	5	19	2707	Yes	systematic review and meta-analysis	Yes	Yes	Yes	Yes	Yes	Yes	Yes	No	Partial Yes	No	No	Partial Yes	Yes	Yes	Yes	Yes	Yes	Partial Yes	No	No	Yes	Yes	Yes	No	No	Yes	Yes	No	No	No	Yes	No	Partial Yes	No	Yes	Yes	Yes	Yes	No
1466	Ren, Z. H., Xie, F., Yu, X. L., Su, W. L., & Chen, L. J., Zhao, L. B. (2016). A meta-analysis of self-help cognitive behavioral therapy for insomnia:Efficacyinfluential factors and the guality of evidence. [失眠的自助式认知行为治疗元分析:疗效、影响因素及证据评价]. Advances in Psychological Science, 02, 173-195.	6	CSSCI	2016	2015-05-01	4	35	NR	NR	meta-analysis	Yes	No	No	No	No	No	Yes	No	No	No	No	Yes	Yes	Yes	Yes	Partial Yes	No	No	No	No	Yes	Partial Yes	Yes	No	No	Yes	Yes	No	No	Yes	Yes	No	Yes	Yes	No	No	Yes	Yes	No
1522	Wei, D. Y. (2011). Taijiquan Exercise and Mental Health:a Meta-Analysis. [太极拳锻炼与心理健康的关系:一项元分析研究]. Journal of Fujian Normal University(Natural Science Edition), 05, 111-116.	1	non-CSSCI	2011	2010-09-01	3	14	1935	NR	meta-analysis	Yes	No	No	No	Partial Yes	Yes	Yes	No	No	No	No	Partial Yes	Yes	Yes	Yes	Partial Yes	No	No	No	No	Yes	No	No	No	No	Yes	Partial Yes	No	No	No	Yes	No	Yes	No	No	No	Yes	Partial Yes	No
[truncated: 28 more columns]

## Sheet: content analysis of IR
Study ID	研究主题(Topic)	前言(Introduction)									方法 (Methods)
		E									F
		背景(background)		文献回顾 (literature review)		目的 (aims)	研究意义 (research meaning)		研究假设 (assumptions)		检索 (literature retrieval)																筛选过程 (literature screen)									资料提取的方法(data extraction and coding methods)			数据提取资料(Data extraction item)
		E1		E2		E3	E4		E5		F1																F2									F3			F4
		理论背景(theoretic background)	实践背景 (practice background)	文献回顾(literature review)	研究薄弱点/创新点(limits of previous studies)	研究目的或研究问题 (purpose or research question)	理论意义(theoretical significance)	实践意义(practical significance)	研究假设(assumptions)	研究问题(research question)	获取文献的所有来源 (literature retrieval sources)	检索截止日期 (retrieval date)	数据库、注册平台策略 (search strategy)	手工检索 (manual search)					检索语言(language restrictions)		检索词(search strategy)		检索过程 (search process)		无法获取文献的处理 (treatment to unavailable literature)		纳入排除标准 (inclusion and exclusion criteria)						筛选 (literature screening)			数据提取信息(data extraction form)	提取人员 (data extractor and coder)	不一致性处理 (resolve of disagreement)	纳入单个研究的样本量 (sample size of each study)	纳入研究的干预特征(characteristic of intervention)	纳入研究的对照特征 (characteristic of comparison)	纳入研究的调节变量特征(characteristic of moderator)	纳入研究的设计类型 (study design)
		E11	E12	E21	E22	E31	E41	E42	E51	E52	F11	F12	F13	F14					F16		F17		F18		F19		F21						F22			F31	F32	F33	F41	F42	F43	F44	F45
														参考文献 (reference list)	期刊 (related journals)	网页 (web page)	专家 (related experts)	其他灰色文献检索 (other grey literature search)	检索语言 (language restrictions)	排除其他语言的原因 (reason for language restrictions)	检索关键词 (search keywords)	检索式 (search strategy)	检索人员数量 (number of searcher)	不一致性处理 (resolve of disagreement)	联系作者(contact the author)	排除 (exclude directly)	研究对象(P)	干预组(I)	对照组(C)	其他变量(V)	结局指标(O)	研究设计(S)	筛选人员 (literature screener)	筛选过程 (screening process)	不一致性处理 (resolve of disagreement)								随机对照试验 (RCT)	非随机对照试验 (NRCT)	准实验(quasi- experiment)	队列研究(Cohort Studies)	病例对照研究 (case-Control and)	对照研究	实证研究/量化研究/实验研究
														F141	F142	F143	F144	F145	F161	F162	F171	F172	F181	F182	F191	F192	F211	F212	F213	F214	F215	F216	F221	F222	F223								F451	F452	F453	F454	F455	F456	F547
18	Education	0	1	1	1	1	0	1	0	1	1	0	0	0	0	0	0	0	1	0	1	0	0	0	0	0	0	1	1	0	1	1	0	0	0	1	0	0	1	1	1	1	0	0	0	0	0	0	1
19	Education	1	1	1	1	1	0	1	0	0	1	1	0	0	0	0	0	0	0	0	1	0	0	0	0	0	1	1	1	0	1	0	1	1	1	1	1	1	1	1	1	0	0	0	0	0	0	0	0
20	Education	1	0	0	1	1	0	0	0	0	1	1	0	1	0	0	0	0	1	1	1	0	0	0	0	1	1	1	1	0	1	1	1	1	1	1	1	1	1	1	1	0	1	1	0	0	0	0	0
25	Education	0	1	0	0	1	0	1	0	0	1	1	0	0	0	0	0	0	0	0	1	0	0	0	0	0	1	1	1	0	1	1	0	0	0	0	0	0	0	0	0	0	1	0	0	0	0	0	0
28	Education	1	1	0	0	1	0	1	0	0	1	1	0	0	0	0	0	0	1	0	0	1	0	0	0	0	1	1	1	0	1	1	1	1	1	1	1	1	1	1	1	1	1	0	0	0	0	0	0
31	Education	1	1	1	1	1	0	1	0	1	1	1	0	1	0	1	0	0	0	0	1	0	0	0	0	0	0	1	0	0	1	1	0	0	0	1	0	0	1	1	1	1	1	1	1	0	0	0	0
35	Linguistics	0	1	1	0	1	0	1	0	0	1	0	0	1	1	1	0	0	0	0	1	0	0	0	0	0	0	1	1	0	1	1	0	0	0	1	0	0	1	1	1	1	0	0	0	0	0	0	1
36	Education	0	1	0	0	1	0	1	0	0	1	1	0	0	0	0	0	0	1	0	1	0	0	0	0	0	1	1	1	0	1	1	0	0	0	0	0	0	1	1	1	1	1	0	1	0	0	0	0
37	Education	0	0	0	0	1	0	1	0	0	1	0	0	0	0	0	0	0	1	0	1	0	1	1	0	0	1	1	0	0	1	1	0	0	0	0	0	0	1	1	0	0	1	0	1	0	0	0	0
38	Education	1	1	0	1	1	0	1	0	0	1	1	1	0	0	0	0	0	0	0	1	1	0	0	0	0	1	1	1	0	1	1	1	1	1	1	1	1	1	1	1	0	1	0	0	0	0	0	0
39	Education	0	1	1	1	1	0	0	0	0	1	0	0	0	0	0	0	0	0	0	1	0	0	0	0	0	1	1	1	1	1	1	1	1	0	1	1	0	1	1	1	0	1	0	0	0	0	0	0
42	Psychology	0	1	1	1	1	0	0	0	1	1	1	1	1	0	0	0	0	1	0	1	0	0	0	0	0	1	1	1	0	0	0	1	1	1	1	1	1	1	1	1	1	0	0	0	0	0	0	0
43	Education	0	0	0	1	1	0	0	0	0	1	0	0	0	0	0	0	0	1	0	1	0	0	0	0	0	1	1	1	0	1	0	0	0	0	0	0	0	1	1	1	1	0	0	0	0	0	0	0
44	Education	0	1	0	0	1	0	1	0	0	1	1	0	0	0	0	0	0	1	0	1	0	0	0	0	0	1	1	1	0	1	1	0	0	0	0	0	0	0	0	0	0	1	0	0	0	0	0	0
45	Education	0	1	0	0	1	0	1	0	0	1	1	1	0	0	0	0	0	1	0	1	1	0	0	0	0	1	1	1	0	1	1	1	0	1	1	0	0	1	1	0	0	1	0	0	0	0	0	0
46	Education	0	1	0	0	1	0	1	0	0	1	1	1	1	0	0	0	0	1	0	1	1	0	0	0	0	1	1	1	0	1	0	1	0	1	1	1	1	1	0	0	0	1	0	0	0	0	0	0
47	Education	0	1	0	0	1	0	1	0	0	1	1	0	0	0	0	0	0	1	0	1	0	0	0	0	0	1	1	1	0	1	1	1	0	1	1	0	0	1	1	0	0	1	0	0	0	0	0	0
48	Education	0	1	1	0	1	0	1	0	0	1	1	0	1	0	0	0	0	1	0	1	0	0	0	0	0	1	1	1	0	1	1	1	0	1	0	1	1	1	0	0	0	1	0	0	0	0	0	0
49	Education	0	1	0	1	1	0	1	0	0	1	1	0	0	0	0	0	0	0	0	1	0	1	0	0	0	1	1	1	0	1	1	0	0	0	0	0	0	0	0	0	0	1	0	0	0	0	0	0
50	Education	1	1	0	1	1	0	1	0	0	1	1	1	1	0	0	0	0	0	0	1	1	0	0	0	0	1	1	1	0	1	1	1	1	1	1	1	1	1	1	1	0	1	0	0	0	0	0	0
51	Education	0	0	0	0	1	0	1	0	0	1	1	0	0	0	0	0	0	1	0	1	0	0	0	0	0	0	1	1	0	0	1	1	1	1	1	1	1	1	1	1	0	1	0	0	0	0	0	0
54	Education	0	1	0	1	1	0	1	0	0	1	1	0	1	0	0	0	0	1	0	1	0	0	0	0	0	0	1	1	0	1	1	1	1	1	1	1	1	0	0	0	0	1	0	0	0	0	0	0
55	Education	0	1	0	0	1	0	1	0	0	1	1	1	0	0	0	0	0	0	0	1	1	0	0	0	0	0	1	1	0	1	1	0	0	0	1	1	1	1	1	1	1	1	0	0	0	0	0	0
57	Education	1	1	1	1	1	0	1	0	0	1	1	1	0	0	0	0	0	0	0	1	0	0	0	0	0	1	1	1	0	1	1	1	1	1	1	0	0	1	1	1	1	1	0	0	0	0	0	0
58	Education	0	1	0	0	1	0	1	0	0	1	1	0	0	0	1	0	0	0	0	1	0	0	0	0	0	1	1	1	0	1	1	0	0	0	1	1	1	1	1	1	1	0	0	0	0	0	1	0
59	Education	0	1	0	0	1	0	1	0	0	1	1	0	0	0	0	0	0	1	0	1	0	0	0	0	0	0	1	1	0	1	1	0	0	0	1	1	1	1	1	1	1	1	1	0	0	0	0	0
60	Education	1	1	0	1	1	0	0	0	0	1	1	0	0	0	0	0	0	1	0	1	0	0	0	1	0	1	1	1	0	1	1	1	1	1	1	1	1	1	1	1	1	1	0	1	0	0	0	0
61	Education	0	1	0	1	1	0	0	0	0	1	1	0	0	0	0	0	0	1	0	1	0	0	0	0	0	1	1	1	0	1	1	1	1	1	1	1	1	1	1	1	0	0	0	0	0	0	0	对照实验
62	Education	1	0	0	1	1	0	1	0	0	1	1	0	0	0	0	0	0	0	0	1	0	0	0	0	0	1	1	1	0	1	1	1	1	1	1	1	1	1	1	1	0	1	类随机对照试验	0	0	0	0	0
63	Education	1	1	0	0	1	0	1	0	0	1	1	1	1	0	0	0	0	1	0	1	1	0	0	0	0	1	1	1	0	1	1	0	0	0	0	0	0	1	1	0	0	1	0	0	0	0	0	0
66	Education	0	1	0	1	1	0	0	0	0	1	1	0	0	0	0	0	0	1	0	1	0	0	0	0	0	1	1	1	0	1	1	1	1	0	0	0	0	0	0	0	0	1	0	0	0	0	0	0
67	Education	0	1	0	0	1	0	1	0	0	1	0	0	0	0	0	0	0	1	0	1	0	0	0	0	0	1	1	1	0	1	0	1	0	0	0	0	0	0	0	0	0	0	0	0	0	0	0	0
68	Education	0	1	0	0	1	0	1	0	0	1	1	1	1	0	0	0	0	1	0	1	1	0	0	0	0	1	1	1	0	1	0	1	0	0	0	0	0	0	0	0	0	0	0	0	0	0	0	0
69	Education	0	1	0	0	1	0	1	0	0	1	1	0	0	0	0	0	0	1	0	1	0	1	0	0	0	1	0	0	0	1	1	0	0	0	0	0	0	0	0	0	0	1	0	0	0	0	1	0
70	Education	0	1	0	0	1	0	1	0	0	1	1	0	1	0	0	0	0	1	0	1	1	1	1	0	0	1	1	1	0	1	1	1	0	1	0	1	1	0	0	0	0	1	0	0	0	0	1	0
71	Education	0	1	0	0	1	0	1	0	0	1	1	0	0	0	0	0	0	1	0	1	0	0	0	0	0	1	1	1	0	1	1	0	0	0	0	1	1	0	0	0	0	1	0	0	0	1	0	0
72	Education	0	1	0	1	1	0	1	0	0	1	1	0	0	0	1	0	0	1	0	1	0	0	0	0	0	0	1	1	0	1	1	1	1	1	1	1	1	1	1	1	0	1	1	0	0	0	0	0
73	Education	0	1	0	1	1	0	1	0	0	1	1	1	0	0	0	0	0	1	0	0	1	0	0	0	0	1	1	1	0	1	1	1	1	1	0	1	1	0	0	0	0	0	0	0	1	0	0	0
74	Education	0	1	0	1	1	0	1	0	0	1	1	1	0	0	0	0	0	1	0	0	1	0	0	0	0	1	1	1	0	1	1	1	1	1	0	0	0	0	0	0	0	0	0	0	0	0	1	0
79	Education	0	1	0	1	1	0	1	0	0	1	1	0	0	0	0	0	0	0	0	0	1	0	0	0	0	0	1	1	0	1	1	0	0	0	1	1	1	1	1	1	0	1	0	0	0	0	0	0
80	Education	0	1	0	1	1	0	1	0	0	1	1	0	0	0	0	0	0	1	0	1	0	0	0	0	0	1	1	1	0	1	1	1	1	1	1	1	1	1	1	1	1	1	0	0	0	0	0	0
81	Education	1	1	0	0	1	0	1	0	0	1	1	0	1	0	0	0	0	0	0	1	0	0	0	0	0	1	1	1	0	1	1	1	1	1	1	1	1	1	1	1	1	1	0	0	0	0	0	0
83	Education	0	1	0	0	1	0	1	0	0	1	1	0	0	0	0	0	0	0	0	1	0	0	0	0	0	1	1	1	0	1	1	1	1	1	1	1	1	1	1	1	1	1	0	0	0	0	0	0
84	Education	1	1	0	0	1	0	1	0	0	1	1	0	0	0	0	0	0	0	0	1	0	0	0	0	0	0	1	1	0	1	1	0	0	0	0	0	0	1	1	1	1	1	0	1	0	0	0	0
85	Education	0	1	0	0	1	0	1	0	0	1	1	0	0	0	0	0	0	1	0	1	0	0	0	0	0	1	1	1	0	1	1	0	0	0	0	0	0	0	0	0	0	1	0	0	0	0	0	0
87	Education	1	1	1	1	1	0	1	0	0	1	1	0	0	0	0	0	0	1	0	1	0	0	0	1	1	1	1	1	0	1	1	1	1	1	1	1	1	1	1	1	0	1	0	0	0	0	0	0
88	Education	1	1	0	1	1	0	1	0	0	1	1	0	0	0	0	0	0	0	0	0	0	0	0	0	0	1	1	1	0	1	1	1	1	1	1	1	1	1	0	0	0	0	0	0	0	0	1	0
89	Education	0	1	0	1	1	0	1	0	0	1	1	0	0	0	0	0	0	1	0	1	0	1	0	0	0	1	1	0	0	1	1	0	0	0	0	0	0	0	0	0	0	1	0	0	0	0	0	0
91	Education	0	1	1	1	1	0	1	0	0	1	1	0	0	0	0	0	0	1	0	1	0	0	0	0	0	1	1	1	0	1	1	1	1	1	1	1	1	1	1	1	0	1	0	0	0	0	0	0
92	Education	0	0	0	0	1	0	0	0	0	1	1	0	0	0	0	0	0	0	0	0	0	0	0	0	0	1	1	1	0	1	1	0	0	0	1	1	0	1	1	1	0	1	0	0	0	0	0	0
93	Education	1	1	0	0	1	0	1	0	0	1	1	1	0	1	0	0	0	1	0	1	1	0	0	0	0	1	1	1	0	1	1	0	0	0	1	1	1	1	1	1	0	1	0	0	0	0	0	0
94	Education	1	1	0	0	1	0	1	0	0	1	1	0	1	0	0	0	0	1	0	1	0	0	0	0	0	0	1	1	0	1	1	0	0	0	1	1	1	1	0	0	0	1	0	0	0	0	0	0
95	Education	0	1	0	0	1	0	1	0	0	1	1	0	0	0	0	0	0	1	0	1	0	0	0	0	0	1	0	0	0	1	0	0	0	0	1	1	0	1	0	0	0	0	0	0	0	0	1	0
96	Education	0	1	1	0	1	0	1	0	0	1	1	1	1	0	0	0	0	1	0	1	1	1	1	0	0	1	1	1	0	1	1	1	0	1	1	1	1	1	1	1	0	1	0	0	0	0	0	0
97	Education	0	1	0	0	1	0	1	0	0	1	1	1	0	0	0	0	0	1	0	1	1	0	0	0	0	1	1	1	0	1	1	1	0	1	0	0	0	0	0	0	0	1	0	0	0	0	0	0
98	Education	0	1	0	0	1	0	1	0	0	1	1	0	0	0	1	0	0	0	0	1	0	0	0	0	0	1	1	1	0	1	1	1	1	1	1	1	1	1	1	1	1	1	0	0	0	0	0	0
99	Education	0	1	0	1	1	0	1	0	0	1	1	1	0	0	0	0	0	0	0	0	1	0	0	1	0	1	1	1	0	1	1	1	1	1	1	1	1	1	1	1	1	1	0	0	0	0	0	0
104	Education	0	1	0	0	1	0	1	0	0	1	1	0	0	0	1	0	0	1	1	1	0	0	0	0	0	1	1	1	0	1	1	1	1	1	1	1	1	1	1	1	0	1	0	0	0	0	0	0
110	Education	0	1	1	1	1	0	1	0	0	1	1	1	0	0	1	0	0	1	0	1	1	0	0	0	0	1	1	1	0	1	1	1	1	1	1	1	1	1	1	1	0	1	0	0	0	0	0	0
112	Education	0	1	0	0	1	0	1	0	0	1	1	0	1	0	0	0	0	1	0	1	0	0	0	0	0	1	1	1	0	1	1	1	1	1	1	1	1	1	1	1	1	0	1	0	0	0	0	0
113	Education	0	1	0	0	1	0	1	0	0	1	1	0	1	0	0	0	0	1	0	1	0	0	0	0	0	1	1	1	0	1	1	1	1	1	1	1	1	1	1	1	1	1	0	0	0	0	0	0
114	Education	0	1	0	0	1	0	1	0	0	1	0	0	0	0	0	0	0	0	0	1	0	0	0	0	0	1	1	1	0	1	1	1	1	0	1	1	0	1	1	1	1	1	1	1	0	0	0	0
116	Education	0	1	1	1	1	0	1	0	0	1	0	0	1	0	0	0	0	0	0	1	0	0	0	0	0	1	1	1	0	1	1	0	0	0	1	0	0	1	1	1	1	1	0	1	0	0	0	0
120	Education	0	0	0	1	1	0	0	0	0	1	1	1	0	0	0	0	0	1	0	1	1	0	0	0	0	1	1	1	0	1	1	1	1	1	1	1	1	1	1	1	1	1	0	1	0	0	0	0
121	Education	0	1	1	1	1	0	1	0	0	1	1	0	0	0	0	0	0	1	0	1	0	0	0	0	0	1	1	1	0	1	0	1	1	1	1	1	1	1	1	1	0	1	1	0	0	0	0	0
122	Education	1	1	1	1	1	0	1	0	0	1	1	1	1	0	0	0	0	1	0	1	1	0	0	0	0	1	1	1	0	1	1	1	1	1	1	1	1	1	1	1	0	1	0	0	0	0	临床对照实验	0
124	Management Science	0	1	0	1	1	0	1	0	0	1	1	1	0	0	0	0	0	1	0	1	1	0	0	0	0	1	1	0	0	1	1	1	1	1	1	1	1	1	1	1	0	1	1	0	0	0	有对照组的前后对比研究	间断时间序列研究
125	Education	0	1	0	1	1	0	1	0	0	1	0	1	0	0	0	0	0	0	0	1	1	0	0	0	0	1	1	1	0	1	1	1	1	1	1	1	1	1	1	1	0	1	0	1	0	0	0	0
126	Education	0	1	0	0	1	0	1	0	0	1	1	0	0	0	0	0	0	1	0	1	0	0	0	0	0	1	1	1	0	1	1	1	0	1	1	1	1	1	1	1	0	0	0	0	0	0	0	0
127	Education	0	1	0	0	1	0	1	0	0	1	0	0	1	0	0	0	0	1	0	1	0	0	0	0	0	1	1	1	0	1	1	1	0	1	1	0	0	1	1	1	0	1	0	0	0	0	1	0
131	Psychology	0	1	0	0	1	0	1	0	0	1	1	1	0	0	0	0	0	1	0	1	1	0	0	0	0	1	1	1	0	1	1	1	0	1	0	0	0	0	0	0	0	1	0	0	0	0	0	0
137	Psychology	1	1	1	0	1	0	1	0	0	1	1	1	1	0	0	0	0	1	0	1	1	0	0	0	0	1	1	1	0	1	0	0	0	0	0	0	0	1	1	1	0	0	0	0	0	0	0	0
142	Education	0	1	0	1	1	0	1	0	0	1	1	0	1	0	0	0	0	0	0	1	0	0	0	0	0	1	1	1	0	1	1	0	0	0	0	0	0	0	0	0	0	1	0	0	0	0	0	0
145	Education	1	1	1	1	1	1	1	0	0	1	1	0	0	0	0	0	0	0	0	1	0	0	0	0	0	1	1	0	0	1	1	0	0	0	1	0	0	0	1	0	1	1	1	1	0	0	0	0
146	Education	1	1	1	1	1	0	1	0	1	1	1	1	1	0	0	0	0	0	0	0	1	0	0	0	0	1	1	1	0	1	1	0	0	0	1	0	0	1	1	1	1	1	1	1	0	0	0	0
161	Education	0	1	0	0	1	0	1	0	0	1	1	0	0	0	0	0	0	0	0	1	0	0	0	0	0	1	1	1	0	1	1	0	0	0	1	1	#REF!	1	1	1	1	1	0	0	0	0	0	0
169	Education	1	1	0	0	1	0	1	0	0	1	0	0	0	0	0	0	0	0	0	1	0	0	0	1	0	0	1	1	0	1	1	0	0	0	1	0	0	1	1	1	1	1	1	1	0	0	0	0
171	Education	0	1	0	0	1	0	1	0	0	1	1	0	0	0	0	0	0	1	0	1	0	0	0	0	0	0	1	1	0	1	1	1	1	1	1	1	1	0	0	0	0	1	0	0	0	0	0	0
178	Sociology	0	0	0	0	1	0	1	0	0	1	0	0	0	0	0	0	网络检索	0	0	1	0	0	0	0	0	1	1	0	0	1	1	0	0	0	1	0	0	1	1	1	0	0	0	0	0	0	1	0
179	Psychology	1	1	1	0	1	0	1	0	0	1	1	0	0	0	0	0	0	1	0	1	0	0	0	0	0	1	1	1	0	1	1	0	0	0	0	0	0	1	1	1	0	0	0	0	0	0	1	0
191	Education	1	1	0	1	1	0	1	0	0	1	1	1	0	0	0	0	0	0	0	0	1	0	0	0	0	1	1	1	0	1	1	1	1	1	1	0	0	1	1	1	0	0	0	0	0	0	1	0
197	Education	1	1	1	1	1	0	1	0	1	1	1	0	1	0	0	0	0	1	0	1	0	0	0	0	0	1	1	1	0	1	1	0	0	0	1	1	1	1	1	1	1	0	0	0	0	0	0	实证研究
205	Psychology	1	1	1	1	1	0	1	1	1	1	1	1	0	0	0	0	0	1	0	1	0	1	1	0	0	1	1	1	0	1	1	1	1	1	1	1	1	1	1	1	1	1	0	0	0	0	0	0
229	Psychology	1	1	1	0	1	0	1	0	0	1	1	0	1	0	0	0	0	1	0	1	0	0	0	0	0	0	0	0	0	1	0	0	0	0	0	0	0	0	0	0	1	0	0	0	0	0	0	0
231	Psychology	0	1	0	0	1	0	1	0	0	1	0	0	0	0	1	0	0	1	0	1	0	0	0	0	0	0	1	1	0	1	0	0	0	0	0	0	0	1	1	1	0	0	0	0	0	0	0	0
235	Education	1	1	1	0	1	0	1	0	0	1	1	1	1	0	0	0	0	1	0	1	1	0	0	0	0	1	1	1	0	1	1	0	1	0	1	1	1	1	1	1	1	1	0	1	0	0	0	0
240	Education	1	1	0	0	1	0	1	1	0	1	1	0	0	0	1	0	0	1	0	1	0	0	0	0	0	1	1	1	0	0	0	0	0	0	0	0	0	0	0	0	0	0	0	0	0	0	0	0
296	Education	1	1	0	0	1	0	1	0	0	1	1	0	1	0	0	0	0	1	0	1	0	1	0	0	0	1	1	1	0	1	1	1	0	0	0	1	0	1	1	1	0	1	0	0	0	0	0	0
307	Psychology	1	1	1	1	1	1	1	1	1	1	1	0	0	0	0	1	0	1	0	1	0	0	0	0	0	1	0	0	0	1	1	0	0	0	1	1	1	1	1	0	0	0	0	0	0	0	0	1
314	Education	0	1	1	1	1	0	1	0	1	1	0	0	0	0	0	0	0	1	0	1	0	0	0	0	0	0	1	1	0	1	1	0	0	0	1	0	0	1	1	1	1	0	0	0	0	0	1	0
317	Education	0	1	1	1	1	0	1	0	1	1	0	0	1	0	0	0	0	0	0	1	0	0	0	0	0	1	1	1	0	0	1	0	0	0	1	0	0	1	1	1	1	1	0	1	0	0	0	随机试验
319	Education	0	1	1	1	1	0	1	0	1	1	1	1	1	0	0	0	0	0	0	0	1	0	0	0	0	1	1	1	1	1	1	0	0	0	1	1	0	1	0	0	0	0	0	1	0	0	0	实验研究
337	Linguistics	0	1	1	1	1	0	1	0	0	1	1	0	0	0	0	0	0	0	0	1	0	0	0	0	0	1	0	0	0	1	1	0	0	0	1	0	0	1	1	0	1	0	0	0	0	0	0	1
345	Education	1	1	0	0	1	0	1	0	0	1	1	1	1	0	0	0	0	0	0	1	0	0	0	0	1	1	1	1	0	1	1	1	1	1	1	1	0	1	1	1	1	1	0	1	0	0	0	0
346	Education	0	1	1	1	1	0	1	0	0	1	1	0	0	0	1	0	0	0	0	1	0	0	0	0	0	0	1	1	0	1	1	0	0	0	1	1	1	1	1	1	1	0	0	0	0	0	0	1
348	Education	1	1	0	0	1	0	1	0	0	1	1	0	1	0	0	0	0	0	0	1	0	0	0	0	0	1	1	1	0	1	1	0	0	0	1	0	0	1	1	1	1	1	0	1	0	0	0	0
349	Education	0	1	0	0	1	0	1	0	0	1	1	0	1	0	0	0	0	0	0	1	0	0	0	0	0	0	1	1	0	0	1	1	1	1	1	1	0	0	0	0	0	1	0	1	0	0	0	0
359	Education	1	1	1	1	1	0	1	1	1	1	1	0	1	0	1	0	0	0	0	1	0	0	0	0	0	0	1	1	0	1	1	0	0	0	1	0	0	1	1	1	1	0	0	0	0	0	0	1
360	Education	1	1	1	1	1	1	1	1	1	1	1	0	1	0	1	0	0	0	0	1	0	0	0	0	0	0	1	1	0	1	1	0	0	0	0	0	0	0	0	0	0	0	0	0	0	0	0	实证研究
362	Education	1	1	1	1	1	0	1	0	0	1	1	1	1	0	1	0	0	0	0	0	1	0	0	0	0	1	1	0	1	1	1	0	0	0	1	1	1	1	1	0	1	0	0	1	0	0	0	实验研究
364	Psychology	1	1	1	1	1	0	1	1	1	1	1	1	1	0	1	0	0	1	0	1	0	0	0	0	0	0	1	1	1	1	1	0	0	0	1	1	0	1	1	1	1	0	0	0	0	0	0	实验研究
366	Psychology	1	1	1	1	1	1	1	1	0	1	1	1	1	0	1	0	0	1	0	1	0	0	0	0	0	0	1	0	1	1	1	0	0	0	1	0	0	1	1	1	0	0	0	0	0	0	0	实证研究
402	Linguistics	1	1	1	0	1	0	1	0	0	1	0	0	0	1	0	0	0	1	0	1	0	0	0	0	0	0	1	0	0	1	1	0	0	0	0	0	0	0	0	0	0	0	0	1	0	0	0	0
403	Linguistics	1	1	1	0	1	0	1	0	0	1	0	0	0	0	0	0	0	1	0	1	0	0	0	0	0	1	0	0	0	1	1	0	0	0	0	0	0	0	1	1	1	0	0	0	0	0	0	0
405	Education	0	1	1	0	1	0	1	0	0	1	0	0	1	0	0	0	0	1	0	1	0	0	0	0	0	0	1	1	0	0	1	0	0	0	1	0	1	0	0	0	0	0	0	0	0	0	0	1
409	Psychology	1	1	0	0	1	0	1	1	1	1	1	0	0	0	1	0	0	1	0	1	0	0	0	0	0	1	1	1	0	1	1	0	1	0	1	1	1	1	1	1	1	0	0	0	0	0	0	1
411	Education	0	1	1	0	1	0	1	0	0	1	0	0	0	0	0	0	0	1	0	1	0	0	0	0	0	1	1	1	0	1	1	0	0	0	0	0	0	1	1	1	1	0	0	0	0	0	1	0
413	Education	0	1	1	1	1	0	1	0	0	1	0	0	0	0	1	0	0	0	0	1	0	0	0	0	0	1	1	1	0	1	1	0	0	0	1	0	0	1	1	1	1	0	0	1	0	0	0	实验研究
415	Education	0	1	0	0	1	0	1	0	0	1	0	0	0	0	0	0	0	0	0	1	0	0	0	0	0	1	1	1	0	1	1	0	0	0	1	0	0	1	1	1	1	0	0	1	0	0	0	实验研究
417	Education	0	1	0	1	1	0	1	0	0	1	1	0	1	0	0	0	0	0	0	1	0	0	0	0	0	1	1	1	0	1	1	1	1	1	1	1	1	1	1	1	0	1	0	0	0	0	0	0
421	Education	0	1	0	1	1	0	1	0	0	1	1	0	1	0	0	0	0	0	0	1	0	0	0	0	0	1	1	1	0	1	1	1	1	1	1	1	1	1	1	1	1	1	0	1	0	0	0	0
423	Education	0	1	0	1	1	0	1	0	0	1	1	0	1	0	0	0	0	1	1	1	0	0	0	0	0	1	1	1	0	1	1	0	0	0	1	1	1	1	1	1	0	1	0	0	0	0	0	0
427	Education	1	1	1	1	1	0	1	0	0	1	1	0	0	0	0	0	0	0	0	1	0	0	0	0	0	0	1	1	0	1	1	0	0	0	1	0	0	1	1	1	1	1	1	1	0	0	0	0
431	Education	0	1	0	0	1	0	1	0	0	1	1	0	0	0	0	0	0	0	0	1	0	0	0	0	0	1	1	1	0	1	1	0	0	0	1	1	1	1	1	1	1	0	0	0	0	0	1	0
433	Education	0	1	0	0	1	0	1	0	0	1	1	1	0	0	0	0	0	1	0	1	0	0	0	0	0	1	1	1	0	1	1	0	0	0	0	0	0	0	0	0	0	0	0	0	0	0	1	0
435	Education	0	1	0	0	1	0	1	1	0	1	1	0	0	0	1	0	0	1	0	1	0	0	0	0	0	0	1	0	0	1	1	0	0	0	1	0	0	1	1	1	1	1	0	1	0	0	0	0
437	Education	0	1	0	1	1	0	0	0	0	1	1	0	0	0	0	0	0	1	0	1	0	0	0	0	0	0	1	1	0	1	1	1	1	1	0	0	0	0	0	0	0	0	0	0	0	0	1	0
439	Education	0	1	1	1	1	0	1	0	0	1	1	0	1	0	0	0	0	0	0	1	0	0	0	0	0	1	1	1	0	1	1	1	1	1	1	1	1	1	1	1	1	1	0	0	0	0	0	0
441	Education	0	1	0	1	1	0	1	0	0	1	1	0	1	0	0	0	0	1	0	1	0	0	0	0	0	1	1	1	0	1	1	0	0	0	1	0	0	1	0	0	0	1	0	0	0	0	0	0
442	Education	0	1	1	1	1	0	1	0	1	1	1	1	0	0	0	0	0	0	0	1	0	0	0	0	0	1	1	1	0	0	1	0	0	0	1	0	0	1	1	1	1	0	0	1	0	0	0	实验研究
448	Education	1	1	1	1	1	0	1	0	1	1	1	1	1	0	0	0	0	1	0	1	0	0	0	0	0	1	1	1	0	1	1	0	0	0	1	1	0	1	1	1	1	0	0	1	0	0	0	实验研究
450	Education	0	1	0	0	1	0	1	0	0	1	1	1	0	0	0	0	0	1	0	1	1	0	0	0	0	1	1	1	0	1	1	1	1	1	1	1	1	1	1	1	1	1	1	0	0	0	0	0
453	Education	1	1	1	0	1	0	1	0	0	1	1	0	0	1	0	0	0	1	0	1	0	0	0	0	0	0	1	1	0	1	1	0	0	0	0	0	0	1	1	1	1	0	0	1	0	0	0	0
457	Education	1	1	0	0	1	0	1	0	0	1	1	0	1	0	0	0	1	1	0	1	0	0	0	0	0	1	1	1	0	1	1	1	0	1	0	0	0	1	1	0	0	1	1	0	0	0	0	0
465	Education	0	1	1	0	1	0	1	0	0	1	0	0	0	0	0	0	0	1	0	1	0	0	0	0	0	1	1	1	0	1	1	0	1	0	0	0	0	1	1	1	0	0	0	1	0	0	0	0
490	Education	1	1	0	0	1	0	1	0	0	1	1	0	1	0	0	0	0	1	0	1	0	0	0	0	0	1	1	1	0	1	1	1	1	1	0	0	0	1	1	1	0	1	0	0	0	0	1	0
492	Education	0	1	0	0	1	0	1	0	0	1	1	0	1	0	0	0	0	1	0	1	0	0	0	0	0	1	1	1	0	1	1	1	1	1	0	0	0	1	1	1	0	1	0	0	0	0	0	0
493	Education	0	1	0	0	1	0	1	0	0	1	1	0	0	0	0	0	0	0	0	1	0	0	0	0	0	1	1	1	1	1	1	1	1	1	0	0	0	0	0	0	0	1	0	0	0	0	0	0
505	Education	0	1	1	1	1	0	1	0	0	1	0	0	1	0	0	0	0	1	1	1	0	0	0	0	0	1	1	1	0	1	1	0	0	0	1	0	0	1	1	1	0	1	0	1	0	0	0	0
506	Education	0	1	1	1	1	0	1	0	0	1	1	0	1	0	0	0	0	1	0	1	0	0	0	0	1	1	1	1	0	1	1	1	1	1	1	1	1	1	1	1	1	1	0	1	0	0	0	0
507	Education	0	1	0	0	1	0	1	0	0	1	1	1	1	0	0	0	0	1	0	0	1	0	0	0	1	1	1	1	0	1	1	1	1	1	1	1	1	1	1	1	0	1	0	0	0	0	0	0
510	Education	0	1	0	1	1	0	1	0	0	1	1	0	1	0	1	0	0	1	0	1	0	0	0	0	0	1	1	1	0	0	1	0	0	0	0	0	0	0	0	0	0	1	半随机	0	0	0	0	0
511	Education	0	1	0	1	1	0	1	0	0	1	1	0	1	1	1	0	会议论文	1	0	1	0	0	0	0	0	1	1	1	0	0	1	0	0	0	1	0	0	1	1	1	1	1	半随机	0	0	0	0	0
526	Education	0	1	0	1	1	0	1	1	0	1	1	1	0	0	0	0	0	1	0	0	1	0	0	0	0	0	1	0	0	0	1	0	0	0	1	0	0	1	1	1	1	0	0	0	0	0	1	0
571	Management Science	1	1	1	1	1	0	1	0	0	1	0	0	0	0	1	0	0	1	0	1	0	0	0	0	0	0	1	1	0	1	1	0	0	0	1	0	0	1	1	1	1	0	0	0	0	0	0	1
614	Education	0	1	0	1	1	0	1	0	0	1	1	0	1	0	0	0	0	0	0	1	0	0	0	0	0	1	1	1	0	1	1	1	1	0	1	1	0	1	1	1	1	1	0	0	0	0	0	0
615	Education	0	1	0	1	1	0	1	0	0	1	1	0	1	0	0	0	0	0	0	1	0	0	0	0	0	1	1	1	0	1	1	1	1	0	0	0	0	1	1	1	0	1	0	0	0	0	0	0
616	Education	1	1	1	1	1	0	1	0	0	1	1	0	1	0	0	0	0	0	0	1	0	0	0	0	0	1	1	1	0	1	1	1	1	0	0	0	0	1	1	1	0	1	1	0	0	0	0	0
619	Education	1	1	1	1	1	0	1	0	0	1	1	0	1	0	0	0	0	0	0	1	0	0	0	0	0	1	1	1	0	1	1	1	1	0	0	0	0	1	1	1	0	1	1	0	0	0	0	0
627	Psychology	0	1	0	0	1	0	1	0	0	1	1	0	1	0	0	0	0	0	0	1	0	0	0	0	0	1	1	1	0	1	1	1	1	1	0	0	0	1	1	0	1	1	1	0	0	0	自身前后对照实验	0
629	Education	0	1	1	0	1	0	1	0	0	1	1	0	1	0	0	0	0	1	1	1	0	1	1	0	0	1	1	1	0	1	1	1	0	1	0	0	0	1	1	1	0	1	0	0	0	0	0	0
631	Education	0	1	0	0	1	0	1	0	0	1	0	0	0	0	0	0	0	1	0	1	0	0	0	0	0	1	1	1	0	0	1	1	0	1	0	0	0	1	1	1	0	1	0	0	0	0	0	0
632	Education	0	1	0	0	1	0	1	0	0	1	1	0	0	0	0	0	0	1	0	1	0	0	0	0	0	1	1	1	0	1	1	0	0	0	0	0	0	1	1	1	0	1	0	0	0	0	1	0
635	Psychology	1	1	0	0	1	0	1	0	0	1	1	0	1	0	0	0	0	1	0	1	0	0	0	0	0	1	1	1	0	1	1	0	0	0	0	1	0	0	1	1	0	0	0	0	0	0	0	0
639	Education	0	1	0	0	1	0	1	0	0	1	0	1	0	0	0	0	0	1	0	1	1	0	0	0	0	1	1	1	1	0	0	1	0	1	0	0	0	0	1	1	0	0	0	0	0	0	0	0
641	Education	0	1	0	1	1	0	1	0	0	1	1	0	0	0	0	0	0	0	0	1	0	0	0	0	0	1	1	1	0	1	1	0	0	0	1	0	0	1	1	1	0	0	0	0	0	0	1	0
642	Education	0	1	0	0	1	0	1	0	0	1	0	0	0	0	0	0	0	0	0	1	0	0	0	0	0	1	1	1	0	0	1	1	1	1	1	1	1	0	0	0	0	0	0	0	0	0	1	0
647	Education	0	1	0	1	1	0	1	0	0	1	1	0	1	0	0	0	0	1	0	1	0	0	0	0	0	0	1	1	0	1	0	0	0	0	1	0	0	1	1	1	0	0	0	0	0	0	0	0
651	Education	0	1	0	1	1	0	1	0	0	1	1	0	1	0	0	0	0	1	0	1	0	0	0	0	0	0	1	1	0	1	1	0	0	0	1	1	1	1	1	1	1	1	1	0	0	0	0	0
652	Education	0	1	0	1	1	0	1	0	0	1	1	0	0	0	1	0	0	1	0	1	0	0	0	0	0	0	1	1	0	1	1	1	1	1	0	0	0	0	0	0	0	1	1	0	0	0	0	0
655	Psychology	0	1	0	0	1	0	1	0	0	1	1	0	0	0	0	0	0	1	0	1	0	0	0	0	0	1	1	1	0	1	1	1	1	1	1	1	1	1	0	0	0	0	0	0	0	0	1	0
660	Education	0	1	1	1	1	0	1	1	0	1	0	0	0	0	0	0	0	1	0	1	0	0	0	0	0	0	1	1	0	1	1	0	0	0	0	0	0	0	0	0	0	0	0	0	0	0	1	0
669	Education	0	1	1	1	1	0	1	0	0	1	1	0	1	0	0	0	1	0	0	1	0	0	0	0	0	1	1	1	0	1	1	0	0	0	1	1	1	1	1	1	1	实验或准实验	0	0	0	0	0	0
670	Education	0	1	0	0	1	0	1	0	0	1	1	1	0	0	0	0	0	0	0	0	1	0	0	0	0	1	1	1	0	1	1	0	0	0	1	1	1	1	1	1	1	1	半随机	0	0	0	0	0
673	Education	0	1	1	1	1	0	1	0	0	1	1	0	0	0	0	0	0	1	0	1	0	1	0	0	0	1	1	1	0	1	1	1	1	1	1	0	0	1	1	1	0	1	0	0	0	0	0	0
675	Education	0	0	0	1	1	0	1	0	0	1	1	0	0	0	0	0	0	0	0	1	0	0	0	0	0	1	1	1	0	1	1	0	0	0	1	1	1	1	0	0	0	1	0	0	0	0	0	0
683	Education	1	1	0	1	1	0	0	0	0	1	1	1	0	0	0	0	0	1	0	0	1	0	0	0	0	0	1	1	0	1	1	1	1	1	1	1	1	1	1	1	0	1	1	0	0	0	0	0
690	Education	0	1	1	1	1	0	1	0	1	1	0	0	1	0	0	0	0	0	0	1	0	0	0	0	0	1	1	0	0	1	1	0	0	0	1	1	0	1	1	0	1	0	0	1	0	0	0	实验研究
697	Linguistics	1	1	1	0	1	0	1	0	0	1	1	0	1	1	1	0	0	1	0	1	0	0	0	0	0	1	1	0	1	1	1	0	0	0	1	1	1	1	1	1	1	0	0	0	0	0	0	实证研究
698	Psychology	1	1	1	0	1	0	1	0	0	1	1	0	0	0	0	0	0	1	0	1	0	0	0	0	0	1	0	0	0	1	0	0	1	0	1	0	0	1	1	1	0	0	0	0	0	0	0	0
702	Education	1	1	0	0	1	0	1	0	0	1	0	0	1	0	1	0	0	1	0	1	0	0	0	0	0	1	0	0	0	0	1	0	0	0	1	0	0	0	1	1	1	0	0	1	0	0	0	0
704	Education	1	1	0	0	1	0	1	0	0	1	1	0	0	0	1	0	0	1	0	1	0	0	0	0	0	0	1	1	0	1	1	0	0	0	0	0	0	1	1	1	1	0	0	1	0	0	0	0
706	Education	1	1	1	0	1	0	1	0	0	1	0	0	0	0	0	0	0	1	0	1	0	0	0	0	0	1	1	1	0	1	1	0	0	0	0	0	0	0	0	0	0	0	0	0	0	0	0	1
716	Education	1	1	0	0	1	0	1	0	0	1	1	1	0	0	0	0	0	1	0	1	0	1	1	0	0	1	1	1	0	1	0	1	0	1	0	1	1	1	1	0	0	1	0	0	0	0	0	0
723	Education	0	1	0	1	1	0	1	0	0	1	1	0	1	0	0	0	0	0	0	1	0	0	0	0	1	1	1	1	0	1	1	1	1	1	1	1	1	1	1	1	0	1	0	0	0	0	0	0
729	Education	0	1	1	1	1	0	1	0	0	1	1	0	0	0	0	0	0	0	0	1	0	1	1	0	1	1	1	1	0	1	1	1	1	1	1	1	1	1	1	1	0	1	0	0	0	0	0	0
735	Political science	1	1	1	1	1	1	1	1	1	1	1	0	1	0	0	1	0	0	0	1	0	0	0	0	0	0	1	1	0	1	1	0	0	0	1	1	1	1	1	1	1	0	0	0	0	0	0	实验研究
741	Education	0	1	0	1	1	0	1	0	0	1	1	0	0	0	1	0	0	1	0	1	0	0	0	0	0	0	1	1	0	1	1	0	0	0	1	1	1	1	1	1	1	实验或准实验	0	0	0	0	0	0
744	Education	0	1	1	1	1	0	1	1	0	1	1	0	0	0	1	0	0	1	0	1	0	0	0	0	0	0	1	1	0	1	1	0	0	0	1	0	0	1	1	1	1	0	0	0	0	0	0	1
746	Education	0	1	0	0	1	0	1	0	0	1	1	0	0	0	0	0	0	0	0	1	0	0	0	0	0	1	1	1	0	0	1	1	1	1	1	1	1	1	0	0	0	1	0	1	0	0	0	0
748	Education	0	1	0	0	1	0	1	0	0	1	1	0	0	0	0	0	0	1	0	1	1	0	0	0	0	1	1	1	0	1	1	1	1	1	1	1	1	1	1	1	1	1	1	0	0	0	0	0
751	Education	0	1	1	1	1	0	1	0	0	1	0	0	1	0	0	0	0	0	0	1	0	0	0	0	0	0	1	1	0	1	1	0	0	0	1	0	0	1	1	1	1	0	0	0	0	0	1	0
753	Education	0	1	0	1	1	0	1	0	0	1	0	0	0	0	0	0	0	0	0	1	0	0	0	0	0	0	1	1	0	1	1	0	0	0	1	0	0	1	1	1	1	0	0	1	0	0	0	实验研究
755	Education	0	1	1	1	1	0	1	0	0	1	0	0	0	0	0	0	0	0	0	1	0	0	0	0	0	0	1	1	0	1	1	0	0	0	0	0	0	0	0	0	0	1	0	1	0	0	0	0
762	Psychology	1	1	1	1	1	1	1	1	1	1	1	1	1	0	1	0	0	0	0	1	0	0	0	0	0	0	1	1	0	1	1	0	0	0	0	0	0	1	1	1	1	0	0	0	0	0	0	实验研究
772	Education	0	1	0	1	1	0	0	0	0	1	1	1	0	0	0	0	0	0	0	0	1	0	0	0	0	1	1	1	0	1	1	1	1	1	1	1	1	1	0	0	0	1	0	0	1	1	0	0
787	Education	0	1	1	1	1	0	1	0	0	1	1	0	1	0	0	0	0	1	0	1	0	0	0	0	0	1	0	0	0	0	1	0	0	0	1	1	1	1	0	0	0	1	0	0	0	0	0	0
809	Education	0	1	0	0	1	0	1	0	0	1	1	0	1	0	0	0	1	1	0	1	0	0	0	0	0	1	1	1	0	1	1	1	0	1	0	0	0	1	1	1	0	1	0	0	0	0	0	0
816	Education	0	1	0	0	1	0	1	0	0	1	1	0	0	0	0	0	0	1	0	1	0	0	0	0	0	1	1	1	0	1	1	1	0	1	0	1	1	1	1	1	0	1	0	0	0	0	0	0
818	Education	1	1	0	0	1	0	1	0	0	1	1	0	1	0	0	0	0	1	0	1	0	0	0	0	0	1	1	1	0	1	1	1	0	1	0	1	1	1	1	1	0	1	0	1	0	0	0	0
820	Education	0	1	0	0	1	0	1	0	0	1	1	0	0	0	0	0	0	1	0	1	0	0	0	1	1	1	1	1	0	1	0	0	0	0	0	1	1	1	1	1	0	0	0	0	0	0	0	0
821	Education	0	1	0	0	1	0	1	0	0	1	1	0	0	0	0	0	0	1	0	1	0	0	0	0	0	1	1	1	0	1	1	0	0	0	0	0	0	1	1	1	0	1	1	0	0	0	1	0
825	Education	0	1	0	0	1	0	1	0	0	1	1	0	0	0	1	0	0	1	1	1	0	0	0	0	0	1	1	1	0	1	1	1	1	1	0	1	1	0	0	0	0	1	0	0	0	0	0	0
830	Education	0	1	0	1	1	0	1	0	0	1	1	0	1	0	0	0	0	1	0	1	0	0	0	0	1	1	1	1	1	1	1	1	1	1	1	1	1	0	1	1	0	1	1	0	0	0	0	0
841	Education	0	1	0	1	1	0	1	0	0	1	1	0	0	0	0	0	0	1	1	1	0	1	1	0	0	1	1	1	0	1	1	1	1	1	1	1	1	1	1	1	0	1	0	0	0	0	0	0
842	Sociology	0	1	0	0	1	0	1	0	0	1	1	0	0	0	0	0	0	1	0	1	0	0	0	0	0	1	1	1	0	1	1	0	0	0	1	1	0	0	1	1	1	1	0	0	0	0	1	0
846	Education	0	1	0	1	1	0	1	0	0	1	1	1	0	0	0	0	0	0	0	0	1	0	0	0	0	1	1	1	0	1	1	1	1	1	1	1	1	0	0	0	0	1	0	0	0	0	0	0
852	Education	0	1	0	0	1	0	1	0	0	1	1	0	0	0	0	0	0	0	0	1	0	0	0	0	0	1	1	1	0	1	0	1	1	1	1	1	1	1	1	1	0	0	0	0	0	0	0	0
856	Psychology	0	1	0	1	1	0	1	0	1	1	0	0	0	0	0	0	0	1	0	1	0	0	0	0	0	0	1	1	0	0	0	0	0	0	0	0	0	0	0	0	0	0	0	0	0	0	1	0
924	Education	0	1	1	1	1	0	0	0	0	1	0	0	1	0	1	0	0	1	1	1	0	0	0	0	0	0	1	1	0	1	0	0	0	0	1	0	0	1	1	1	0	0	0	0	0	0	0	0
945	Psychology	1	1	1	1	1	0	1	0	0	1	1	0	0	0	1	0	0	0	0	1	0	0	0	0	0	0	1	0	0	1	1	1	1	1	1	0	0	1	0	0	1	0	0	0	0	0	0	1
948	Psychology	0	1	0	0	1	0	1	0	0	0	0	0	0	0	0	0	0	0	0	0	0	0	0	0	0	1	1	1	1	1	0	0	0	0	0	0	0	0	0	0	0	0	0	0	0	0	0	0
951	Education	0	1	0	0	1	0	1	0	0	1	0	0	0	1	0	0	0	0	0	1	0	0	0	0	0	0	1	0	0	1	1	0	0	0	1	0	0	1	1	1	1	1	1	1	0	0	0	0
953	Education	0	1	0	0	1	0	1	0	1	1	1	0	0	0	0	0	0	0	0	1	0	0	0	0	0	0	1	0	0	1	1	0	0	0	1	0	0	0	1	0	1	1	1	1	0	0	0	0
955	Education	0	1	0	0	1	0	1	1	0	1	1	0	1	1	0	0	0	0	0	1	0	0	0	0	0	1	1	0	0	1	1	0	0	0	1	0	0	1	1	0	1	0	0	0	0	0	0	1
971	Education	0	1	0	0	1	0	1	0	0	1	1	0	1	0	0	0	0	1	0	0	1	0	0	0	0	1	1	1	0	1	1	1	1	1	1	1	1	1	1	1	1	1	0	0	0	0	0	0
996	Education	0	1	1	1	1	0	1	0	0	1	0	0	1	0	1	0	0	0	0	1	0	0	0	0	0	1	1	0	0	1	1	0	0	0	1	1	1	1	1	0	1	1	0	0	0	0	0	0
998	Education	0	1	1	1	1	0	1	0	1	1	1	1	0	1	0	0	0	0	0	0	1	0	0	0	0	1	1	0	0	1	1	1	1	1	1	0	0	0	1	0	1	1	0	1	0	0	0	0
1013	Education	1	1	1	1	1	0	1	0	1	1	1	0	1	0	1	0	0	0	0	1	0	0	0	0	0	0	1	0	1	1	1	1	1	0	1	1	0	1	1	0	1	0	0	1	0	0	0	实验研究
1016	Education	0	1	1	1	1	0	1	0	0	1	1	1	1	0	0	0	0	0	0	0	1	0	0	0	0	0	1	1	0	1	1	0	0	0	1	1	0	0	1	1	1	0	0	1	0	0	0	实验研究
1022	Education	0	1	0	1	1	0	1	0	0	1	1	0	0	0	0	0	0	1	0	1	0	0	0	0	0	1	1	1	0	1	1	1	1	0	1	1	0	1	1	1	0	1	0	0	0	0	0	0
1024	Education	0	1	1	0	1	0	1	0	1	1	1	0	0	0	1	0	1	1	0	1	0	0	0	0	0	1	1	1	0	1	1	0	0	0	1	1	0	0	1	1	1	0	0	1	0	0	0	0
1026	Education	0	1	1	0	1	0	1	0	0	1	0	0	0	0	0	0	1	1	0	1	0	0	0	0	0	1	1	1	0	1	1	0	0	0	0	0	0	1	1	1	0	1	0	1	0	0	0	0
1027	Education	1	1	1	0	1	0	1	0	1	1	1	0	0	0	0	0	0	1	0	1	0	0	0	0	0	1	1	1	0	0	0	0	0	0	0	0	0	1	1	1	1	0	0	1	1	0	0	0
1029	Education	0	1	1	0	1	0	1	0	1	1	0	0	1	0	0	0	0	1	0	1	0	0	0	0	0	1	1	1	0	1	0	0	0	0	0	0	0	1	1	1	1	0	0	0	0	0	0	0
1031	Education	0	1	0	1	1	0	1	0	1	1	0	0	0	0	0	0	0	0	0	1	0	0	0	0	0	0	1	1	0	1	1	0	0	0	1	1	1	1	1	1	1	0	0	1	0	0	0	实验研究
1033	Education	0	1	1	1	1	0	1	0	1	1	1	0	1	0	1	0	0	1	0	1	0	0	0	0	0	1	1	1	0	1	1	0	0	0	1	0	0	0	1	1	1	0	0	1	0	0	0	实验研究
1035	Education	0	1	1	1	1	0	1	0	1	1	1	1	0	0	0	0	0	0	0	0	1	0	0	0	0	1	1	0	0	1	1	0	0	0	1	0	0	1	1	1	1	0	0	1	0	0	0	实验研究
1036	Education	1	1	1	1	1	1	1	0	1	1	1	1	0	0	0	0	0	0	0	0	1	0	0	0	0	1	1	0	0	1	1	0	0	0	1	0	0	0	1	1	1	0	0	1	0	0	0	实验研究
1042	Education	0	1	0	1	1	0	0	0	0	1	1	0	1	0	0	0	0	1	0	0	1	1	0	0	1	1	1	1	0	1	1	0	0	0	1	1	1	1	1	1	1	1	0	0	0	0	0	0
1102	Education	0	1	0	0	1	0	1	0	0	1	0	0	0	0	0	0	0	1	1	1	0	0	0	0	0	0	1	0	1	1	1	0	0	0	1	0	0	1	1	1	1	实验或准实验	0	0	0	0	0	0
1109	Education	0	1	0	0	1	0	1	1	0	1	1	0	0	0	0	0	0	1	0	1	0	0	0	0	0	1	1	1	0	1	1	0	0	0	1	0	0	1	1	0	1	实验或准实验	0	0	0	0	0	0
1111	Education	0	1	0	1	1	0	1	0	0	1	1	0	0	0	0	0	0	1	0	1	0	0	0	0	0	1	1	1	0	1	1	1	1	1	1	1	1	1	1	0	1	1	0	0	0	0	0	0
1113	Education	1	1	0	1	1	0	1	1	0	1	0	0	0	0	1	0	0	1	0	1	0	0	0	0	0	1	1	0	0	1	0	0	0	0	1	1	1	1	1	0	1	0	0	0	0	0	0	0
1117	Education	0	1	1	1	1	0	1	0	1	1	1	1	1	0	0	0	0	0	0	1	0	0	0	0	0	0	1	0	0	1	1	0	0	0	1	1	1	1	1	0	1	0	0	1	0	0	0	随机实验
1120	Psychology	0	0	0	1	1	0	1	0	0	1	0	0	0	0	0	0	0	0	0	1	0	0	0	0	0	1	1	0	0	1	1	0	0	0	0	0	0	0	0	0	0	0	0	0	0	0	0	实验研究
1140	Education	0	1	0	1	1	0	1	0	0	1	1	0	0	0	0	0	0	1	0	1	0	0	0	0	0	1	1	1	0	1	1	1	1	1	1	1	1	1	1	1	0	1	0	0	0	0	0	0
1141	Education	0	1	0	1	1	0	1	0	0	1	1	1	1	0	1	0	0	1	0	1	1	1	1	0	0	1	1	1	0	1	1	1	1	1	1	1	1	1	1	1	0	1	0	0	0	0	0	0
1146	Education	0	1	1	1	1	0	1	0	0	1	1	1	0	0	0	0	0	1	1	1	1	1	1	0	1	1	1	1	0	1	1	1	1	1	1	1	1	1	1	1	0	1	0	0	0	0	0	0
1194	Education	1	1	0	0	1	0	1	0	0	1	0	0	0	0	0	0	0	1	0	1	0	0	0	0	0	1	1	1	0	1	0	0	0	0	0	0	0	0	0	0	0	0	0	1	0	0	0	0
1214	Education	0	1	0	0	1	0	1	0	0	1	1	1	1	0	0	0	0	1	0	1	1	0	0	0	0	1	0	0	0	1	1	1	1	0	1	0	0	1	0	0	0	1	0	0	0	0	0	0
1216	Psychology	1	1	1	1	1	0	1	0	0	1	1	0	0	0	0	0	0	1	0	1	0	0	0	0	0	1	1	1	0	1	1	0	1	0	1	0	0	1	0	0	1	0	0	1	0	0	0	0
1244	Psychology	0	1	0	1	1	0	1	0	0	1	1	0	0	0	1	0	0	0	0	1	0	0	0	0	0	1	1	1	0	1	1	0	0	0	1	1	1	1	1	1	0	1	0	0	0	0	0	0
1245	Education	0	1	1	1	1	0	1	0	1	1	0	0	0	0	0	0	0	0	0	1	0	0	0	0	0	1	1	0	0	1	1	0	0	0	1	0	0	1	1	0	1	0	0	1	0	0	0	实验研究
1247	Education	0	1	0	0	1	0	0	0	0	1	0	0	0	0	0	0	0	0	0	1	0	0	0	0	0	1	1	1	0	1	1	0	0	0	1	0	0	1	1	1	0	1	0	0	0	0	0	0
1294	Education	0	1	0	0	1	0	1	0	0	1	1	0	0	0	0	0	0	0	0	1	0	0	0	0	0	1	1	1	0	1	0	1	1	1	1	1	1	1	1	1	0	0	0	0	0	0	0	0
1311	Psychology	0	1	0	1	1	0	1	0	0	1	1	0	0	0	0	0	0	1	0	1	0	0	0	0	0	1	1	0	0	1	1	1	1	1	1	1	1	1	1	0	1	1	0	0	0	0	0	0
1314	Psychology	0	1	0	1	1	0	1	0	0	1	0	0	0	0	1	0	0	1	0	1	0	0	0	0	0	1	1	0	0	1	1	0	0	0	1	0	0	1	0	0	1	0	0	0	0	0	1	0
1321	Education	0	1	1	1	1	0	1	1	0	1	0	0	0	0	0	0	0	1	1	1	0	0	0	0	0	1	1	0	0	1	1	0	0	0	1	0	0	1	1	1	1	0	0	0	0	0	0	1
1328	Education	0	1	0	0	1	0	1	0	0	1	0	0	0	0	0	0	0	0	0	1	0	0	0	0	0	1	1	1	0	1	1	1	1	1	1	1	1	1	1	0	1	1	0	0	0	0	0	0
1329	Education	0	1	0	1	1	0	1	0	0	1	1	0	1	0	1	0	0	0	0	1	0	0	0	0	0	1	1	1	0	0	1	1	1	1	1	1	1	1	1	0	1	1	0	0	0	0	0	0
1332	Education	1	0	0	0	1	0	1	0	0	1	1	0	0	0	0	0	0	1	0	1	0	0	0	0	1	1	1	1	0	1	1	1	1	1	1	1	1	1	1	1	0	1	0	0	0	0	0	0
1338	Education	0	1	1	1	1	0	1	0	0	1	1	0	0	0	0	0	0	1	0	1	0	1	1	0	0	1	1	1	0	1	1	1	1	1	1	1	1	1	1	1	0	1	0	0	0	0	0	0
1342	Education	0	1	0	0	1	0	1	0	0	1	1	1	0	0	0	0	0	1	0	1	1	0	0	0	0	1	1	1	0	1	0	1	1	1	1	1	1	1	1	1	0	0	0	0	0	0	0	0
1345	Psychology	1	1	1	1	1	0	1	0	1	1	0	0	0	0	1	0	0	1	0	1	0	0	0	0	0	0	0	0	0	1	1	0	0	0	1	0	0	1	1	0	1	0	0	0	0	0	0	实证研究
1360	Psychology	1	1	1	1	1	0	0	1	1	1	0	0	0	0	0	0	0	1	0	1	0	0	0	0	0	0	1	0	0	1	1	0	0	0	1	1	0	1	0	0	1	0	0	0	0	0	0	实证研究
1365	Education	0	1	1	0	1	0	1	0	0	1	1	0	1	0	0	0	0	1	0	1	0	0	0	0	0	1	0	0	0	0	0	0	0	0	1	1	0	0	0	0	0	0	0	0	0	0	0	0
1366	Education	0	1	1	0	1	0	1	0	0	1	0	0	0	0	0	0	0	1	0	1	0	0	0	0	0	1	1	1	0	1	1	0	0	0	0	0	0	1	0	0	1	0	0	1	0	0	0	0
1385	Law	0	1	1	0	1	0	1	0	0	1	0	1	0	0	0	0	0	1	1	1	1	0	0	0	1	1	1	1	0	1	1	1	1	0	1	0	0	1	1	1	0	1	0	0	0	0	0	0
1387	Sociology	0	1	1	0	1	0	1	0	0	1	0	1	0	0	0	0	0	1	1	1	0	0	0	0	1	1	1	1	0	1	1	1	1	1	1	1	1	1	1	1	0	1	0	0	0	0	0	0
1392	Linguistics	0	1	1	0	1	0	1	1	0	1	0	0	0	0	0	0	0	1	1	1	0	0	0	0	0	1	0	0	0	1	1	0	0	0	0	0	0	1	0	0	0	0	0	0	0	0	0	1
1394	Linguistics	1	0	1	1	1	0	1	0	0	1	0	0	0	0	0	0	0	0	0	1	0	0	0	0	0	1	1	0	0	1	1	0	0	0	1	0	0	0	1	1	1	0	0	1	0	0	0	实验研究
1396	Education	0	1	0	1	1	0	1	0	0	1	0	0	1	0	0	0	0	1	0	1	0	0	0	0	0	1	1	1	0	1	0	1	1	1	1	1	1	1	1	1	1	0	0	0	0	0	0	0
1423	Political science	1	1	1	1	1	0	1	1	1	1	1	0	1	0	1	0	0	1	1	1	0	0	0	0	0	0	1	0	0	1	1	0	0	0	1	1	1	1	1	1	1	1	0	0	0	0	0	现场实验研究
1435	Psychology	0	1	0	0	1	0	0	0	0	1	1	0	1	0	0	0	0	0	0	0	1	0	0	0	1	1	1	1	0	1	1	1	1	1	1	1	1	1	1	1	1	1	0	0	0	0	0	0
1441	Journalism and Communication Studies	1	1	1	1	1	0	1	0	0	1	1	0	1	0	1	0	0	0	0	0	1	0	0	0	1	0	1	1	0	1	1	1	1	1	1	1	1	1	1	1	1	0	0	0	0	0	1	0
1455	Psychology	1	1	1	1	1	0	1	0	1	1	1	0	0	0	1	0	0	0	0	1	0	0	0	0	0	0	1	0	0	1	1	0	0	0	1	1	1	1	1	0	1	实验	0	0	0	0	0	0
1477	Education	0	1	0	0	1	0	1	0	0	1	0	0	0	0	0	0	0	0	0	1	0	0	0	0	0	1	1	1	0	1	1	1	1	1	1	1	1	1	1	0	1	1	0	0	0	0	0	0
1481	Psychology	1	1	1	1	1	0	1	1	0	1	0	0	1	0	1	0	0	1	0	1	0	0	0	0	0	0	1	0	0	1	1	0	0	0	1	0	0	1	1	0	1	0	0	0	0	0	0	1
1486	Education	0	1	1	1	1	0	1	0	1	1	1	0	1	0	0	0	0	1	0	1	0	0	0	0	0	0	1	0	0	1	1	0	0	0	1	0	0	0	1	0	1	0	0	1	0	0	0	实验研究
1488	Education	1	1	1	1	1	0	1	0	1	1	1	0	0	0	0	0	0	0	0	1	0	0	0	0	0	1	1	1	1	1	1	0	0	0	1	1	1	0	1	0	1	0	0	0	0	0	0	实证研究
1490	Education	0	1	1	1	1	0	1	0	1	1	1	0	0	0	0	0	0	0	0	1	0	0	0	0	0	1	1	0	0	1	1	0	0	0	1	1	1	1	1	0	1	0	0	0	0	0	1	定量研究
1491	Education	0	1	1	1	1	0	1	0	1	1	1	1	1	1	0	0	0	0	0	1	0	0	0	0	0	1	1	0	0	1	1	0	0	0	1	1	1	1	1	0	1	0	0	1	0	0	0	实验研究
1495	Education	0	1	0	0	1	0	1	0	1	1	0	0	0	1	0	0	0	0	0	1	0	0	0	0	0	0	1	1	0	1	0	0	0	0	1	0	0	0	0	0	1	0	0	0	0	0	0	0
1497	Education	0	1	1	0	1	0	1	0	0	1	0	0	1	0	0	0	0	1	0	1	0	0	0	0	0	1	1	1	0	1	1	0	0	0	1	0	0	1	1	1	0	0	0	1	0	0	0	1
1498	Education	0	1	1	0	1	0	1	0	0	1	0	0	1	0	1	0	0	1	0	1	0	0	0	0	0	0	1	1	0	1	1	0	0	0	0	1	0	0	1	1	1	1	0	0	0	0	0	0
1502	Education	0	1	0	0	1	0	1	0	0	1	1	1	1	0	0	0	0	1	0	1	1	1	1	0	0	1	1	1	0	1	1	1	1	1	1	1	1	1	1	1	0	1	0	0	0	0	0	0
1510	Education	0	1	1	0	1	0	1	0	0	1	1	0	1	0	0	0	0	1	0	1	0	0	0	0	0	0	1	1	0	1	1	0	0	0	0	0	0	1	1	1	0	0	0	1	0	0	0	0
1512	Education	0	1	0	0	1	0	1	0	0	1	1	0	0	0	0	0	0	1	0	1	0	0	0	0	0	1	1	1	0	1	0	0	0	0	1	0	0	1	0	0	0	0	0	0	0	0	0	0
1514	Education	0	1	0	1	1	0	1	0	0	1	0	0	0	0	0	0	0	1	1	1	0	0	0	0	0	1	1	1	0	1	1	1	1	1	1	1	1	1	1	1	1	0	0	1	0	0	0	实验研究
1515	Education	0	1	0	1	1	0	1	0	0	1	1	0	1	0	0	0	0	1	0	1	0	0	0	0	1	1	1	1	0	1	1	1	1	1	1	1	1	1	1	1	1	1	0	0	0	0	0	0
1544	Psychology	0	1	1	0	1	0	0	1	1	1	1	0	0	0	0	0	0	1	1	1	0	0	0	0	0	1	1	0	1	1	1	0	0	0	0	0	0	1	1	0	1	1	0	0	0	0	0	0
1547	Psychology	0	1	0	0	1	0	1	0	0	1	1	0	0	0	0	0	0	1	0	0	1	0	0	0	0	1	1	0	0	1	1	0	0	0	1	0	0	1	1	0	1	1	0	0	0	0	0	0
1549	Psychology	0	1	0	0	1	0	1	0	0	1	0	0	0	0	0	0	0	0	0	1	0	0	0	0	0	1	0	0	0	1	0	1	1	1	0	0	0	0	0	0	0	0	0	0	0	0	0	0
1551	Psychology	0	1	1	0	1	0	1	0	0	1	1	0	1	0	0	0	0	0	0	1	0	0	0	0	0	1	0	0	0	1	1	0	0	0	1	0	0	1	1	1	1	0	0	0	0	0	1	0
1553	Psychology	0	1	1	1	1	0	1	0	0	1	1	0	0	0	1	0	0	0	0	1	0	0	0	0	0	1	1	0	0	1	1	0	0	0	1	1	1	1	1	0	1	1	0	0	0	0	0	0
1555	Psychology	0	1	0	0	1	0	1	0	0	1	0	0	0	0	0	0	0	0	0	1	0	0	0	0	0	0	0	0	1	1	0	0	0	0	0	0	0	0	0	0	0	0	0	0	0	0	0	0
1556	Psychology	0	1	1	1	1	0	1	0	0	1	1	0	0	0	0	0	0	0	0	1	0	0	0	0	0	1	1	0	1	1	1	0	0	0	1	0	0	1	1	0	1	1	0	0	0	0	0	单组随机抽样前后测实验
1558	Psychology	0	1	1	1	1	0	1	0	1	1	1	0	1	0	0	0	会议论文	0	0	1	0	0	0	0	0	1	1	1	0	1	1	0	0	0	1	1	1	1	1	1	1	0	0	0	0	0	1	实验研究
1559	Psychology	0	1	1	1	1	0	1	0	0	1	1	0	0	0	0	0	0	1	0	1	0	0	0	0	0	1	1	1	1	1	1	0	0	0	1	0	0	1	1	1	1	1	0	0	0	0	0	临床对照实验
1562	Psychology	0	1	1	1	1	0	1	0	0	1	0	0	0	0	0	0	0	0	0	1	0	0	0	0	0	1	1	0	0	0	0	0	0	0	0	0	0	0	0	0	0	0	0	0	0	0	0	0
1564	Education	0	0	1	1	1	0	1	0	0	1	1	0	0	0	0	0	0	1	0	1	0	0	0	0	0	1	1	1	1	1	1	0	0	0	0	0	0	0	0	0	0	1	1	0	0	0	0	0
1571	Education	0	1	1	1	1	0	1	0	1	1	1	0	0	0	0	0	0	1	0	1	0	0	0	0	0	0	1	1	0	1	1	0	0	0	0	1	1	0	0	0	0	0	0	0	0	0	0	1
1573	Psychology	0	1	1	0	1	0	1	0	0	1	0	0	0	0	0	0	0	1	0	1	0	0	0	0	0	0	1	1	0	1	1	0	0	0	0	1	1	1	0	0	0	0	0	0	0	0	0	1
1587	Psychology	0	1	0	0	1	0	1	0	0	1	1	0	0	0	0	0	0	1	0	1	0	1	1	0	0	1	1	1	0	1	1	0	0	0	1	1	1	1	1	0	0	1	0	0	0	0	0	0
1589	Psychology	0	1	0	0	1	0	1	0	0	1	1	0	0	0	0	0	0	1	0	1	0	0	0	0	0	1	1	1	0	1	1	1	1	1	1	1	1	1	1	1	0	1	0	0	0	0	0	0
1590	Psychology	0	1	0	0	1	0	1	0	0	1	1	0	0	0	0	0	0	1	0	1	0	0	0	0	0	1	1	1	0	1	1	0	0	0	1	1	1	1	1	1	0	1	0	0	0	0	0	0
1591	Psychology	1	1	0	0	1	0	1	0	0	1	1	0	0	0	0	0	会议论文	0	0	1	0	0	0	0	0	1	1	0	0	1	1	1	1	1	0	1	0	0	0	0	0	1	0	0	0	0	0	0
1593	Psychology	0	1	1	1	1	0	1	0	0	1	0	1	0	0	0	0	0	0	0	0	1	0	0	0	0	1	1	0	1	1	1	0	0	0	0	0	0	0	0	0	0	0	0	0	0	0	1	0
1594	Psychology	0	1	0	0	1	0	1	0	0	1	1	0	1	0	0	0	0	1	0	1	0	0	0	0	1	1	1	1	0	1	1	1	1	1	1	1	1	1	1	0	0	1	0	0	0	0	0	0
1595	Psychology	0	1	0	1	1	0	1	0	0	1	1	0	0	0	0	0	0	0	0	1	0	0	0	0	0	1	1	1	1	1	1	1	1	1	0	1	1	0	0	0	0	0	0	0	0	0	自身对照研究	0
1596	Education	0	1	1	0	1	0	1	0	0	1	1	0	1	0	0	0	0	1	1	1	0	0	0	0	0	1	0	1	0	1	1	1	1	0	1	1	0	0	0	0	0	1	0	0	0	0	0	0
1602	Psychology	1	1	1	1	1	0	1	0	1	1	0	0	0	0	0	0	0	1	0	1	1	0	0	0	0	0	1	1	0	1	1	0	0	0	1	0	0	1	1	1	1	1	0	0	0	0	0	0
1610	Education	0	1	0	1	1	0	1	0	0	1	1	0	1	0	0	0	0	0	0	1	0	0	0	0	0	0	1	1	0	1	1	0	0	0	1	1	1	1	1	1	1	1	0	0	0	0	0	0
1620	Education	0	1	0	1	1	0	1	0	0	1	1	1	1	0	0	0	0	1	0	1	0	0	0	0	0	1	1	1	1	1	1	1	1	1	1	1	1	1	1	1	0	1	quasi-RCT	0	0	0	0	0
1622	Education	1	1	0	0	1	0	1	0	0	1	1	0	1	0	0	0	0	1	0	1	0	0	0	0	0	1	1	1	0	1	1	1	0	1	1	1	1	1	1	1	0	1	0	0	0	0	0	0
1624	Education	0	1	0	1	1	0	1	0	0	1	1	0	1	0	0	0	0	0	0	1	0	0	0	0	0	1	1	1	0	1	1	1	1	1	1	1	1	1	1	1	1	1	0	0	0	0	0	0
1626	Education	0	1	0	0	1	0	1	0	0	1	1	0	1	0	0	0	0	1	0	1	0	0	0	0	1	1	1	1	0	1	1	1	1	1	1	1	1	1	1	0	1	1	0	0	0	0	0	0
1627	Education	0	1	0	0	1	0	1	0	0	1	1	0	0	0	0	0	0	0	0	1	0	0	0	0	0	1	1	1	0	0	1	0	0	0	0	0	0	0	0	0	0	0	0	0	0	0	1	0
1631	Education	1	1	0	1	1	0	1	1	1	1	0	0	0	0	1	0	0	1	0	0	1	0	0	0	0	0	1	0	0	1	1	0	0	0	1	0	0	1	1	0	1	实验	0	0	0	0	0	0
1633	Education	0	1	0	0	1	0	1	0	0	1	1	0	1	0	0	0	0	1	0	1	0	0	0	0	1	1	1	1	0	1	1	1	1	0	1	1	0	1	1	1	1	1	0	0	0	0	0	0
1634	Education	1	1	1	1	1	0	1	0	0	1	0	0	0	0	1	0	0	1	0	1	0	0	0	0	0	1	1	0	0	1	1	1	1	1	1	1	1	1	1	0	1	1	0	0	0	0	0	0
1636	Education	0	1	1	0	1	0	1	0	0	1	1	0	1	0	1	0	0	1	0	1	0	0	0	0	0	1	0	0	0	1	1	0	0	0	0	1	1	0	0	0	0	0	0	1	0	0	0	0
1638	Education	0	1	0	1	1	0	0	0	0	1	1	0	1	0	0	0	0	1	0	1	0	0	0	0	0	0	1	1	1	1	1	1	1	1	1	1	1	1	1	0	0	1	0	0	0	0	0	0
1640	Education	0	0	0	1	1	0	0	0	0	1	1	0	0	0	0	0	0	0	0	1	0	0	0	0	0	1	1	1	1	1	1	1	1	1	0	1	1	0	0	0	0	1	0	0	0	0	0	0
1642	Education	0	0	0	1	1	0	1	0	0	1	1	1	1	0	0	0	0	1	0	1	1	0	0	0	0	1	1	1	0	1	1	0	0	0	0	0	0	0	0	0	0	1	0	0	0	0	0	半随机对照试验
1643	Education	0	0	0	1	1	0	1	0	0	1	0	1	1	0	0	0	0	0	0	0	1	0	0	0	0	1	1	1	0	1	1	1	1	1	0	0	0	0	0	0	0	0	0	0	0	0	1	0
1645	Education	0	1	0	1	1	0	0	0	0	1	1	1	0	0	0	0	0	1	0	1	1	0	0	0	0	1	1	1	0	1	1	1	1	1	1	1	1	1	1	0	0	1	0	0	0	0	0	0
1646	Education	0	1	1	1	1	0	1	0	0	1	1	1	1	0	0	0	0	0	0	0	1	0	0	0	0	1	1	1	1	1	1	1	1	1	1	1	1	1	0	0	0	1	0	0	0	0	0	半随机对照试验
1652	Psychology	0	0	0	0	1	0	1	0	0	1	1	1	0	0	0	0	0	0	0	0	1	0	0	0	0	1	1	0	1	0	0	0	0	0	0	0	0	0	0	0	0	0	0	0	0	0	0	0
1657	Education	0	1	0	0	1	0	1	0	0	1	1	0	1	0	0	0	0	1	0	1	0	0	0	0	0	1	1	0	0	1	1	0	0	0	0	1	1	0	1	1	0	0	0	0	0	0	0	0
1660	Education	0	1	0	0	1	0	1	0	0	1	1	0	1	0	0	0	0	1	0	1	0	0	0	0	0	1	1	1	0	1	0	0	0	0	1	1	0	0	1	0	0	0	0	0	0	0	0	0
1664	Education	0	1	0	0	1	0	1	0	0	1	0	0	0	0	0	0	0	1	0	1	0	0	0	0	0	1	0	0	0	1	1	0	0	0	1	1	0	1	1	0	0	0	0	1	0	0	0	0
1706	Psychology	0	1	0	0	1	0	1	0	0	1	1	0	0	0	0	0	0	1	0	1	0	0	0	0	0	1	0	0	1	1	0	0	0	0	0	1	1	0	0	0	0	0	0	0	0	0	0	0
1713	Education	1	1	1	0	1	0	1	0	0	1	0	0	0	0	0	0	0	1	0	1	0	0	0	0	0	1	1	1	0	1	1	0	0	0	0	0	0	0	0	0	0	0	0	0	0	0	0	0
1727	Education	1	1	1	0	1	0	1	0	1	1	0	0	0	0	0	0	0	1	0	1	0	0	0	0	0	1	0	0	1	0	1	0	0	0	1	1	1	1	1	1	1	1	0	0	0	0	平行对照试验	0
1741	Education	0	1	0	0	1	0	1	0	0	1	1	0	1	0	0	0	0	0	0	1	0	0	0	0	0	1	1	1	0	1	1	0	0	0	0	0	0	0	0	0	0	0	0	0	0	0	自身对照研究	0
1743	Education	0	1	0	0	1	0	1	0	0	1	1	0	0	0	0	0	0	0	0	1	0	0	0	0	0	1	1	1	0	1	1	1	1	1	1	1	1	1	1	0	0	0	0	0	0	0	自身对照研究	0
1754	Education	0	1	1	1	1	0	1	0	0	1	1	0	1	0	0	0	0	0	0	1	0	1	1	0	0	1	1	1	0	1	0	1	1	1	1	1	1	1	1	1	0	1	0	0	0	0	0	0
1755	Education	0	1	1	1	1	0	1	0	0	1	1	0	1	0	0	0	0	0	0	1	0	0	0	0	0	1	1	0	0	1	1	0	0	0	1	1	1	1	1	0	1	0	0	1	0	0	0	实验研究
1757	Education	0	1	1	1	1	0	1	0	1	1	0	0	0	0	0	0	0	1	0	1	0	0	0	0	0	1	1	1	1	1	1	0	0	0	1	0	0	1	1	0	1	0	0	1	0	0	0	实验研究
1766	Education	0	1	1	1	1	0	1	0	1	1	1	1	0	0	0	0	0	0	0	0	1	0	0	0	0	1	1	0	0	1	1	0	0	0	1	0	0	1	1	0	1	1	0	1	0	0	0	0
1768	Education	0	1	0	1	1	0	1	0	0	1	1	0	1	0	0	0	0	1	0	1	0	0	0	0	1	1	1	0	1	0	1	1	1	0	1	0	0	1	1	0	1	1	0	0	0	0	0	0
1773	Education	0	1	1	1	1	0	1	0	0	1	0	0	1	0	1	0	0	1	0	1	0	0	0	0	0	0	1	0	0	1	1	0	0	0	1	1	1	1	1	0	1	实验或准实验	0	0	0	0	0	0
1777	Psychology	0	1	0	0	1	0	1	0	0	1	1	0	0	0	0	0	0	0	0	1	0	0	0	0	0	1	1	0	0	0	1	1	1	1	0	1	1	0	0	0	0	诊断试验、问 卷 调 查、实 践 分 析	0	0	0	0	0	0
1778	Psychology	0	1	0	1	1	0	1	0	0	1	0	0	0	0	0	0	0	0	0	1	0	0	0	0	0	1	1	0	1	1	0	0	0	0	0	1	1	0	0	0	0	0	0	0	0	0	0	0
1789	Education	0	1	0	1	1	0	1	0	0	1	1	0	0	0	0	0	0	1	0	1	1	0	0	0	0	1	1	1	0	1	1	1	1	1	1	1	1	1	1	0	1	1	0	0	0	0	0	0
1805	Education	0	1	0	1	1	0	1	0	0	1	1	0	1	0	0	0	0	1	0	1	0	0	0	0	0	1	1	1	0	1	1	0	0	0	1	0	0	1	1	0	1	1	0	0	0	0	0	0
1806	Education	0	0	0	1	1	0	1	0	0	1	1	0	1	0	0	0	0	1	0	1	0	0	0	0	0	1	1	1	0	1	1	0	0	0	1	1	1	1	1	0	0	1	0	0	0	0	0	半随机对照试验
1807	Education	1	1	1	1	1	0	1	0	1	1	0	0	0	0	0	0	0	1	0	1	0	0	0	0	0	1	1	1	0	1	1	0	0	0	0	0	0	0	0	0	1	0	0	1	0	0	0	实验研究
1808	Education	0	1	1	1	1	0	1	0	1	1	0	1	1	0	1	0	0	0	0	1	0	0	0	0	0	1	1	0	0	1	1	0	0	0	1	1	1	1	1	0	1	0	0	1	0	0	0	实验研究
1810	Education	0	0	0	1	1	0	1	0	0	1	1	0	0	0	0	0	0	0	0	1	0	0	0	0	0	1	1	1	0	1	1	0	0	0	1	1	1	1	1	0	0	0	0	0	0	0	1	0
1818	Education	0	0	0	1	1	0	1	0	0	1	1	1	0	0	0	0	0	1	0	0	1	0	0	0	0	1	1	1	0	1	1	1	1	1	1	1	1	0	0	0	0	1	0	1	0	0	0	0
1821	Education	0	1	1	1	1	0	0	0	0	1	1	1	0	0	0	0	0	1	0	1	0	0	0	0	0	1	1	1	0	1	1	0	0	0	1	0	0	1	0	0	1	0	0	1	0	0	0	实验研究
1826	Education	0	1	1	1	1	0	0	0	1	1	1	0	0	0	1	0	0	0	0	1	0	0	0	0	0	1	1	1	0	1	1	0	0	0	1	1	0	1	1	0	1	0	0	1	0	0	0	实验研究
1829	Education	1	1	0	0	1	0	1	0	0	1	1	0	0	0	0	0	0	1	0	1	0	0	0	0	0	0	0	0	0	0	0	0	0	0	0	1	1	1	0	0	1	0	0	0	0	0	0	0
1830	Education	1	1	0	0	1	0	1	0	0	1	1	0	0	0	1	0	0	1	0	1	0	0	0	0	0	0	1	1	0	1	1	0	0	0	1	0	0	1	0	0	1	0	0	1	0	0	0	0
1832	Education	0	1	1	0	1	0	1	0	0	1	1	0	0	0	0	0	0	1	0	1	0	0	0	0	0	0	1	1	0	1	1	0	1	0	0	1	1	0	0	0	1	0	0	1	0	0	0	0
1834	Education	1	1	1	1	1	0	1	0	0	1	1	1	0	0	0	0	0	1	0	1	1	0	0	0	0	0	1	1	0	1	1	0	0	0	0	0	0	0	0	0	0	0	0	1	0	0	0	0
1836	Education	0	1	0	0	1	0	1	0	1	1	1	0	0	0	1	0	0	1	0	1	0	0	0	0	0	1	1	1	0	1	1	0	0	0	1	0	0	1	1	1	0	1	0	1	0	0	0	0
1839	Education	0	1	0	0	1	0	1	0	0	1	1	0	0	0	0	0	0	1	0	1	0	0	0	0	0	1	1	1	0	1	1	1	1	1	1	1	1	1	1	1	0	1	0	0	0	0	0	0
1840	Education	0	1	0	0	1	0	1	0	0	1	1	0	1	0	0	0	0	1	1	1	0	0	0	0	0	1	1	1	0	1	1	1	0	1	0	1	1	1	1	1	0	1	0	0	0	0	0	0
1841	Education	0	1	0	0	1	0	1	0	0	1	1	1	0	0	0	0	0	1	0	1	1	0	0	0	0	1	1	1	0	1	1	1	1	1	0	0	0	1	1	1	0	0	0	1	0	0	0	0
1843	Education	0	1	1	1	1	0	1	0	1	1	1	0	1	0	1	0	0	1	0	1	0	0	0	0	0	1	1	0	1	1	1	0	0	0	0	0	0	1	1	0	1	0	0	1	0	0	0	实验研究
1849	Education	0	1	0	1	1	0	1	0	0	1	1	1	1	0	0	0	会议论文	1	0	0	1	0	0	0	0	1	1	1	0	1	1	1	1	1	1	1	1	1	1	1	0	1	0	quasi-RCT	0	0	0	0
1862	Education	1	1	1	1	1	0	1	0	1	1	1	0	1	0	0	0	0	1	0	1	0	0	0	0	0	0	1	0	0	1	1	1	1	1	1	1	1	1	1	0	1	0	0	1	0	0	0	实验研究
1866	Psychology	1	0	1	1	1	1	0	0	1	1	1	0	0	0	0	0	综述	0	0	1	0	0	0	0	0	0	1	1	1	1	1	1	1	1	1	1	1	1	1	1	1	0	0	0	0	0	0	实验研究
1875	Education	0	1	0	0	1	0	1	0	0	1	1	0	0	0	0	0	0	0	0	1	0	0	0	0	0	1	1	1	0	1	1	0	0	0	1	1	1	1	1	0	1	1	1	0	0	0	0	0
1876	Education	0	1	0	0	1	0	1	0	0	1	1	0	0	0	0	0	0	0	0	1	0	0	0	0	0	1	1	1	0	1	1	0	0	0	1	1	1	1	1	0	1	0	0	0	0	0	1	0
1878	Education	0	1	0	1	1	0	1	0	0	1	1	0	0	0	0	0	0	0	0	1	0	0	0	0	0	1	1	1	0	0	1	0	0	0	1	1	1	1	0	0	1	0	0	0	0	0	1	0
1879	Education	0	1	0	1	1	0	1	0	0	1	1	0	0	0	0	0	0	1	0	0	1	0	0	0	0	1	1	1	0	1	1	1	1	1	1	0	0	1	1	0	1	1	0	0	0	0	0	0
1881	Education	0	1	0	0	1	0	1	0	0	1	1	0	1	0	0	0	0	1	0	1	0	0	0	1	0	1	1	1	0	1	1	1	1	0	1	1	0	1	1	0	1	1	0	0	0	0	0	0
1884	Education	0	1	0	0	1	0	1	0	0	1	1	0	1	0	0	0	0	1	0	1	0	0	0	0	0	1	1	1	0	1	1	1	1	1	1	1	1	1	1	0	1	1	半随机	0	0	0	0	0
1886	Education	0	1	0	1	1	0	1	0	0	1	1	0	0	0	0	0	0	0	0	1	0	0	0	0	0	1	1	1	0	1	0	1	1	0	0	1	0	0	0	0	0	0	0	0	0	0	0	0
1888	Education	0	1	0	1	1	0	1	0	0	1	1	0	0	0	0	0	0	1	0	1	0	0	0	0	0	1	1	1	0	1	1	0	0	0	1	0	0	1	1	0	1	1	0	0	0	0	0	0
1890	Education	0	1	1	1	1	0	1	0	0	1	1	0	0	0	0	0	0	1	0	1	0	0	0	0	0	1	1	1	0	1	1	1	1	1	1	1	1	1	1	1	1	1	0	0	0	0	0	0
1910	Education	0	0	1	0	1	0	1	0	0	1	1	0	0	0	0	0	0	0	0	1	0	0	0	0	0	1	1	1	0	0	1	0	0	0	0	0	0	0	0	0	0	0	0	0	0	0	1	0
1912	Education	0	1	0	1	1	0	1	0	0	1	1	0	1	0	0	0	0	0	0	1	0	0	0	0	0	1	1	1	0	1	1	1	1	1	0	0	0	0	0	0	0	1	0	0	0	0	0	0
1914	Education	0	1	0	0	1	0	1	0	0	1	1	0	0	0	0	0	0	0	0	1	0	0	0	0	0	1	1	1	0	1	1	0	0	0	1	1	1	1	0	0	0	0	0	0	0	0	1	0
1923	Education	0	0	1	1	1	0	1	0	0	1	1	1	0	0	0	0	0	0	0	0	1	0	0	0	0	0	1	1	0	1	1	0	0	0	1	1	1	1	1	0	1	0	0	1	0	0	0	实验研究
1924	Education	0	1	1	1	1	0	0	0	1	1	0	0	1	0	0	0	0	0	0	1	0	0	0	0	0	0	1	0	0	1	1	0	0	0	1	1	1	1	1	0	1	0	0	1	0	0	0	实验研究
1928	Education	0	1	1	1	1	0	1	0	1	1	1	0	0	0	0	0	0	0	0	0	1	0	0	0	0	0	1	1	0	1	1	0	0	0	1	0	0	1	1	0	1	0	0	0	0	0	0	实验研究
1931	Education	1	1	1	0	1	0	1	0	0	1	0	1	0	0	0	0	0	1	1	1	1	0	0	0	0	1	1	1	0	1	1	0	0	0	1	1	1	1	1	1	1	0	0	1	0	0	0	0
1935	Education	1	1	0	0	1	0	1	0	0	1	1	1	1	0	0	0	0	1	0	1	1	0	0	0	0	0	1	1	0	1	1	0	0	0	1	0	0	0	0	0	1	0	0	1	0	0	0	0
1936	Education	1	1	1	0	1	0	1	0	0	1	0	1	1	0	0	0	0	1	1	1	1	0	0	0	0	1	1	1	0	1	1	0	0	0	0	0	0	1	1	1	0	1	0	0	0	0	0	0
1938	Education	0	1	0	0	1	0	1	0	0	1	1	0	0	0	0	0	0	1	0	1	0	1	0	0	0	1	1	1	0	1	1	0	0	0	1	0	1	1	1	1	0	0	0	0	0	0	1	0
1940	Education	0	1	0	1	1	0	1	0	0	1	1	1	1	0	0	0	0	1	1	1	1	0	0	0	0	1	1	1	0	1	1	1	1	1	1	1	1	1	1	1	0	1	0	0	0	0	0	0
1942	Education	0	1	0	0	1	0	1	0	0	1	0	0	0	0	0	0	0	1	0	1	0	0	0	0	0	1	1	1	0	1	1	1	0	0	0	0	0	0	0	0	0	0	0	0	0	0	0	0
1944	Education	0	1	0	0	1	0	1	0	0	1	1	0	0	0	0	0	0	1	0	1	0	0	0	0	0	1	1	1	0	1	1	1	1	1	1	1	1	1	1	1	0	1	0	0	0	0	0	0
1946	Education	0	1	0	0	1	0	1	0	0	1	1	1	0	0	0	0	0	1	1	1	1	0	0	0	0	1	1	1	0	1	1	0	0	0	1	1	1	1	1	1	0	1	0	0	0	0	0	0
1948	Education	0	1	0	1	1	0	1	0	0	1	1	0	1	0	0	0	0	1	0	1	0	1	1	0	0	0	1	1	0	1	0	1	1	1	1	1	1	1	1	1	1	1	0	0	0	0	0	0
1950	Education	0	1	0	1	1	0	1	0	0	1	1	0	1	0	0	0	0	0	0	1	1	0	0	0	0	1	1	1	0	1	1	1	1	1	0	0	0	0	0	0	0	0	0	0	0	0	1	0
1956	Psychology	0	1	0	0	1	0	1	0	0	1	1	0	0	0	0	0	0	1	0	1	0	0	0	0	0	1	1	1	0	1	1	0	0	0	1	1	1	1	1	1	0	1	0	0	1	0	1	0
1966	Psychology	0	1	0	1	1	0	1	0	0	1	1	0	0	0	0	0	0	1	0	1	0	0	0	0	0	1	1	1	0	1	1	1	1	1	1	1	1	1	1	1	1	1	0	0	0	0	0	0
1973	Education	0	1	1	1	1	0	1	1	1	1	0	0	0	1	1	0	0	0	0	1	0	0	0	0	0	1	1	0	0	1	0	0	0	0	1	0	0	0	1	0	1	0	0	0	0	0	0	0
1986	Psychology	1	1	1	1	1	0	1	1	1	1	0	0	1	0	1	0	0	0	0	1	0	0	0	0	0	0	0	0	0	1	1	0	0	0	1	1	1	1	0	0	1	0	0	0	0	0	0	1
1990	Education	0	1	0	0	1	0	1	0	0	1	1	0	1	0	0	0	0	1	0	1	0	0	0	0	0	1	1	1	0	1	1	1	1	1	1	0	0	1	1	1	1	1	0	0	0	0	0	0
1991	Education	0	1	0	1	1	0	1	0	0	1	0	0	0	0	0	0	0	1	0	0	1	0	0	0	0	1	1	1	0	0	1	0	0	0	1	0	0	1	0	0	1	实验或准实验	0	0	0	0	0	0
1992	Education	0	1	1	1	1	0	1	1	1	1	0	0	0	0	0	0	0	0	0	1	0	0	0	0	0	1	1	1	0	1	1	0	0	0	1	0	0	1	1	0	1	实验或准实验	0	0	0	0	0	0
1993	Education	0	1	0	1	1	0	1	1	1	1	0	0	0	0	1	0	0	0	0	0	1	0	0	0	0	0	1	0	0	1	1	0	0	0	1	0	0	0	0	0	0	实验或准实验	0	0	0	0	0	0
1996	Psychology	0	1	0	0	1	0	1	0	0	1	1	0	0	0	0	0	0	0	0	0	1	0	0	0	0	1	1	1	0	1	1	1	1	1	1	1	1	1	0	0	0	1	0	0	0	0	0	0
2001	Psychology	0	1	1	1	1	0	0	0	0	1	0	0	0	0	0	0	0	0	0	1	0	0	0	0	0	1	1	0	0	1	0	1	1	1	0	0	0	0	0	0	0	0	0	0	0	0	0	0
2003	Education	0	0	1	1	1	0	1	0	0	1	1	1	0	0	0	0	0	1	0	1	1	0	0	0	0	1	1	1	0	1	1	0	0	0	1	1	1	1	1	1	0	1	0	0	0	0	0	0
2004	Education	0	1	0	1	1	0	1	0	0	1	1	0	0	0	0	0	0	0	0	1	0	0	0	0	0	1	1	1	0	1	0	1	1	1	1	1	1	1	0	0	0	0	0	0	0	0	0	0
2005	Linguistics	0	0	1	1	1	0	0	0	0	1	1	0	1	0	1	0	0	1	0	1	0	0	0	0	1	1	1	1	0	1	1	1	1	1	0	0	0	0	0	0	0	1	0	0	0	0	0	0
2017	Education	0	0	1	1	1	0	0	0	0	1	1	0	1	0	0	0	0	1	0	1	0	0	0	0	0	0	1	0	0	1	1	0	0	0	1	0	0	1	0	0	0	0	0	0	0	0	0	0
2018	Education	1	0	1	1	1	0	0	0	0	1	0	0	0	0	0	0	0	0	0	1	0	0	0	0	0	0	1	0	0	1	1	0	0	0	1	0	0	1	1	0	0	0	0	0	0	0	0	0
2019	Education	1	1	1	1	1	0	1	1	1	1	1	0	0	0	0	0	0	1	0	1	0	0	0	0	0	0	1	1	0	1	1	0	0	0	1	0	0	1	1	0	1	0	0	0	0	0	0	对照实验
2028	Education	0	1	1	1	1	0	1	0	1	1	1	0	1	0	1	0	0	1	0	1	0	0	0	0	0	0	1	0	0	1	1	0	0	0	1	0	0	1	1	0	1	0	0	1	0	0	0	实验研究
2032	Psychology	0	1	1	0	1	0	1	0	0	1	1	0	1	0	0	0	0	1	0	1	0	1	1	0	0	1	1	1	0	1	1	1	1	1	1	1	1	1	1	1	0	1	0	0	0	0	0	0
2033	Psychology	0	1	1	0	1	0	1	0	1	1	1	0	0	0	0	0	0	1	0	1	0	0	0	0	0	1	1	1	0	1	1	0	0	0	0	0	0	1	1	1	1	1	0	0	0	0	0	0
2035	Psychology	0	1	0	0	1	0	1	0	0	1	1	1	0	0	0	0	0	1	0	1	1	0	0	0	0	1	1	1	0	1	1	0	0	0	1	1	0	1	1	1	0	1	0	0	0	0	0	0
2036	Psychology	0	1	0	0	1	0	1	0	0	1	1	0	0	0	0	0	0	1	0	1	0	0	0	0	0	1	1	1	0	1	1	0	1	0	1	1	0	1	1	1	0	1	0	0	0	0	0	0
2037	Psychology	0	1	0	0	1	0	1	0	0	1	1	0	0	0	0	0	0	1	0	1	0	0	0	0	0	1	1	1	0	1	1	0	1	0	1	1	0	0	1	1	0	1	0	0	0	0	0	0
2039	Psychology	0	1	0	0	1	0	1	0	0	1	1	1	0	0	0	0	0	1	0	1	1	0	0	0	0	1	1	1	0	1	1	0	0	0	1	1	0	1	1	1	0	1	0	0	0	0	0	0
2040	Psychology	1	1	0	0	1	0	1	0	0	1	0	0	0	0	0	0	0	1	0	1	0	0	0	0	0	1	1	1	0	1	1	0	0	0	0	0	0	1	1	1	0	1	0	0	0	0	0	0
2041	Psychology	0	1	1	0	1	0	1	0	0	1	0	0	0	0	0	0	0	1	1	1	0	0	0	0	0	0	0	0	0	1	1	0	0	0	0	0	0	1	1	1	0	1	0	0	0	0	0	0
2042	Psychology	0	1	0	0	1	0	1	0	0	1	1	0	0	0	0	0	0	1	1	1	0	0	0	0	1	0	1	0	0	1	1	0	0	0	1	1	1	1	1	0	1	0	0	0	0	0	1	实验研究
2044	Psychology	0	1	0	0	1	0	1	0	0	1	1	0	0	0	0	0	0	1	1	1	0	0	0	0	0	1	1	0	1	1	1	0	0	0	1	1	1	1	1	0	1	0	0	0	0	0	1	实验研究
2045	Psychology	0	1	1	1	1	0	1	0	0	1	1	0	1	0	0	0	0	0	0	1	0	0	0	文献传递	0	1	1	0	1	1	1	0	0	0	1	1	1	1	1	0	1	0	0	0	0	0	1	实验研究
2046	Psychology	1	0	0	0	1	0	1	0	0	1	1	0	0	0	0	0	0	1	0	1	0	0	0	0	0	1	1	1	1	0	1	0	0	0	0	0	0	0	0	0	0	1	0	0	0	0	临床对照实验	0
2047	Psychology	0	1	0	0	1	0	1	0	1	1	0	0	0	0	0	0	0	0	0	1	0	0	0	文献传递	0	1	1	0	1	1	1	0	0	0	1	0	0	1	1	0	1	0	0	0	0	0	1	或前后测设计
2048	Psychology	1	1	0	0	1	0	1	0	0	1	1	0	0	0	0	0	0	1	0	1	0	0	0	0	1	1	1	0	0	1	1	1	1	1	0	1	1	0	0	0	0	1	0	0	0	0	0	0
2054	Education	1	1	1	1	1	0	1	1	1	1	1	0	1	0	1	0	0	1	0	1	0	0	0	0	0	0	1	1	0	1	1	0	0	0	1	0	0	1	1	0	1	0	0	0	0	0	1	1
2055	Education	1	1	1	1	1	0	1	0	1	1	0	0	1	0	1	0	0	1	0	1	0	0	0	0	0	1	1	1	0	0	1	0	0	0	1	0	0	1	0	0	1	实验或准实验	0	0	0	0	0	0
2057	Education	1	1	1	1	1	0	1	0	0	1	0	0	0	0	0	0	0	0	0	1	0	0	0	0	0	0	1	0	0	1	1	0	0	0	1	0	0	0	1	0	1	0	0	0	0	0	1	0
2064	Education	0	1	0	1	1	0	1	0	1	1	1	0	1	0	1	0	0	1	0	1	0	0	0	0	0	0	1	1	0	1	1	0	0	0	1	0	0	1	1	0	1	实验或准实验	0	0	0	0	0	0
2065	Education	0	1	0	1	1	0	1	0	0	1	1	0	1	0	1	0	0	0	0	1	0	0	0	0	0	0	1	1	1	1	1	0	0	0	1	1	1	1	1	0	1	实验或准实验	0	0	0	0	0	0
2066	Education	0	1	1	1	1	0	1	0	1	1	1	0	0	0	1	0	0	1	0	1	0	0	0	0	0	1	1	1	0	1	1	0	0	0	1	0	0	1	1	1	1	实验或准实验	0	0	0	0	0	0
2071	Psychology	0	1	0	1	1	0	1	0	0	1	1	0	1	0	0	0	0	0	0	1	0	0	0	0	1	1	1	1	1	1	1	1	1	1	1	1	1	1	1	0	1	1	0	0	0	0	0	0
2072	Psychology	0	1	0	1	1	0	1	0	0	1	1	0	0	0	0	0	0	1	0	1	0	0	0	0	0	1	1	1	0	1	1	1	1	1	1	1	1	1	1	0	1	1	0	0	0	0	0	0
2073	Psychology	1	1	1	1	1	0	0	1	1	1	1	1	0	0	0	0	0	1	0	1	0	1	0	0	0	1	1	0	0	1	1	1	1	1	1	1	1	1	1	1	1	1	0	0	0	0	0	0
2074	Psychology	0	1	1	1	1	0	1	0	1	1	1	0	0	0	0	0	0	0	0	1	0	0	0	0	0	1	1	0	0	1	1	1	1	1	1	1	1	1	1	0	1	1	0	0	0	0	0	0
2083	Education	0	0	0	0	1	0	1	0	1	1	1	0	0	0	0	0	会议论文	1	0	1	0	0	0	0	0	0	1	1	0	1	1	0	0	0	1	0	0	1	1	1	1	1	0	0	0	0	0	0
2091	Library Information Science	0	1	1	1	1	0	0	0	1	1	0	1	1	0	0	0	0	0	0	1	0	0	0	0	0	0	1	1	0	1	1	0	0	0	1	1	1	1	0	0	1	0	0	0	0	0	0	对照实验
2092	Education	0	0	1	1	1	0	1	0	0	1	0	0	1	0	0	0	0	0	0	1	0	0	0	0	0	0	1	1	0	1	1	0	0	0	1	0	0	1	0	0	1	0	0	0	0	0	0	实证研究
2095	Education	0	1	1	1	1	0	1	0	0	1	1	0	1	0	1	0	0	0	0	1	0	0	0	0	0	1	1	1	0	1	1	0	0	0	1	0	0	1	1	0	1	0	0	1	0	0	0	实验研究
2096	Education	0	1	0	0	1	0	1	0	0	1	0	0	0	0	0	0	0	1	0	1	0	1	1	0	0	1	1	1	0	1	1	0	0	0	0	0	0	1	1	1	0	1	0	0	0	0	0	0
2097	Education	1	1	0	0	1	0	1	0	0	1	0	0	1	0	0	0	0	1	0	1	0	0	0	0	0	1	1	1	0	1	0	0	0	0	0	1	1	0	0	0	0	0	0	1	0	0	0	0
2160	Psychology	0	1	0	0	1	0	1	0	0	1	1	0	0	0	0	0	0	1	0	1	0	0	0	0	0	1	0	0	0	1	1	1	1	1	1	1	1	1	1	1	0	0	0	1	0	0	0	0
2206	Psychology	1	1	1	0	1	0	1	0	0	1	1	0	0	0	0	0	0	1	1	1	0	1	1	0	0	1	1	1	0	1	1	1	1	1	1	1	1	1	1	1	0	1	0	0	0	0	0	0
2241	Education	0	1	0	0	1	0	1	0	0	1	1	0	1	0	0	0	0	1	0	1	0	0	0	0	0	1	1	1	0	1	1	1	0	1	0	0	0	0	0	0	0	1	0	0	0	0	0	0
2248	Education	0	1	0	0	1	0	1	0	0	1	1	0	0	0	1	0	0	1	0	1	0	0	0	0	0	1	1	1	0	1	1	1	1	1	1	1	1	1	1	1	0	1	0	0	0	0	0	0
78	Education	1	1	1	0	1	0	1	1	0	1	0	0	0	0	0	0	0	0	0	0	0	0	0	0	0	0	0	0	0	0	0	0	0	0	0	0	0	0	0	0	0	0	0	0	0	0	0	1
100	Education	0	1	0	0	1	0	0	0	0	1	0	0	0	1	0	0	0	0	0	0	0	0	0	0	0	1	1	1	1	1	1	1	1	0	0	0	0	0	0	0	0	1	0	0	0	0	0	0
101	Education	0	1	0	0	1	0	0	0	0	1	0	0	0	1	0	0	0	0	0	0	0	0	0	0	0	1	1	1	1	1	1	1	1	0	0	0	0	0	0	0	0	1	0	0	0	0	0	0
167	Education	1	0	0	0	1	0	1	0	0	1	0	0	0	0	0	0	0	0	0	1	0	0	0	0	0	0	0	0	0	0	0	0	0	0	1	0	0	1	1	1	0	0	0	0	0	0	1	0
227	Education	1	0	0	0	1	0	0	0	1	1	0	0	0	0	0	0	0	0	0	1	0	0	0	0	0	1	1	0	0	1	0	0	0	0	0	0	0	0	0	0	0	0	0	0	0	0	0	1
316	Education	0	1	0	0	1	0	0	0	0	1	1	0	0	0	0	0	0	0	0	1	0	0	0	0	0	0	0	0	0	0	0	0	0	0	1	0	0	0	1	1	0	1	1	1	0	0	0	0
425	Education	0	1	0	0	0	0	0	0	0	1	1	0	0	0	0	0	0	0	0	1	0	0	0	0	0	0	0	0	0	0	0	0	0	0	1	1	0	1	1	1	1	0	0	0	0	0	0	1
681	Psychology	0	1	1	1	1	0	1	0	1	0	0	0	0	0	0	0	0	0	0	0	0	0	0	0	0	1	1	1	0	1	0	0	0	0	1	0	0	1	1	1	1	0	0	0	0	0	0	1
1015	Education	1	1	1	1	1	0	1	1	0	1	0	0	0	0	0	0	0	0	0	1	0	0	0	0	0	1	1	0	0	1	1	0	0	0	1	0	0	1	1	1	1	1	1	1	0	0	0	0
1121	Psychology	0	0	0	0	1	0	0	0	0	1	0	0	0	0	0	0	0	0	0	1	0	0	0	0	0	1	1	0	0	1	0	0	0	0	0	0	0	0	0	0	0	0	0	0	0	0	0	0
1142	Education	0	0	0	0	1	0	0	0	0	1	0	0	0	0	0	0	0	0	0	0	0	0	0	0	0	1	1	1	0	0	1	0	0	0	1	0	0	0	1	0	0	1	0	0	0	0	0	0
1144	Education	1	0	0	0	1	0	0	0	0	1	1	0	0	0	0	0	0	0	0	1	0	0	0	0	0	1	1	1	0	1	1	0	0	0	0	0	0	0	0	0	0	0	0	0	0	0	0	0
1220	Education	1	0	0	0	1	0	1	0	0	1	1	1	1	0	0	0	0	1	0	1	0	0	0	0	0	1	1	1	0	1	1	0	0	0	1	1	1	1	1	1	0	1	0	0	0	0	0	0
1331	Education	1	0	0	0	1	0	0	0	0	1	0	0	0	0	0	0	0	0	0	1	0	0	0	0	0	1	1	1	0	1	1	1	1	0	0	0	0	0	0	0	0	0	0	0	0	0	1	0
1334	Education	1	0	0	0	1	0	0	0	0	1	1	1	0	0	0	0	0	1	0	1	0	0	0	0	0	1	1	1	0	0	1	1	1	1	0	0	0	0	0	0	0	1	1	0	0	0	0	0
1336	Education	1	0	0	0	1	0	0	0	0	1	1	0	0	0	1	0	0	0	0	1	0	0	0	0	0	1	1	1	0	1	1	1	1	1	0	1	1	0	0	0	0	1	0	0	0	0	0	0
1383	Psychology	1	1	1	0	1	0	0	0	0	1	1	1	1	0	0	0	0	1	0	1	1	0	0	0	0	1	1	1	0	1	1	1	1	1	0	1	1	0	0	0	0	1	0	0	0	0	0	0
1466	Psychology	1	1	1	1	1	0	1	0	0	1	1	0	0	0	0	0	0	0	0	1	0	0	0	0	0	1	1	0	0	1	1	0	0	0	0	0	0	0	0	0	0	1	0	0	0	0	0	0
1522	Psychology	0	1	0	0	1	0	0	0	0	1	1	0	0	0	0	0	0	0	0	1	0	0	0	0	0	1	1	1	1	1	1	0	0	0	0	0	0	0	0	0	0	0	0	0	0	0	1	0
[truncated: 91 more columns]

## Sheet: non-intervention reviews
Study ID	Citation	Basic information								MOOSE checklist																																		DART tool
		Number of authors	Literature source	Publication year	Date to search	Number of databases searched	Number of primary studies included	Sample Size	PRISMA citation	Report1	Report2	Report3	Report4	Report5	Report6	Report7	Report8	Report9	Report10	Report11	Report12	Report13	Report14	Report15	Report16	Report17	Report18	Report19	Report20	Report21	Report22	Report23	Report24	Report25	Report26	Report27	Report28	Report29	Report30	Report31	Report32	Report33	Report34	Report1	Report2	Report3a	Report3b	Report3c	Report4a
1	Wu, Q., Zheng, P. Y., & Liu, X. H. (2017). The relationship between phonological awareness and early reading in Chinese children aged 3-12: Evidence from a meta-analysis [3-12岁儿童对汉语声、韵、调的意识与早期阅读的关系:基于元分析的证据]. Psychology and Behavior Research, 15(05), 643-653.	3	CSSCI	2017	NR	3	59	12514	NR	Yes	Yes	Yes	Yes	No	Yes	No	No	No	Yes	No	No	No	No	No	No	Yes	No	No	No	No	Yes	Yes	Yes	No	Yes	No	No	No	No	Yes	Yes	Yes	Yes	Yes	Yes	Yes	Yes	No	Yes
2	Zhou, J., Yu, F., & Guo, L. P. (2014). Language Ability and False-belief: A Meta-analysis on Children Aged 3-6 in China. [3-6岁汉语儿童语言能力与错误信念理解关系的元分析]. Advances in Psychological Science, 22(06),911-917.	3	CSSCI	2014	NR	2	19	1581	NR	Yes	No	Yes	Yes	No	Yes	No	Yes	No	Yes	No	Yes	No	No	No	No	Yes	Yes	Yes	No	No	Yes	Yes	Yes	Yes	Yes	No	No	No	No	Yes	Yes	Yes	No	Yes	Yes	Yes	Yes	Yes	Yes
6	Hu, Q. P. (2011). Meta-analysis on psychological investigation outcome for Chinese university students from 2001 to 2005.[2001-2005年中国大学生心理调查结果的meta分析]. Shanghai Journal of Preventive Medicine, 23(10), 490-493.	1	non-CSSCI	2011	NR	5	10	24111	NR	Yes	No	Yes	No	No	Yes	No	Yes	No	Yes	No	No	No	No	No	No	No	No	Yes	No	No	Yes	Yes	Yes	Yes	Yes	No	No	No	No	Yes	Yes	Yes	Yes	Yes	Yes	Yes	Yes	No	Yes
7	Shen, K., Huang, D., Liu, Q., & Zeng, X. T. (2017). Meta-Analysis of Mental Health Status of Medical Graduate Students in 2006-2016. [2006-2016年医学研究生心理健康状况的元分析]. Journal of Henan University (Medical Edition), 36(02),85-90.	4	non-CSSCI	2017	2016.11	3	20	9779	NR	Yes	No	Yes	No	No	Yes	No	Yes	No	Yes	No	No	No	No	No	No	No	No	Yes	No	No	Yes	Yes	Yes	No	Yes	No	Yes	No	No	Yes	Yes	Yes	Yes	Yes	Yes	Yes	Yes	No	Yes
8	Xie, Y. T., Zeng, S. L. (2019). Meta-analysis on Subjective Well-being of Floating Children in 2006-2017. [2006-2017年流动儿童主观幸福感Meta分析]. Chinese Health Service Management, 36(01),69-71.	2	non-CSSCI	2019	NR	4	7	5625	NR	Yes	No	Yes	Yes	Yes	Yes	No	Yes	No	Yes	No	No	No	Yes	No	No	Yes	No	Yes	No	No	Yes	No	Yes	No	Yes	Yes	Yes	No	No	Yes	Yes	Yes	Yes	Yes	Yes	Yes	Yes	No	Yes
9	Fu, H. H., He, X. Q., & Ye, Y. D. (2018). Meta-analysis of Mental Health Status of Parents of Sick Children from 2007 to 2017. [2007-2017年儿童患者家长心理健康状况的元分析]. Journal of Weifang Engineering Vocational College, 31(06),61-66.	3	non-CSSCI	2018	2018.2	2	30	2010	NR	Yes	No	Yes	Yes	No	Yes	No	Yes	No	Yes	No	No	No	No	No	No	Yes	No	No	No	No	Yes	Yes	Yes	No	Yes	Yes	Yes	No	No	Yes	Yes	Yes	Yes	Yes	Yes	Yes	Yes	No	Yes
10	Shen, K., Huang, D., Yang, Y.F., & Luo, T.H. (2020). Prevalence of suicidal ideation among medical students in mainland China during 2007 to 2020: ameta-analysis. [2007-2020年中国大陆医学生自杀意念发生率的Meta分析]. New Medicine, 30(06), 431-441.	4	non-CSSCI	2020	2020.1	4	39	92363	NR	Yes	No	Yes	Yes	Yes	Yes	No	Yes	No	Yes	No	No	No	Yes	No	No	Yes	Yes	Yes	No	Yes	Yes	Yes	Yes	Yes	Yes	No	Yes	No	Yes	Yes	Yes	Yes	Yes	Yes	Yes	Yes	Yes	No	Yes
11	Shen, J.X., & Wang, Y. (2020). Suicide attempts in Chinese mainland middle school students with suicidal ideation: A meta-analysisbetween 2009 and 2018. [2009-2018 年中国大陆中学生自杀意念者自杀尝试发生率的 Meta 分析]. Modern Preventive Medicine, 47(12), 2206-2210.	2	non-CSSCI	2020	2018.8	6	28	129399	NR	Yes	No	Yes	Yes	Yes	Yes	No	Yes	No	Yes	No	No	No	No	No	No	Yes	No	Yes	No	Yes	Yes	Yes	Yes	Yes	Yes	Yes	Yes	No	Yes	Yes	Yes	Yes	No	Yes	Yes	Yes	Yes	No	Yes
12	Wang, Q. Yu, Y. Yang, Y., & Yao, B.J. (2021). Mental health status of primary and secondary school teachers in 2010-2020:A Meta-analysis based on SCL-90 scores. [2010-2020年国内中小学教师心理健康状况：基于SCL-90分值的Meta分析]. Journal of Hotan Normal College, 40(05), 46-53.	4	non-CSSCI	2021	2020.12	4	31	33659	NR	Yes	No	Yes	Yes	Yes	Yes	No	Yes	No	Yes	No	No	No	No	No	No	Yes	No	Yes	No	No	Yes	No	Yes	No	Yes	No	No	No	No	Yes	Yes	Yes	No	Yes	Yes	Yes	Yes	No	Yes
13	Zhang, Y.L., Jin, J.J., &Yu, G.L. (2022). Prevalence of mental health problems among junior high school students in Chinese mainland from 2010 to 2020:A meta-analysis.[2010-2020 中国内地初中生心理健康问题检出率的元分析]. Advances in Psychological Science, 30(05), 965-977	3	CSSCI	2022	2020.12	2	95	196096	NR	Yes	No	Yes	Yes	Yes	Yes	No	Yes	No	Yes	No	No	No	No	No	No	Yes	Yes	Yes	No	No	Yes	Yes	Yes	No	Yes	Yes	Yes	No	No	Yes	Yes	Yes	Yes	Yes	Yes	Yes	Yes	No	Yes
14	Chen, Y.M., Zhang, Y.L., &Yu, G.L. (2022). Prevalence of mental health problems among college students in Chinese mainland from 2010 to2020:A meta-analysis. [2010-2020 中国内地大学生心理健康问题检出率的元分析]. Advances in Psychological Science, 30(05), 991-1004	3	CSSCI	2022	2020.12	2	237	407026	NR	Yes	No	Yes	Yes	Yes	Yes	No	Yes	No	Yes	No	No	No	No	No	No	Yes	Yes	Yes	No	No	Yes	Yes	Yes	No	Yes	Yes	Yes	No	No	Yes	Yes	Yes	Yes	Yes	Yes	Yes	No	No	Yes
15	Yu, X.Q., Zhang, Y.L., & Yu, G.L. (2022). Prevalence of mental health problems among senior high school students in main land of China from 2010 to 2020: A meta-analysis. [2010-2020 中国内地高中生心理健康问题检出率的元分析]. Advances in Psychological Science, 30(05), 978-990	3	CSSCI	2022	2020.12	2	99	217806	NR	Yes	No	Yes	Yes	Yes	Yes	No	Yes	No	Yes	No	No	No	No	No	No	Yes	Yes	Yes	No	No	Yes	Yes	Yes	No	Yes	Yes	Yes	No	No	Yes	Yes	Yes	Yes	Yes	Yes	Yes	Yes	Yes	Yes
16	Huang, X.X, Zhang, Y.L., & Yu, G.L. (2022). Prevalence of mental health problems among primary school students in Chinese mainland from 2010 to 2020:A meta analysis. [2010-2020 中国内地小学生心理健康问题检出率的元分析]. Advances in Psychological Science, 30(05), 953-964	3	CSSCI	2022	2020.12	2	34	94926	NR	Yes	No	Yes	Yes	Yes	Yes	No	Yes	No	Yes	No	No	No	No	No	No	Yes	Yes	Yes	No	No	Yes	Yes	Yes	No	Yes	Yes	Yes	No	No	Yes	Yes	Yes	Yes	Yes	Yes	Yes	Yes	Yes	Yes
30	Liao, Y.G., He, W. & Wu, Z.Z. (2017). A Meta analysis of the Relationship between Personality Dimensions in EPQ and Mental Health. [EPQ人格维度与中国人心理健康关系及其影响因素的元分析]. Chinese Journal of Clinical Psychology, 25 (02), 342-346+314.	3	CSSCI	2017	NR	2	299	171131	NR	Yes	No	Yes	Yes	Yes	Yes	No	Yes	No	Yes	No	No	No	No	No	No	Yes	Yes	Yes	No	No	Yes	Yes	Yes	No	Yes	No	Yes	No	No	Yes	Yes	Yes	Yes	Yes	Yes	Yes	Yes	No	Yes
32	Chi, M.M., Liu, S.J., Cai, Z.H., Luo, B. & Lu, Q. (2021). A Meta-analysis of the Mediating Effect and Boundary Conditions of lT Alignment on the Relationship between IT Governance and Firm Performance. [IT匹配在IT治理和企业绩效间的中介作用和边界条件研究：基于元分析技术的探索]. Nankai Management Review, 24(03), 115-129.	5	CSSCI	2021	2019.5	9	96	9482	NR	Yes	No	Yes	Yes	Yes	Yes	No	Yes	No	Yes	No	No	No	No	Yes	No	Yes	Yes	No	No	No	Yes	No	Yes	No	Yes	No	Yes	No	No	Yes	Yes	Yes	Yes	Yes	Yes	Yes	Yes	No	Yes
34	Yu, Q., Zhang, X.R., Wu, S.N., & Tai, Y.F. (2020). Meta-analysis of the Correlation Between Mendeley and Traditional Citation Index. [Mendeley与传统引用指标相关性的元分析]. Intelligence Journal, 39(02), 191-198	4	CSSCI	2020	2019.3	9	39	166	NR	Yes	No	Yes	Yes	Yes	No	No	Yes	No	Yes	No	No	No	Yes	No	No	Yes	Yes	Yes	No	No	Yes	Yes	Yes	No	Yes	Yes	Yes	No	No	Yes	Yes	Yes	Yes	Yes	Yes	Yes	Yes	No	Yes
123	Chen, H.Z., Liu, S.X., & Mei, Q. (2020). Meta analysis of the impact of safety leadership on employee safety behavior. [安全领导力对员工安全行为影响的元分析]. Chinese Safety Science Journal, 30(05), 7-13.	3	non-CSSCI	2020	2019.7	7	55	NR	NR	Yes	Yes	Yes	Yes	Yes	Yes	No	Yes	No	Yes	No	Yes	No	No	No	No	Yes	No	Yes	No	No	Yes	Yes	Yes	No	Yes	No	No	No	No	No	Yes	No	No	Yes	Yes	Yes	Yes	Yes	Yes
133	Liu, F.L., & Su, Y.J. (2017). Association between Use of Violent Media and Empathy in Children and Adolescents:A Meta-Analvsis. [暴力媒体使用与儿童青少年共情关系的元分析]. Psychology: Technology and Applications, 5(10), 586-595.	2	non-CSSCI	2017	NR	4	24	20081	NR	Yes	No	Yes	Yes	Yes	Yes	No	Yes	No	Yes	No	No	No	No	No	No	Yes	No	Yes	No	No	Yes	Yes	Yes	No	Yes	No	Yes	No	No	Yes	Yes	Yes	Yes	Yes	Yes	Yes	Yes	No	Yes
135	Shao, R., Teng, Z.j., & Liu, Y.l. (2019). How violent video games affect prosocial outcomes:A meta-analysis. [暴力视频游戏对个体亲社会性的影响:一项元分析]. Advances in Psychological Science, 27(03), 453-464.	3	CSSCI	2019	NR	5	24	18554	NR	Yes	No	Yes	Yes	No	Yes	No	Yes	No	Yes	No	Yes	No	Yes	No	No	Yes	No	Yes	No	No	Yes	Yes	Yes	No	Yes	No	No	Yes	No	Yes	Yes	Yes	Yes	Yes	Yes	Yes	Yes	Yes	Yes
148	Huang, Q.f., Tang, N.Y., Chen, Z.J., & Ge, M.L. (2017). Effect of Transformational Leadership on Employee Creativity---A Meta-analytic Test of Selfdetermination Theory and Social Cognitive Theory. [变革型领导对员工创新行为影响的研究——基于自我决定理论和社会认知理论的元分析检验]. Research and Development Management, 29(04), 73-80+126.	4	CSSCI	2017	2016.3	1	90	71362	NR	Yes	Yes	Yes	Yes	Yes	Yes	No	Yes	No	Yes	No	No	No	No	No	No	Yes	Yes	No	No	No	Yes	Yes	Yes	No	Yes	Yes	Yes	No	No	Yes	Yes	Yes	Yes	Yes	Yes	Yes	Yes	No	Yes
150	Zhu, H., & Zhou, G.G. (2016). Is Transformational Leadership Beneficial?---A Meta-analysis on the Relationship between Transformational Leadership and Organizational Performance. [变革型领导行为有效吗?——基于Meta分析的变革型领导与组织绩效关系的研究]. Management Review, 28(07), 179-187.	2	CSSCI	2016	2013.8	5	43	7817	NR	Yes	Yes	Yes	Yes	Yes	No	No	Yes	Yes	Yes	No	Yes	No	No	No	No	Yes	Yes	Yes	No	No	Yes	Yes	Yes	No	Yes	No	Yes	No	No	Yes	Yes	Yes	Yes	Yes	Yes	Yes	Yes	Yes	Yes
156	Huang, Z.X., Yuan, J., & Zhou, C.L.(2019). Can Transformative and Transactional Hotel Managers Bring Satisfied Staff ? Meta-Analysis. [变革型与交易型酒店领导能带来满意的员工吗?——基于元分析的证据]. Tourism Science, 33(06), 77-92.	3	CSSCI	2019	2017.1	10	21	24124	NR	Yes	Yes	Yes	Yes	Yes	No	No	No	No	Yes	No	No	No	No	No	No	Yes	Yes	Yes	No	No	Yes	Yes	Yes	No	Yes	No	Yes	No	No	Yes	Yes	Yes	Yes	Yes	Yes	Yes	Yes	No	Yes
174	Xue, M.X., & Shu, M. (2019). Meta-Analysis on Differences in Mental Health Status of College Students with Different Characteristics. [不同特征大学生心理健康状况差异的Meta分析].Journal of Lanzhou Petrochemical Polytechnic, 19(03), 35-40.	2	non-CSSCI	2019	NR	3	11	9349	NR	Yes	No	Yes	Yes	No	Yes	No	Yes	No	Yes	No	No	No	No	No	No	Yes	No	Yes	No	No	Yes	Yes	Yes	Yes	No	No	No	No	No	Yes	Yes	No	Yes	Yes	Yes	Yes	Yes	No	Yes
177	Yao, Y.S., Kang, Y.W., Gong, W.Z., Chen, Y., & Zheng, L. (2011). MHT Scale of Adolescent with Different Gender: A Meta-analysis. [不同性别青少年MHT量表的Meta分析]. Chinese Journal of Evidence Based Medicine, 11(02), 211-219.	5	non-CSSCI	2011	2009.12	4	27	22208	NR	Yes	No	Yes	Yes	Yes	Yes	No	Yes	No	Yes	No	No	No	No	No	No	Yes	Yes	No	No	No	Yes	Yes	Yes	Yes	No	No	No	No	No	Yes	Yes	Yes	Yes	Yes	Yes	Yes	Yes	No	Yes
180	Guan, S.Q., Zhang, Y., Wang, B.B., & Li, L.H. (2019). Factors Affecting Herders' Satisfaction of Grassland Eco-Compensation and Awarding Policymplementation:A Meta-analysis. [草原生态补奖政策满意度影响因素的meta分析]. Chinese Journal of Grassland, 41(05), 134-143.	4	non-CSSCI	2019	2018.12	7	13	2074	NR	Yes	No	Yes	Yes	Yes	Yes	No	Yes	No	Yes	No	No	No	Yes	No	No	Yes	No	Yes	No	No	Yes	No	Yes	Yes	Yes	No	Yes	No	No	Yes	Yes	Yes	Yes	Yes	Yes	Yes	Yes	No	Yes
181	Huang, Y.C., & Yao, S.J. (2010). Product Innovation and Performance: Research on Direct Effect Based on Meta-Analysis. [产品创新与绩效:基于元分析的直接效应研究]. Journal of Management, 7(07), 1027-1031.	2	CSSCI	2010	NR	5	19	NR	NR	Yes	No	Yes	Yes	No	No	No	No	No	Yes	No	No	No	No	No	No	Yes	No	Yes	No	No	Yes	Yes	Yes	No	No	No	Yes	Yes	No	No	Yes	Yes	Yes	Yes	Yes	Yes	Yes	No	Yes
185	Li, M.X., Su, J.L., Hu, C., Li, Z.Y., & Wen, M. (2020). Research on the lnfluencing Factors of lnnovation Performance of lndustry-University-Research Institute Based on Meta-analysis. [产学研合作创新绩效影响因素元分析研究]. Science and Technological Progress and Policy, 37(06), 61-69.	5	CSSCI	2020	2019.12	3	34	7816	NR	Yes	Yes	Yes	Yes	No	No	No	Yes	Yes	Yes	No	No	No	Yes	No	No	Yes	No	No	No	No	Yes	Yes	Yes	No	Yes	No	Yes	Yes	No	No	Yes	Yes	Yes	Yes	Yes	Yes	Yes	No	Yes
187	Yu, X.W., Tu, Y.Y., & Jiang, T.Y. (2017). Study on the Relationship between University-lndustry Collaborations and lnnovation Performance Based on Meta Analysis. [产学研合作与创新绩效关系的META分析]. Science and Technology Management Research, (06), 98-105.	3	CSSCI	2017	2013.12	8	45	NR	NR	Yes	Yes	Yes	Yes	Yes	No	No	Yes	No	Yes	No	No	No	No	No	No	Yes	No	Yes	No	No	Yes	Yes	Yes	No	Yes	Yes	No	Yes	No	Yes	Yes	Yes	Yes	Yes	Yes	Yes	Yes	No	Yes
189	Ke, Q., Sun, J.J., & Cheng, Y. (2015). The Impact of Field Independence Field Dependence Cognitive Style on Information Search Performance: A Meta-analysis Study.[场独立-场依存认知风格对信息搜寻绩效影响:元分析研究]. Journal of the China Societty for Scientific and Technical Information, 34(06), 646-661.	3	CSSCI	2015	2014.1	6	11	NR	NR	Yes	No	Yes	No	Yes	No	No	Yes	No	Yes	No	No	No	No	No	No	Yes	Yes	Yes	No	No	Yes	No	Yes	Yes	Yes	No	No	No	No	Yes	Yes	Yes	Yes	Yes	Yes	Yes	Yes	No	Yes
192	Wu, M.Y., & H, T.H. (2019). Meta analysis of the mental health status of urban empty nest elderly. [城市空巢老人心理健康状况元分析]. Chinese Journal of Gerontology, 39(07), 1755-1757.	2	non-CSSCI	2019	NR	2	14	4179	NR	Yes	No	Yes	Yes	No	Yes	No	No	No	Yes	No	No	No	No	No	No	Yes	No	No	No	No	Yes	Yes	Yes	No	Yes	No	Yes	No	No	No	Yes	Yes	No	Yes	Yes	Yes	Yes	No	Yes
195	Zhang, J.H., & Yao, M.L. (2011). A Comparative Study of the Difference in Subjective Wel-Being Between Urban and Rural CollegeStudents:A Meta-Analysis. [城乡大学生主观幸福感指标的差异比较:基于元分析的视角]. Chinese Journal of Special Education, (08), 72-76	2	CSSCI	2011	2010.1	5	29	14332	NR	Yes	No	Yes	Yes	No	Yes	No	No	No	Yes	No	No	No	Yes	No	No	Yes	No	No	No	No	No	Yes	Yes	No	No	Yes	Yes	No	No	Yes	Yes	Yes	No	Yes	Yes	Yes	Yes	No	Yes
198	Li, Y.L. (2021). Meta Analysis of the lmpact of Social Support on Depression among Chinese Junior Students. [初中生社会支持对抑郁影响的Meta分析]. Shanghai Education Research, (12), 46-49+58.	1	non-CSSCI	2021	2021.6	7	35	23147	NR	Yes	No	Yes	Yes	Yes	Yes	No	Yes	No	Yes	No	No	No	No	No	No	Yes	Yes	Yes	No	Yes	Yes	Yes	Yes	No	Yes	No	Yes	No	Yes	Yes	Yes	Yes	No	Yes	Yes	Yes	Yes	No	Yes
199	Li, N., & Zhuang, Y.K. (2022). The Relationship between Perceived Discrimination and Mental Health among Disadvantaged Students: A Meta-analysis Based on Local Samples. [处境不利学生歧视知觉与心理健康的关系:基于本土样本的元分析]. Educational Research and Experiments, (01), 103-112	2	non-CSSCI	2022	2021.4	8	68	96758	NR	Yes	Yes	Yes	Yes	Yes	Yes	No	Yes	No	Yes	No	No	No	No	No	No	Yes	Yes	Yes	No	Yes	Yes	Yes	Yes	No	Yes	No	Yes	No	No	Yes	Yes	Yes	No	Yes	Yes	Yes	Yes	No	Yes
204	Yan, Y., Wu, H.M., Shen, H.Y., & Tong, J. (2019). Characteristics of Autobiographical Memory in Traumatized Individuals-a Meta Analysis. [创伤个体自传体记忆的特征及其理论解释的Meta分析]. Neural Injury and Functional Reconstruction, 14(04), 179-184.	4	non-CSSCI	2019	NR	7	22	1811	NR	Yes	No	Yes	Yes	Yes	No	No	No	No	Yes	No	Yes	No	No	No	No	Yes	No	Yes	No	No	Yes	Yes	Yes	No	Yes	No	Yes	No	No	Yes	Yes	Yes	No	Yes	Yes	Yes	Yes	Yes	Yes
207	Liu, T., & Zhang, H.X. (2019). The lmpact of Openness on Enterprise's lnnovation Performance: A Meta-analysis. [创新开放度对企业创新绩效的影响:一项Meta分析]. Science and Technology Progress and Policy, 36(08), 93-100.	2	CSSCI	2019	NR	8	38	13005	NR	Yes	Yes	Yes	Yes	Yes	No	No	No	Yes	Yes	No	No	No	No	No	No	Yes	Yes	Yes	No	No	Yes	Yes	Yes	No	Yes	No	Yes	No	No	Yes	Yes	Yes	Yes	Yes	Yes	Yes	Yes	No	Yes
209	Yan, C., Huang, S.S., & Huang, Z.X. (2020). Meta-Analysis of the Relationship Between lnnovation Openness and lnnovation Performance. [创新开放度与创新绩效关系的元分析]. Research and Development Management, 32(06), 177-190.	3	CSSCI	2019	NR	8	82	141448	NR	Yes	Yes	Yes	Yes	No	Yes	No	No	Yes	Yes	No	Yes	No	No	No	No	Yes	Yes	No	No	No	Yes	Yes	Yes	No	Yes	No	Yes	No	No	Yes	Yes	Yes	Yes	Yes	Yes	Yes	Yes	Yes	Yes
211	Ruan, P.N., Luan, M.X., Wei, Y.F., & Liu, X.Y. (2019). The lnfluencing Factors of Knowledge Transfer in Innovation Network: A Meta-Analysis. [创新网络组织间知识转移影响因素元分析]. Research and Development Management, 36(18), 7-14	4	CSSCI	2019	NR	5	80	5621	NR	Yes	No	Yes	Yes	No	Yes	No	No	No	Yes	No	No	No	No	No	No	Yes	No	Yes	No	No	Yes	No	Yes	No	Yes	No	Yes	No	No	Yes	Yes	Yes	No	Yes	Yes	Yes	Yes	No	Yes
213	Ma, R. (2020). Can lnnovative Teaching Methods lmprove College Students' Critical Thinking?---Meta-analysis ofCollege Teaching in China. [创新性教学方法能够提高大学生的批判性思维能力吗？——来自中国高校教学的Meta分析]. Education Teaching Forum, (44), 10-13.	1	non-CSSCI	2020	2020.5	3	19	1113	NR	Yes	Yes	Yes	Yes	Yes	Yes	No	Yes	No	Yes	No	No	No	No	No	No	Yes	No	Yes	No	No	Yes	Yes	Yes	No	Yes	No	Yes	No	No	Yes	Yes	Yes	No	Yes	Yes	Yes	Yes	No	Yes
214	Zhang, X., & Hu, L.N. (2013). A Study on the Boundary Conditions of the Relationship between the Entrepreneurial Orientation andthe Business Performance. [创业导向对企业绩效影响关系的边界条件研究-基于元分析技术的探索]. Techniques Management World, (06), 99-110+188.	2	CSSCI	2013	NR	2	131	34957	NR	Yes	Yes	Yes	Yes	No	No	No	No	No	Yes	No	Yes	No	No	No	No	Yes	Yes	Yes	No	No	Yes	Yes	Yes	No	No	No	Yes	No	No	Yes	Yes	Yes	Yes	Yes	Yes	Yes	Yes	Yes	Yes
219	Ge, A. (2022). The influence of entrepreneurship education on college students’ entrepreneurial intention-Based on Meta-analysis research. [创业教育对大学生创业意向的影响——基于元分析的研究]. The Theory and Practice of Innovation and Entrepreneurship, 13(3), 29-35.	1	non-CSSCI	2022	NR	4	29	16898	NR	Yes	Yes	Yes	Yes	Yes	No	No	No	No	Yes	No	No	No	No	No	No	Yes	No	Yes	No	No	Yes	Yes	Yes	No	No	No	Yes	No	No	Yes	Yes	Yes	Yes	Yes	Yes	Yes	Yes	No	Yes
222	Zhu, X.M., Li, Y., Xiao, B. & Miao, S.J. (2021). The lmpact of Entrepreneurial Network on New Venture Performance: A Research Based on Meta analysis. [创业网络对新企业绩效的影响——基于元分析的研究]. Foreign Economics and Management, 43(06), 120-137.	4	CSSCI	2021	NR	5	67	NR	NR	Yes	Yes	Yes	Yes	Yes	No	No	No	No	Yes	No	Yes	No	No	No	No	Yes	No	Yes	No	No	Yes	No	Yes	No	No	No	Yes	No	No	Yes	Yes	Yes	Yes	Yes	Yes	Yes	Yes	Yes	Yes
224	Hu, W.B., Jiao, K.L., Zhang, Y.H. & Zhang, Q. (2022). A Meta-analysis on the Multilevel Boundary Conditions of the Relationship between Entrepreneurs' Human Capital and Business Performance. [创业者人力资本与企业绩效关系及多层次边界条件研究——基于经验视角的元分析]. Management Review, 34(07), 81-94.	4	CSSCI	2022	2021.12	6	184	659615	NR	Yes	Yes	Yes	Yes	Yes	No	No	Yes	No	Yes	No	Yes	No	No	No	No	Yes	Yes	Yes	No	No	Yes	Yes	Yes	No	Yes	No	Yes	No	No	Yes	Yes	Yes	Yes	Yes	Yes	Yes	Yes	Yes	Yes
226	Yang, J. (2016). The lnfluence of Entrepreneurship Policy,Entrepreneurship Education on the Entrepreneurial lntention ofUniversity Students---Based on the Meta-analysis of lnfluence Factors of Chinese University Students Entrepreneurial Intention for the Past Decade in the Mainland. [创业政策、创业教育对大学生创业意愿的影响——基于中国大陆近十年大学生创业意愿影响因素的元分析]. Chongqing Higher Education Research, 4(04), 15-23.	1	non-CSSCI	2016	NR	4	19	15852	NR	Yes	No	Yes	Yes	No	Yes	No	No	No	Yes	No	No	No	No	No	No	Yes	No	Yes	No	No	Yes	Yes	Yes	No	Yes	No	Yes	No	No	Yes	Yes	Yes	Yes	Yes	Yes	Yes	Yes	No	Yes
234	Wang, J., Chen, J.Z., & Gao, S. (2014). A Meta-analysis of Compulsive Buying: from the View of Materialism. [从物质主义价值观视角看强迫性购物:一项元分析]. Chinese Journal of Clinical Psychology, 22(03), 451-456.	3	CSSCI	2014	NR	10	36	13073	NR	Yes	No	Yes	Yes	Yes	No	No	No	No	Yes	No	No	No	No	No	No	Yes	No	Yes	No	No	Yes	Yes	Yes	No	Yes	No	Yes	No	No	Yes	Yes	Yes	No	Yes	Yes	Yes	Yes	Yes	Yes
239	Zhang, Y.T., & Yu, S.S. (2022). Promotion or Hindrance? Research on the Relationship between lnternationalization Speed andEnterprise Performance: Based on Meta Analysis Method. [促进还是阻碍?国际化速度与企业绩效的关系研究——基于Meta分析方法]. Journal of Shandong University of Finance and Economics, 34(05), 110-120.	2	non-CSSCI	2022	NR	6	40	10772	NR	Yes	Yes	Yes	Yes	No	No	No	No	No	Yes	No	No	No	No	No	No	Yes	Yes	Yes	No	No	Yes	Yes	Yes	No	Yes	No	Yes	No	No	Yes	Yes	Yes	Yes	Yes	Yes	Yes	Yes	No	Yes
242	Zhang, J.J., Zhao, Y., & Zhou, K.J. (2019). A Meta-analysis of the Relationship Between Big Three Personalities and Job Burnout. [大三人格维度与职业倦怠关系的元分析]. Journal of Neijiang Normal University, 34(02), 22-30+42.	3	non-CSSCI	2019	NR	4	23	10803	NR	Yes	No	Yes	Yes	No	No	No	No	No	Yes	No	No	No	No	No	No	Yes	No	Yes	No	No	Yes	Yes	Yes	No	Yes	No	Yes	No	No	Yes	Yes	Yes	Yes	Yes	Yes	Yes	Yes	No	Yes
248	Weng, Q.X., Peng, C.H., Cao, W.L., & Xi, Y.M. (2016). The Relationship between Big-five Personality and Subiective Career Success:A Meta-analysis of the Prior 15-year Researches. [大五人格与主观职业成功的关系:对过去15年研究的元分析]. Management Review, 28(01), 83-95.	4	CSSCI	2016	NR	13	16	17331	NR	Yes	Yes	Yes	Yes	Yes	No	No	No	No	Yes	No	No	No	No	No	No	Yes	Yes	Yes	No	No	Yes	Yes	Yes	No	Yes	No	No	No	No	Yes	Yes	Yes	Yes	Yes	Yes	Yes	Yes	Yes	Yes
251	Qu, L.L., & Shao, J.Y. (2021). The Relationship Between University Teachers’ Emotional Labor, Job Satisfaction and BurnoutBased on Meta-Analysis of Empirical Study Since the 21st Century. [大学教师情绪劳动与工作满意度、职业倦怠的关系——基于21世纪以来国内外实证研究的元分析]. Chongqing Higher Education Research, 9(06), 67-77.	2	CSSCI	2021	2019.12	9	83	7624	NR	Yes	Yes	Yes	Yes	Yes	Yes	No	Yes	No	Yes	No	No	No	No	No	No	Yes	No	Yes	No	No	Yes	Yes	Yes	No	Yes	No	Yes	No	No	Yes	Yes	Yes	Yes	Yes	Yes	Yes	Yes	No	Yes
255	Ding, F., & Wang, Z.Q. (2012). Meta analysis of gender differences in achievement motivation among college students.[大学生成就动机性别差异的元分析]. Academic Theory, (09), 111-112.	2	non-CSSCI	2012	NR	2	11	NR	NR	Yes	No	Yes	Yes	No	Yes	No	No	No	Yes	No	No	No	No	No	No	Yes	No	Yes	No	No	Yes	Yes	Yes	No	No	No	No	No	No	Yes	Yes	Yes	No	Yes	Yes	Yes	Yes	No	Yes
258	Fang, F. (2018). A Meta-Analysis of College Students' Self-Consistency and Congruence. [大学生的自我和谐——基于自我和谐量表调查结果的元分析]. Journal of Jimei University (Education Science Edition), 19(01), 17-20.	1	non-CSSCI	2018	NR	1	132	57605	NR	Yes	No	Yes	Yes	No	Yes	No	Yes	No	Yes	No	No	No	No	No	No	Yes	No	Yes	No	No	Yes	Yes	Yes	No	Yes	No	No	No	No	Yes	Yes	Yes	Yes	Yes	Yes	No	Yes	No	Yes
259	Xiong, Y.Q., & Niu, X.C. (2022). Does Part-Time Job of College Students Affect Academic Achievements? Evidence from A Meta Analysis. [大学生兼职影响其学业成绩吗?--来自元分析的证据]. Fudan Education Forum, 20(01), 62-70.	2	CSSCI	2022	2021.5	9	32	55973	NR	Yes	No	Yes	Yes	Yes	Yes	No	Yes	No	Yes	No	Yes	No	No	No	No	Yes	Yes	Yes	No	No	Yes	Yes	Yes	No	Yes	No	Yes	Yes	No	Yes	Yes	Yes	No	Yes	Yes	Yes	Yes	Yes	Yes
261	Wang, H.X., & Xin, C. (2009). Study on Anxiety of College Students by Meta-analysis. [大学生焦虑研究的元分析]. Journal of Shangqiu Vocational and Technical College, 8(06), 28-30.	2	non-CSSCI	2009	2008.3	2	22	4921	NR	Yes	No	Yes	Yes	No	Yes	No	Yes	Yes	Yes	No	Yes	No	No	Yes	Yes	Yes	Yes	Yes	No	No	Yes	Yes	Yes	No	Yes	No	Yes	No	No	Yes	Yes	Yes	No	Yes	Yes	Yes	Yes	Yes	Yes
264	Guo, Y., & He, X.C. (2017). Meta-analysis of the Relationship between College Students' Social Support and Mobile PhoneAddiction in China. [大学生社会支持与手机依赖的关系——基于中国样本的元分析]. Journal of Sichuan Normal University (Social Sciences Edition), 44(06), 91-101.	2	CSSCI	2017	2017.5	3	36	22456	NR	Yes	No	Yes	Yes	No	Yes	No	Yes	No	Yes	No	No	No	No	No	No	Yes	Yes	Yes	No	No	Yes	Yes	Yes	Yes	Yes	No	Yes	No	No	Yes	Yes	Yes	Yes	Yes	Yes	Yes	Yes	No	Yes
265	Yang, C.X., Zhang. D.J., Liang, Y.H., & Hu, T.Q. (2016). Relationship between social support and depression among college students in China:A meta-analysis. [大学生社会支持与抑郁情绪关系的meta分析]. Chinese Mental Health Journal, 30(12), 939-945.	4	CSSCI	2016	NR	7	92	44225	NR	Yes	No	Yes	Yes	No	Yes	No	No	No	Yes	No	No	No	No	No	No	Yes	Yes	Yes	No	No	Yes	Yes	Yes	No	Yes	No	Yes	No	No	Yes	Yes	Yes	Yes	Yes	Yes	Yes	Yes	No	Yes
267	Yang, J. (2017). A Meta-analysis of the Relationship between Students' Time Management and Subjective Well-being. [大学生时间管理倾向与主观幸福感的元分析]. Chongqing Higher Education Research, 5(02), 65-74.	1	non-CSSCI	2017	NR	5	17	9396	NR	Yes	Yes	Yes	Yes	Yes	Yes	No	Yes	No	Yes	No	No	No	No	No	No	Yes	No	Yes	No	No	Yes	Yes	Yes	Yes	Yes	No	Yes	No	No	Yes	Yes	Yes	Yes	Yes	Yes	Yes	Yes	No	Yes
268	Pan, H., Zhang, M., & Huang, J.R. (2020). Meta-analysis of relationship between mobile phone dependence and loneliness of college students. [大学生手机依赖与孤独感关系的meta分析]. Occup and Health, 36(09), 1272-1276.	3	non-CSSCI	2020	2019.1	7	64	35797	NR	Yes	No	Yes	Yes	No	Yes	No	Yes	No	Yes	No	Yes	No	No	No	No	Yes	Yes	Yes	No	No	Yes	Yes	Yes	Yes	Yes	Yes	Yes	No	No	Yes	Yes	No	Yes	Yes	Yes	Yes	Yes	Yes	Yes
269	Xu, X.L., & Yao, L. (2013). A meta-analysis study on gender differences in outward aggression among college students.[大学生外向攻击性别差异的元分析研究]. Journal of Campus Life and Menthal health, 11(03), 170-172.	2	non-CSSCI	2013	NR	3	9	5033	NR	Yes	No	Yes	Yes	No	Yes	No	Yes	No	Yes	No	No	No	No	No	No	Yes	No	Yes	No	No	Yes	Yes	Yes	No	Yes	Yes	No	No	No	Yes	Yes	No	No	Yes	Yes	Yes	Yes	No	Yes
272	Wang, D.X., & Tian, X.Y.(2019). A Meta-analysis of the Major lnfluencing Factor s of College Students' School ldentity. [大学生学校认同主要影响因素的元分析]. Journal of Bingtuan Education Institute, 29(02), 49-52+84.	2	non-CSSCI	2019	NR	3	10	4683	NR	Yes	No	Yes	Yes	Yes	Yes	No	Yes	No	Yes	No	Yes	No	No	No	No	Yes	No	Yes	No	No	Yes	Yes	Yes	Yes	No	No	No	No	No	Yes	Yes	Yes	No	Yes	Yes	Yes	Yes	Yes	Yes
274	Tong, X. (2020). The Relationship Between Parenting Style and Academic Procrastination of College Students: A Metaanalysis based on Chinese Quantitative Study. [大学生学业拖延与父母教养方式的关系:基于我国定量研究的元分析]. Higher Education Exploration, (03), 36-42.	1	CSSCI	2020	NR	7	19	7769	NR	Yes	No	Yes	Yes	Yes	Yes	No	Yes	No	Yes	No	Yes	No	Yes	No	No	Yes	Yes	Yes	No	No	Yes	Yes	Yes	No	Yes	No	Yes	No	No	Yes	Yes	Yes	Yes	Yes	Yes	Yes	Yes	Yes	Yes
275	Feng, F.L., Wang, Z.R., & Feng, Z.N. (2016). A Meta-analysis of gender differences in attitudes toward seeking professional psychological help. [大学生寻求专业性心理帮助态度的性别差异Meta分析]. Chinese Journal School Health, 37(03), 383-386+390.	3	non-CSSCI	2016	2015.6	6	10	5258	NR	Yes	No	Yes	Yes	No	Yes	No	Yes	No	Yes	No	No	No	No	No	No	Yes	Yes	Yes	No	Yes	Yes	Yes	Yes	Yes	Yes	No	No	No	No	Yes	Yes	Yes	No	Yes	Yes	Yes	Yes	Yes	Yes
278	Liao, Y.G. (2016). Meta- analysis on College Students' Coping Style. [大学生应对方式的元分析]. Journal of Jimei University (Education Science Edition), 17(02), 57-61.	1	non-CSSCI	2016	NR	3	301	151787	NR	Yes	No	Yes	Yes	Yes	Yes	No	Yes	No	Yes	No	Yes	No	No	No	No	Yes	Yes	Yes	No	No	Yes	Yes	Yes	No	Yes	No	Yes	No	No	Yes	Yes	Yes	Yes	Yes	Yes	Yes	Yes	Yes	Yes
279	Li, J., Xin, C.F., & Yu, G.L. (2016). A Meta analysis of career decision-making self-efficacy of college students.[大学生职业决策自我效能感的元分析]. Chinese Jounral Applied Psychology, 22(01), 48-57.	3	CSSCI	2016	2015.6	2	58	26501	NR	Yes	No	Yes	Yes	Yes	Yes	No	Yes	No	Yes	No	No	No	No	No	No	Yes	Yes	Yes	No	No	Yes	Yes	Yes	Yes	Yes	No	Yes	No	No	Yes	Yes	Yes	No	Yes	Yes	Yes	Yes	No	Yes
285	Kou, M.R., Feng, Z.Y., & Yang, X.G. (2018). Influencing factors of suicidal ideation of college students: a Meta-analysis. [大学生自杀意念影响因素Meta分析]. Chinese Preventive Medicine, 19(07), 520-526.	3	non-CSSCI	2018	2017.6	3	30	66752	NR	Yes	No	Yes	Yes	No	Yes	No	Yes	No	Yes	No	No	No	No	No	No	Yes	Yes	Yes	No	Yes	Yes	Yes	Yes	Yes	No	No	Yes	No	No	Yes	Yes	Yes	No	Yes	Yes	Yes	Yes	No	Yes
286	Xie, Y., Han, Q.Y., Tong, F.F., Wang, Y.Q., & Zhao, H.G. (2016). Self-efficacy in College Students: A Meta-Analysis. [大学生自我效能感的Meta分析]. Chinese Journal of Health Psychology, 24(03), 406-409.	5	non-CSSCI	2016	NR	3	21	NR	NR	Yes	No	Yes	Yes	No	Yes	No	Yes	No	Yes	No	No	No	No	No	No	Yes	Yes	Yes	No	No	Yes	Yes	Yes	Yes	No	No	No	No	No	Yes	Yes	Yes	No	Yes	Yes	Yes	Yes	No	Yes
288	Gao, S., Zhang, X.K., & Xu, X.L.(2015). A Meta-Analysis of the Relationship between Self-esteem and Mental Health: the Sample of Chinese College Students. [大学生自尊与心理健康的元分析——以中国大学生为样本]. Advances in Psychological Science, 23(09), 1499-1507.	3	CSSCI	2015	NR	3	30	14673	NR	Yes	No	Yes	Yes	No	Yes	No	Yes	No	Yes	No	No	No	No	No	No	Yes	Yes	Yes	No	No	Yes	Yes	Yes	Yes	Yes	No	No	No	No	Yes	Yes	Yes	Yes	Yes	Yes	Yes	Yes	No	Yes
291	Hu, F. J. & Zhang, Q. L. (2009). A Meta-analysis of Reports Concerning SCL-90 of University Freshmen. [大学新生SCL-90调查结果的元分析]. Journal of Southwest University (Natural Science Edition), 31(02),152-155.	2	non-CSSCI	2009	NR	2	51	78036	NR	Yes	No	Yes	Yes	No	Yes	No	Yes	No	Yes	No	No	No	No	No	No	Yes	No	No	No	No	No	No	Yes	No	Yes	No	No	No	No	Yes	Yes	Yes	Yes	Yes	Yes	Yes	Yes	No	Yes
293	Zhao, Y.L., & Zhao, J.X.(2011). Gender Based Mental Health Meta-analysis of College Freshmen. [大学新生心理健康状况性别差异的Meta分析]. Journal of Dali University, 10(05),68-71.	2	non-CSSCI	2011	NR	1	37	110975	NR	Yes	No	Yes	Yes	No	Yes	No	Yes	No	Yes	No	No	No	No	No	No	Yes	No	No	No	No	Yes	Yes	Yes	No	Yes	No	No	No	No	Yes	Yes	Yes	No	Yes	Yes	Yes	Yes	No	Yes
295	Wang, X.J., Xu, B.L. & Zhao, D.D.(2020). Systematic evaluation of professional commitment level of college nursing students. [大专护生专业承诺水平的系统评价]. Psychological issue, 15(18), 71-73.	3	non-CSSCI	2020	2019.12	6	12	6746	NR	Yes	No	Yes	Yes	Yes	Yes	No	Yes	No	Yes	No	No	No	No	No	No	Yes	Yes	Yes	No	Yes	Yes	Yes	Yes	Yes	No	No	No	No	Yes	Yes	Yes	Yes	Yes	Yes	Yes	Yes	Yes	No	Yes
297	Ding, F.Q., & Wang, D.X.(2019). Empodied metaphors of moral concepts and its influential factors: A systematic review and meta analysis. [道德概念具身隐喻及其影响因素:来自元分析的证据]. Advances in Psychological Science, 27(09),1540-1555.	2	CSSCI	2019	2018.9	9	65	8659	NR	Yes	No	Yes	Yes	Yes	Yes	No	Yes	No	Yes	No	No	No	No	No	No	Yes	Yes	Yes	No	No	Yes	Yes	Yes	Yes	Yes	No	Yes	No	No	Yes	Yes	Yes	Yes	Yes	Yes	Yes	Yes	No	Yes
299	Su, Y.J., & Sun, F.F.(2014). A Meta-Analysis of the Moral Embodied Cognition. [道德具身性的元分析研究]. Journal of East China Normal University (Educational Science Edition), (02),88-96.	2	CSSCI	2014	NR	4	20	2962	NR	Yes	No	Yes	Yes	No	No	No	No	No	Yes	No	No	No	No	No	No	Yes	Yes	Yes	No	No	Yes	No	Yes	Yes	Yes	No	No	No	No	Yes	Yes	No	Yes	Yes	Yes	Yes	Yes	No	Yes
301	Shang, S.Y., & Su, Y.J.(2020). Association between moral cognition, moral emotion and prosocial behavior: Evidence from meta-analysis. [道德认知、道德情绪与亲社会行为的关系:来自元分析的证据]. Science China Presee, 65(19),2021-2031.	2	CSSCI	2019	2019.8	4	50	16906	NR	Yes	No	Yes	Yes	Yes	Yes	No	Yes	No	Yes	No	No	No	No	No	No	Yes	Yes	Yes	No	No	Yes	Yes	Yes	Yes	Yes	No	Yes	No	No	Yes	Yes	Yes	Yes	Yes	Yes	Yes	Yes	Yes	Yes
303	Wu, P., & Liu, H.S.(2014). Association between Moral Reasoning and Moral Behavior: A Systematic Review and Meta-Analysis. [道德推理与道德行为关系的元分析]. Acta Psychologica Sinica, 46(8),1192-1207.	2	CSSCI	2014	NR	10	50	16738	NR	Yes	No	Yes	Yes	No	No	No	No	No	Yes	No	No	No	No	No	No	Yes	Yes	Yes	No	No	Yes	No	Yes	Yes	Yes	No	No	No	No	Yes	Yes	No	Yes	Yes	Yes	Yes	Yes	Yes	Yes
305	Wang, X.C., Yang, J.P., & Yang, L.(2014). Association between Moral Reasoning and Moral Behavior: A Systematic Review and Meta-Analysis. [道德推脱与攻击行为关系的元分析]. Advances in Psychological Science, 22(07),1092-1102.	3	CSSCI	2014	2013.9	5	41	24536	NR	Yes	No	Yes	Yes	Yes	Yes	No	Yes	No	Yes	No	No	No	No	No	No	Yes	Yes	Yes	No	No	Yes	Yes	Yes	Yes	Yes	No	Yes	No	No	Yes	Yes	Yes	Yes	Yes	Yes	Yes	Yes	Yes	Yes
309	Yuan, B., Dong, Y., & Li, W.Q.(2017). The trust repair effect of apology: A systematic review and meta-analysis. [道歉在信任修复中的作用:来自元分析的证据]. Advances in Psychological Science, 25(07),1103-1113.	3	CSSCI	2017	NR	7	18	NR	NR	Yes	No	Yes	Yes	Yes	Yes	No	Yes	No	Yes	No	No	No	No	No	No	Yes	Yes	Yes	No	No	Yes	Yes	Yes	Yes	Yes	No	Yes	No	No	Yes	Yes	No	Yes	Yes	Yes	Yes	Yes	Yes	Yes
326	Zou, J.H., & Chen, D.Z.(2020). A Meta-Analysis Study of Dynamic Capabilities and Firms' Performance. [动态能力与企业绩效关系的元分析研究]. Management Modernization, (04),66-69.	2	CSSCI	2020	NR	4	68	18370	NR	Yes	No	Yes	Yes	Yes	No	No	No	No	Yes	No	No	No	No	No	No	Yes	Yes	Yes	No	No	Yes	No	Yes	No	Yes	No	Yes	No	No	Yes	Yes	No	Yes	Yes	Yes	Yes	Yes	No	Yes
332	Lu, X.R., Liu, T., & Lian, Y.X.(2021). Solitude Behavior and Relationships with Problematic Mobile Phone Use: Based on the Analysis of Meta. [独处行为与问题性手机使用的关系:一项元分析]. Chinese Journal of Clinical Psychology, 29(04),725-733+772.	3	CSSCI	2021	NR	8	53	39789	NR	Yes	No	Yes	Yes	Yes	Yes	No	No	No	Yes	No	No	No	No	No	No	Yes	Yes	Yes	No	No	Yes	Yes	Yes	Yes	Yes	No	Yes	No	No	Yes	Yes	No	Yes	Yes	Yes	Yes	Yes	No	Yes
335	Zhou, Z.H., Ren, Y.N., Liu, J.Y., & Gou, N.(2019). A meta-analysis of differences in subjective well-being between only and non-only college students: 2007-2017. [独生与非独生大学生主观幸福感差异的Meta分析:2007-2017]. Scientific Consulting (Science, Technology and Management), (01),93-94.	4	non-CSSCI	2019	NR	3	35	16358	NR	Yes	No	Yes	Yes	Yes	Yes	No	No	No	Yes	No	No	No	No	No	No	Yes	Yes	Yes	No	No	Yes	Yes	Yes	Yes	Yes	No	No	No	No	Yes	Yes	No	Yes	Yes	Yes	Yes	Yes	No	Yes
343	Zhao, H.Y., & Luo, S.Q.(2018). A meta-analysis of age effects of grammar attainment of second language. [对二语语法学习成效中年龄效应的元分析研究].Foreign Language Education in China, 1(01),65-72+92-93.	2	non-CSSCI	2018	NR	3	21	2025	NR	Yes	No	Yes	Yes	Yes	Yes	No	Yes	No	Yes	No	No	No	No	No	No	Yes	Yes	Yes	No	No	Yes	Yes	Yes	Yes	Yes	No	No	No	No	Yes	Yes	No	Yes	Yes	Yes	Yes	Yes	No	Yes
351	Fang, B. J., & Ye, Y. D. (2011). Meta-analysis of SCL-90 survey results in recent three years. [对近三年新兵SCL-90调查结果的元分析]. Journal of Fuzhou University (Philosophy and Social Sciences Edition), 1(01),65-69+86.	2	CSSCI	2011	2009.12	1	16	13462	NR	Yes	No	Yes	Yes	No	Yes	No	Yes	No	Yes	No	No	No	No	No	No	Yes	No	No	No	No	Yes	Yes	Yes	Yes	Yes	No	No	No	No	Yes	Yes	Yes	No	Yes	Yes	No	Yes	No	Yes
353	Li, H.R., & Meng, Q.Y.(2012). Meta Analysis on Study of Left Behind Children's Mental Health. [对留守儿童心理健康研究的元分析]. Chinese Journal of Health Psychology, 20(01), 77-79..	2	non-CSSCI	2012	NR	3	8	7219	NR	Yes	No	Yes	Yes	No	Yes	No	No	No	Yes	No	No	Yes	No	No	No	Yes	Yes	Yes	No	No	Yes	Yes	Yes	No	Yes	No	Yes	No	No	Yes	Yes	Yes	Yes	Yes	Yes	Yes	Yes	No	Yes
358	Lu, D., & Miao, X.M.(2018). A Meta-Analysis on the lnfluencing Factors of Business Model lnnovation from Multilevel Perspective. [多层次视角的商业模式创新影响因素元分析研究]. Science and Technology Progress and Policy, 35(13),93-101.	2	CSSCI	2018	2017.3	5	43	NR	NR	Yes	Yes	Yes	Yes	No	No	No	Yes	No	Yes	No	Yes	No	No	No	No	Yes	Yes	Yes	No	No	Yes	Yes	Yes	No	Yes	No	Yes	Yes	No	Yes	Yes	Yes	Yes	Yes	Yes	Yes	Yes	Yes	Yes
370	Ji, Y.H., Yu, L.R., & Wang, F.(2020). A Meta-analysis of the Relationship between Multidimensional Knowledge Absorption and Enterprise Innovation. [多维知识吸收与企业创新关系的元分析]. Technology and Economics, 39(12),69-78.	3	CSSCI	2020	2019.5	10	178	88496	NR	Yes	Yes	Yes	Yes	Yes	No	No	Yes	No	Yes	No	Yes	No	No	No	No	Yes	Yes	Yes	No	No	Yes	Yes	Yes	No	Yes	No	Yes	No	No	Yes	Yes	Yes	Yes	Yes	Yes	Yes	Yes	Yes	Yes
380	Li, J.R., Liu, L.T., Mao, S.J., Tang, H.M., Fu, Y.Y., Chen, X.L., & Huang, P. (2017). A Meta-analysis of the associations of childhood somatic abuse with non-suicidal NSSI. [儿童期躯体虐待与非自杀性自伤相关性的Meta分析]. Chinese Journal School Health, 38 (06), 938-941.	7	non-CSSCI	2017	2016.12	6	13	64055	NR	Yes	No	Yes	Yes	Yes	Yes	No	Yes	No	Yes	No	No	Yes	Yes	No	No	Yes	Yes	Yes	No	Yes	Yes	Yes	Yes	Yes	Yes	Yes	No	Yes	Yes	Yes	Yes	Yes	Yes	Yes	Yes	Yes	Yes	No	Yes
382	Yu, Z.Y., Zhao, A.M., & Liu, A.S. (2017). Meta-analysis of childhood abuse experiences and depression. [儿童期受虐经历与抑郁的元分析]. Acta Psychologica Sinica, 49(01), 40-49.	3	CSSCI	2017	NR	7	31	24283	NR	Yes	No	Yes	Yes	Yes	Yes	No	Yes	No	Yes	No	No	No	Yes	No	No	Yes	No	Yes	No	No	Yes	Yes	Yes	Yes	Yes	No	Yes	No	No	Yes	Yes	Yes	Yes	Yes	Yes	Yes	Yes	No	Yes
387	Liao, Y.G., Chen, J.W., Zhang, Y., & Peng, C. (2022). The reciprocal relationship between peer victimization and internalizing problems in children andadolescents: A meta-analysis of longitudinal studies. [儿童青少年同伴侵害与内化问题的双向关系:纵向研究的元分析]. Acta Psychologica Sinica, 54(07), 828-849.	4	CSSCI	2022	2021.1	7	89	70598	NR	Yes	Yes	Yes	Yes	Yes	Yes	No	Yes	No	Yes	No	Yes	No	Yes	No	No	Yes	Yes	Yes	No	No	Yes	Yes	Yes	Yes	Yes	No	Yes	No	No	Yes	Yes	Yes	Yes	Yes	Yes	Yes	Yes	No	Yes
389	Liu, W., Yu, Z.Y., & Lin, D.H. (2019). Resilience and Mental Health in Children and Youth:A Meta-Analysis. [儿童青少年心理弹性与心理健康关系的元分析]. Studies of Psychology and Behavior, 17(01), 31-37.	3	non-CSSCI	2019	2017.8	5	27	25911	NR	Yes	No	Yes	Yes	Yes	Yes	No	Yes	No	Yes	No	Yes	No	No	No	No	Yes	No	Yes	No	No	Yes	Yes	Yes	No	Yes	No	Yes	No	No	Yes	Yes	Yes	Yes	Yes	Yes	Yes	Yes	No	Yes
396	Zheng, C.C., & Guo, L.P. (2018). A Meta-analysis of the Relationship between Teachers' Emotional lntelligence and Burnout---Based on Researches in the 21st Century. [二十一世纪以来国内外教师情绪智力与教师职业倦怠关系研究的元分析]. Teacher Education Research, 30(04), 114-121.	2	CSSCI	2018	2017.12	9	30	9720	NR	Yes	No	Yes	Yes	Yes	Yes	No	Yes	Yes	Yes	No	Yes	No	No	No	Yes	Yes	No	Yes	No	No	Yes	Yes	Yes	No	Yes	No	No	No	No	Yes	Yes	Yes	No	Yes	Yes	Yes	Yes	Yes	Yes
400	Sun, Y.M., & Li, Z. (2020). A Meta-analvsis of the Relationship between L2 Motivational Self System and Language Acquisition. [二语动机自我系统与语言习得关系的元分析]. Modern Foreign Languages (Bimonthly), 43(06), 830-840.	2	CSSCI	2020	2018.12	5	21	NR	NR	Yes	No	Yes	Yes	Yes	No	No	Yes	No	Yes	No	Yes	No	Yes	No	No	Yes	Yes	Yes	No	Yes	Yes	Yes	Yes	No	Yes	No	No	No	No	Yes	Yes	Yes	Yes	Yes	Yes	Yes	Yes	Yes	Yes
407	Wang, J.Y., Lan, Y.M., & Li, C.P. (2022). Challenge-hindrance stressors and innovation: A meta-analysis. [二元工作压力与员工创新关系的元分析]. Advances in Psychological Science, 30(04), 761-780.	3	CSSCI	2022	2020.8	8	141	46261	NR	Yes	Yes	Yes	Yes	Yes	Yes	No	Yes	No	Yes	No	No	No	Yes	No	No	Yes	Yes	Yes	Yes	No	Yes	Yes	Yes	No	Yes	No	Yes	No	No	Yes	Yes	Yes	Yes	Yes	Yes	Yes	Yes	No	Yes
445	Xu, H., & Zhao, F.C. (2021). Relationship Between Rumination and Social Anxiety: Evidence from Meta-analysis. [反刍思维与社交焦虑的关系:来自元分析的证据]. Psychology: Techniques and Applications, 9(05), 270-282.	2	non-CSSCI	2021	2020.6	9	42	23032	NR	Yes	No	Yes	Yes	Yes	Yes	No	Yes	No	Yes	No	No	Yes	Yes	No	No	Yes	No	Yes	No	No	Yes	Yes	Yes	Yes	Yes	No	Yes	No	No	Yes	Yes	Yes	Yes	Yes	Yes	Yes	Yes	No	Yes
451	Jin, C.C., & Lan, L. (2014). A Meta-Analysis of the Difference Between Juvenile Delinquents and Ordinary Juveniles in Parenting Styles. [犯罪青少年与普通青少年的父母教养方式差异的元分析]. Chinese Journal of Special Education, (02), 90-96.	2	CSSCI	2014	NR	10	24	7819	NR	Yes	No	Yes	Yes	Yes	Yes	No	Yes	No	Yes	No	No	No	Yes	No	No	Yes	Yes	No	No	No	No	Yes	Yes	No	Yes	No	No	Yes	No	Yes	Yes	Yes	Yes	Yes	Yes	Yes	Yes	No	Yes
463	Chen, X., Wen, X., Tang, H.M., Fu, Y.Y., Chen, X.L., Mao, S.J., & Huang, P. (2017). Relationship between non-suicidal self-injury and childhood sexual abuse: a meta-analysis. [非自杀性自伤与儿童性虐待相关性的Meta分析]. Chinese Journal School Health, 38(07), 1018-1022.	9	non-CSSCI	2017	2016.7	4	37	49221	NR	Yes	No	Yes	Yes	Yes	Yes	No	Yes	No	Yes	No	No	Yes	Yes	No	No	Yes	Yes	Yes	No	Yes	Yes	Yes	Yes	No	Yes	Yes	Yes	Yes	No	Yes	Yes	Yes	Yes	Yes	Yes	Yes	Yes	No	Yes
466	Wei, Z.M., & Yu, S.H. (2020). Decentralization reform and public spending preferences: a Meta-analysis. [分权改革与公共支出偏好:一项Meta分析]. Fujian Forum (Humanities and Social Sciences edition), (12), 87-98.	2	CSSCI	2020	NR	2	10	NR	NR	Yes	No	Yes	Yes	Yes	No	No	No	No	Yes	No	No	No	No	Yes	No	Yes	Yes	Yes	No	No	Yes	Yes	Yes	No	No	No	Yes	No	No	No	Yes	Yes	Yes	Yes	Yes	Yes	Yes	No	Yes
469	Ren, H.Z., & Shi, X.N. (2020). The lmpact of Venture Capital Characteristics on Enterprise lnnovation Performance: Meta Analysis. [风险投资特征对企业创新绩效影响的再审视: 一项荟萃分析]. Science and technology for development, 16(06), 696-703.	2	non-CSSCI	2020	NR	5	51	NR	NR	Yes	Yes	Yes	Yes	Yes	No	No	No	No	Yes	No	No	No	No	No	No	Yes	Yes	Yes	No	No	Yes	Yes	Yes	No	Yes	No	Yes	No	No	Yes	Yes	Yes	Yes	Yes	Yes	Yes	Yes	No	Yes
471	Li, L. (2017). Analysis of factors influencing the conclusion of causality between service FDI and export- Based on the application of meta-analysis method. [服务业FDI与出口间格兰杰因果关系检验结论的影响因素分析—基于荟萃分析法的应用]. The Industrial Study, (10), 27-28.	1	non-CSSCI	2017	2017.2	3	11	NR	NR	Yes	No	Yes	Yes	No	No	No	Yes	No	Yes	No	No	No	No	No	No	Yes	No	No	No	Yes	Yes	Yes	No	No	No	No	No	No	No	No	Yes	Yes	No	Yes	Yes	Yes	Yes	No	Yes
476	Tong, X. (2022). The lnfluence of Parental Participation on the Academic Achievement of rimary and MiddleSchool Students: A Meta-analysis Based on 29 Quantitative Studies in China. [父母参与对我国中小学生学业成绩的影响——基于29篇定量研究的元分析]. Journal of Schooling Studies, 19(04), 76-83.	1	CSSCI	2022	NR	7	29	26834	NR	Yes	No	Yes	Yes	Yes	Yes	No	No	No	Yes	No	Yes	No	Yes	No	No	Yes	Yes	Yes	No	No	Yes	Yes	Yes	No	Yes	No	Yes	No	No	No	Yes	Yes	Yes	Yes	Yes	Yes	Yes	Yes	Yes
480	Xu, H.D., & Yin, L.J. (2019). Meta-Analysis of Parental Patterns and the Self-respect among College Students. [父母教养方式与大学生自尊关系的元分析]. Education Modernization, 6(71), 221-225.	2	non-CSSCI	2019	NR	3	17	7245	NR	Yes	Yes	Yes	Yes	No	Yes	No	No	No	Yes	No	No	No	No	No	No	Yes	No	Yes	No	No	Yes	Yes	Yes	No	Yes	No	No	No	No	Yes	No	Yes	Yes	Yes	Yes	Yes	Yes	No	Yes
481	Wang, F.F., Zhang, Y.Y., & Wang, X. (2018). Meta-analysis of the relationship between parenting style and adolescent mental health. [父母教养方式与青少年心理健康关系的元分析].Youth and Adolescent Studies, (03), 38-43 + 55. doi:10.16399/j.cnki.qsnyj. 2018.03.008.	3	non-CSSCI	2018	NR	3	46	30506	NR	Yes	No	Yes	Yes	No	Yes	No	Yes	No	Yes	No	No	No	No	No	No	Yes	Yes	Yes	No	No	Yes	Yes	Yes	No	Yes	No	No	No	No	No	Yes	Yes	Yes	Yes	Yes	Yes	Yes	No	Yes
491	Shan, S.N., & Duan, X.(2022). Impact Factors and Action Paths of Collaborative Governance Behavior of Multiple Subiects inPublic Crises under Complex Perspective: A Dual Analysis Based on Meta-Analysis and QCA Model. [复杂性视角下公共危机多元主体协同治理行为的影响因素与行动路径—基于元分析与模糊集QCA的双重分析]. Public Administration and Policy Review, 1(01),104-119.	2	CSSCI	2022	NR	6	35	101159	NR	Yes	Yes	Yes	Yes	Yes	Yes	No	Yes	No	Yes	No	No	No	No	No	No	Yes	Yes	Yes	No	No	Yes	Yes	Yes	No	No	No	Yes	No	No	Yes	Yes	Yes	Yes	Yes	Yes	Yes	Yes	No	Yes
494	Ding, F.Q., & Zhao, H.Y.(2018). Is the individual subjective well-being of gratitude stronger? A meta-analysis. [感恩的个体主观幸福感更强?——一项元分析]. Advances in Psychological Science, 26 (10),1749-1764.	2	CSSCI	2018	NR	9	62	31975	NR	Yes	No	Yes	Yes	Yes	Yes	No	No	No	Yes	No	No	No	No	No	No	Yes	Yes	Yes	No	No	Yes	Yes	Yes	No	Yes	Yes	Yes	No	No	Yes	Yes	Yes	Yes	Yes	Yes	Yes	Yes	No	Yes
496	He, H., Wang, Y., Li, W.Q., & Yuan, B.(2018). The association between gratitude and prosocial behavior:A systematic review and meta-analysis. [感恩与亲社会行为的关系:来自元分析的证据]. Psychology: Techniques and Applications, 6(07), 385-405.	4	non-CSSCI	2018	NR	7	99	26850	NR	Yes	No	Yes	Yes	Yes	No	No	No	No	Yes	No	No	No	No	No	No	Yes	No	Yes	No	No	Yes	Yes	Yes	No	No	Yes	Yes	No	No	Yes	Yes	Yes	Yes	Yes	Yes	Yes	Yes	No	Yes
497	Wang, S.Q., & Jiang, Y.J.(2021). Relationship between Gratitude and Self-esteem: A Meta-analysis. [感恩与自尊关系的元分析]. Psychology: Techniques and Applications, 9(12), 740-749.	2	non-CSSCI	2021	NR	7	30	14145	NR	Yes	No	Yes	Yes	Yes	Yes	No	No	No	Yes	No	No	No	No	No	No	Yes	No	Yes	No	No	Yes	Yes	Yes	No	Yes	No	Yes	No	No	Yes	Yes	Yes	No	Yes	Yes	Yes	Yes	No	Yes
499	Wang, J., Chen, J. Z., Yang, L., & Gao, S. (2013). Meta-Analysis of the Relationship between Sensation Seeking and Internet Addiction. [感觉寻求与网络成瘾关系的元分析]. Advances in Psychological Science, 21(10),1720-1730.	4	CSSCI	2013	NR	10	37	15768	NR	Yes	Yes	Yes	Yes	No	No	No	No	No	Yes	No	No	No	No	No	No	Yes	No	Yes	No	No	Yes	Yes	Yes	No	Yes	No	No	No	No	Yes	Yes	Yes	No	Yes	Yes	Yes	Yes	No	Yes
501	Wang, C. C., Xu, Q. F., & Tao, S. (2016). The Validity of the RTl Model for ldentifying Learning Disabilities and the Moderators: A Meta-analysisof the Past Two Decades' Studies. [干预-应答模式鉴别学习障碍的有效性及其调节因素:20年研究的元分析]. Psychological Development and Education, 32(6), 706-716.	3	CSSCI	2016	2015.12	3	34	6127	NR	Yes	No	Yes	Yes	Yes	No	No	Yes	No	Yes	No	No	No	No	No	No	Yes	Yes	No	No	No	Yes	Yes	Yes	No	Yes	No	Yes	No	No	Yes	Yes	Yes	Yes	Yes	Yes	Yes	Yes	No	Yes
503	Ye, S. C., Ou, W. X., & Xiao, B. (2021). A Study on the Relationship Between Port Development and City Economy: Base on Meta Analysis. [港口发展与城市经济关系研究:基于元分析视角]. Journal of Guangzhou Maritime University, 29(03),46-51.	3	non-CSSCI	2021	2020.1	6	40	NR	NR	Yes	Yes	Yes	Yes	Yes	No	No	Yes	No	Yes	No	No	No	No	No	No	Yes	Yes	Yes	No	No	Yes	Yes	Yes	No	Yes	No	Yes	No	No	Yes	Yes	Yes	Yes	Yes	Yes	Yes	Yes	No	Yes
504	Zhang, Y. D. (2011). A meta-analysis of the Symptom Checklist 90 scores of vocational college students. [高等职业院校学生SCL-90评分的meta分析]. Chinese Mental Health Journal, 25(09),705-709.	1	CSSCI	2011	NR	2	51	43612	NR	Yes	No	Yes	Yes	Yes	Yes	No	No	No	Yes	No	No	No	No	No	No	Yes	No	No	No	No	Yes	Yes	Yes	No	Yes	No	Yes	No	No	Yes	Yes	Yes	No	Yes	Yes	Yes	Yes	No	Yes
512	He, Y.Q., & Yang, W.(2010). A Meta-analysis on the Relationship between Top Management Team Characteristics and Diversification Strategy. [高管团队特征与企业多元化战略关系的Meta分析]. Chinese Journal of Management, 7(01),91-97.	2	CSSCI	2010	NR	8	15	3159	NR	Yes	Yes	Yes	Yes	Yes	No	No	No	No	Yes	No	No	No	No	No	No	Yes	No	No	No	No	Yes	Yes	Yes	No	Yes	No	No	No	No	Yes	Yes	Yes	Yes	Yes	Yes	Yes	Yes	No	Yes
514	Du, X.L., & Li, Y.(2020). Top Management Teams and Organizational Ambidexterity: A Meta-Analytic Examination from the Perspective of Cognition. [高管团队特征与组织双元能力:基于认知视角的元分析]. Shanghai Management Science, 42(05),46-50.	2	non-CSSCI	2020	NR	10	25	6700	NR	Yes	Yes	Yes	Yes	Yes	Yes	No	No	No	Yes	No	No	No	No	No	No	Yes	No	No	No	No	Yes	Yes	Yes	No	No	No	Yes	No	No	Yes	Yes	Yes	Yes	Yes	Yes	Yes	Yes	No	Yes
516	Li, M., & Xia, S.Y.(2022). A Meta-analysis of Top Management Team Heterogeneity,lndustry Background and EnterpriseInnovation Performance. [高管团队异质性、行业背景与企业创新绩效的元分析]. Journal of Anhui University (Philosophy and Social Sciences Edition), (04),147-156.	2	CSSCI	2022	NR	10	32	26095	NR	Yes	Yes	Yes	Yes	Yes	No	No	No	No	Yes	No	No	No	No	No	No	Yes	Yes	Yes	No	No	Yes	Yes	Yes	No	Yes	No	Yes	No	No	Yes	Yes	Yes	Yes	Yes	Yes	Yes	Yes	No	Yes
520	Cui, X.Y., Chen, C.H., & Su, T.(2018). A Study on How TMT Heterogeneity Affects Oraanizational Performance: A Meta-Analvtic Examination. [高管团队异质性与组织绩效的关系研究:一项Meta分析的检验]. Management Review, 30(09),152-163.	3	CSSCI	2018	2017.5	8	118	82278	NR	Yes	Yes	Yes	Yes	Yes	No	No	Yes	No	Yes	No	No	No	No	No	No	Yes	Yes	Yes	No	No	Yes	Yes	Yes	No	Yes	No	Yes	No	No	Yes	Yes	Yes	No	Yes	Yes	Yes	Yes	No	Yes
522	Lin, X., Luan, Y., & Zhao, G. (2022). A Meta-analysis Study on the Relationship between High Performance Work Systems and Individual Performance. [高绩效工作系统与个体绩效关系的元分析研究]. China Labor, (01), 78-90.	3	non-CSSCI	2022	NR	4	50	NR	NR	Yes	Yes	Yes	Yes	Yes	No	No	No	No	Yes	No	No	No	No	No	No	Yes	No	No	No	No	Yes	Yes	Yes	No	Yes	No	Yes	No	No	Yes	Yes	Yes	No	Yes	Yes	Yes	Yes	No	Yes
524	Li, L.L., & Bao, X.M.(2012). The relationship between high performance work system and employees' job satisfaction: a meta-analysis. [高绩效工作系统与雇员工作满意度的关系研究—基于Meta分析的探讨]. China Human Resources Development, (08),10-14.	2	non-CSSCI	2012	NR	6	18	89	NR	Yes	No	Yes	Yes	Yes	No	No	No	No	Yes	No	No	No	No	No	No	Yes	No	No	No	No	Yes	Yes	Yes	No	No	No	Yes	No	No	Yes	Yes	Yes	No	Yes	Yes	Yes	Yes	No	Yes
527	Liu, C.X., Chen, S., & Xu, C.J.(2018). A meta-analysis of college teachers' mental health status based on SCL-90. [高校教师心理健康状况元分析:基于SCL-90的分析]. Educational Modernization, 5(01),164-167.	3	non-CSSCI	2018	NR	3	41	16338	NR	Yes	No	Yes	Yes	No	Yes	No	No	No	Yes	No	No	No	No	No	No	Yes	No	No	No	No	Yes	Yes	Yes	No	Yes	No	No	No	No	Yes	Yes	Yes	No	Yes	Yes	Yes	Yes	No	Yes
528	Li, C.Q.(2015). Meta-analysis of university teachers' job burnout. [高校教师职业倦怠的元分析]. Chinese Journal School Health, 36(01),67-69.	1	non-CSSCI	2015	NR	3	90	24191	NR	Yes	No	Yes	Yes	No	Yes	No	No	No	Yes	No	No	No	No	No	No	Yes	No	Yes	No	No	Yes	Yes	Yes	No	No	No	Yes	No	No	Yes	Yes	Yes	Yes	Yes	Yes	Yes	Yes	Yes	Yes
536	Du, Y. F., Ouyang, H. Y., & Yu, L. (2022). The relationship between grandparenting and depression in Eastern and Western cultures: A meta analysis. [隔代抚养与老年人抑郁水平: 一项基于东西方文化背景的元分析]. Advances in Psychological Science, 30(09),1981-1992.	3	CSSCI	2022	2021.6	5	22	NR	NR	Yes	No	Yes	Yes	Yes	No	No	Yes	No	Yes	No	No	No	No	No	No	Yes	Yes	Yes	No	Yes	Yes	Yes	Yes	No	Yes	No	Yes	No	No	Yes	Yes	Yes	Yes	Yes	Yes	Yes	Yes	No	Yes
538	Teng, E.Y., Zhang, L., Qiu, Y., & Shi, L.P.(2018). Meta-analysis of lndividual Production Safety Behavior Restraint Mechanism. [个体安全生产行为约束机制的元分析研究]. Management Review (12),226-236.	4	CSSCI	2018	2016.4	8	57	NR	NR	Yes	Yes	Yes	Yes	Yes	Yes	No	Yes	No	Yes	No	Yes	No	No	No	No	Yes	Yes	Yes	No	No	Yes	Yes	Yes	No	Yes	No	Yes	No	No	Yes	Yes	Yes	Yes	Yes	Yes	Yes	Yes	Yes	Yes
539	Zhao, L. B., Jiang, Y. J., & Ren, Z. H. (2016). A meta-analysis of the relationship between individual empathy and aggression. [个体共情能力与攻击性关系的元分析]. Journal of Fuzhou University (Philosophy and Social Sciences Edition), (01),86-93.	3	non-CSSCI	2016	2014.11	10	27	64885	NR	Yes	No	Yes	Yes	Yes	No	No	Yes	No	Yes	No	No	No	No	No	No	Yes	No	No	No	No	Yes	Yes	Yes	No	Yes	No	Yes	No	No	Yes	Yes	Yes	Yes	Yes	Yes	Yes	Yes	No	Yes
541	Zhang, H.H., & Wang, H.(2011). A Meta-Analysis of the Relationship Between Individual Emotional Intelligence and Workplace Performance. [个体情绪智力与工作场所绩效关系的元分析]. Acta Psychologica Sinica, 43(2),188-202.	2	CSSCI	2011	2009.12	14	75	12882	NR	Yes	Yes	Yes	Yes	Yes	Yes	No	Yes	No	Yes	No	Yes	No	No	No	No	Yes	Yes	Yes	No	No	Yes	Yes	Yes	No	Yes	No	No	No	No	Yes	Yes	Yes	No	Yes	Yes	Yes	Yes	Yes	Yes
543	Zhang, N., Yuan, Q.J., & Zhu, Q.H.(2018). Meta-Analysis of the Relationship between Individual Cognitive Absorption and Virtual Community Participation. [个体认知专注与虚拟社区参与关系的元分析]. Journal of the China Society for Scientific and Technical Information, 37(02),161-171.	3	CSSCI	2018	2017.5	12	35	10210	NR	Yes	No	Yes	Yes	Yes	No	No	Yes	No	Yes	No	Yes	No	No	No	No	Yes	Yes	Yes	No	No	Yes	Yes	Yes	No	Yes	No	Yes	No	No	Yes	Yes	Yes	Yes	Yes	Yes	Yes	Yes	Yes	Yes
545	Huang, X.L., & Zhang, S.H.(2019). Meta-analysis of the Relationship Between Individual Competency and Job Performance. [个体胜任力与工作绩效关系的元分析]. Journal of Chengdu Normal University, 35(02),86-94.	2	non-CSSCI	2019	2018.2	8	63	15853	NR	Yes	Yes	Yes	Yes	Yes	No	No	Yes	Yes	Yes	No	No	No	No	No	Yes	Yes	Yes	Yes	No	No	Yes	Yes	Yes	No	Yes	No	Yes	No	No	Yes	Yes	Yes	Yes	Yes	Yes	Yes	Yes	No	Yes
547	Li, W.Y., & Wang, P.(2021). Meta-Analysis of the Relationship between Individual Trust and Virtual Community Participation. [个体信任与在线社区参与关系元分析研究]. China Journal of Commerce, (13), 186-189.	2	non-CSSCI	2021	2019.1	3	40	13528	NR	Yes	Yes	Yes	Yes	Yes	No	No	Yes	No	Yes	No	No	No	No	No	No	Yes	Yes	Yes	No	No	Yes	Yes	Yes	No	Yes	No	Yes	No	No	Yes	Yes	Yes	Yes	Yes	Yes	Yes	Yes	No	Yes
551	Liu, S., & Song, G.J.(2015). Meta-analysis of the value of life by wage-risk method. [工资-风险法对生命价值取值的meta分析]. China Price, (12),51-53.	2	non-CSSCI	2015	NR	2	8	NR	NR	Yes	No	Yes	Yes	No	No	No	Yes	No	Yes	No	No	No	No	No	No	Yes	Yes	Yes	No	No	Yes	Yes	Yes	Yes	No	No	No	No	No	Yes	Yes	No	Yes	Yes	Yes	Yes	Yes	No	Yes
553	Zhao, H.Y., & Luo, S.Q.(2020). A Meta-Analysis of the lmpact of Working Memory Capacity on Chinese EFL Learners L2 Proficiency. [工作记忆容量对二语水平影响的元分析]. Modern Foreign Languages, 43(04),553-564.	2	CSSCI	2020	NR	1	40	NR	NR	Yes	No	Yes	Yes	Yes	No	No	Yes	No	Yes	No	No	No	No	No	No	Yes	No	Yes	No	No	Yes	Yes	Yes	No	Yes	No	No	No	No	Yes	Yes	Yes	Yes	Yes	Yes	No	Yes	No	Yes
555	Song, Y., Zhang, S.C., & Liu, H.Y.(2016). A Meta-Analysis on Working Memory Capacity and Second Language Capacity. [工作记忆容量与第二语言水平关系的元分析]. Studies of Psychology and Behavior, 14(03),311-317.	3	CSSCI	2016	2014.5	5	33	2795	NR	Yes	No	Yes	Yes	No	No	No	Yes	No	Yes	No	No	No	No	No	No	Yes	No	No	No	No	Yes	Yes	Yes	No	Yes	No	No	No	No	Yes	Yes	Yes	Yes	Yes	Yes	Yes	Yes	No	Yes
557	Wu, G.L., Zhang, J.J., Ren, F.Y., Yang, J.J., & Jiu, Y.H.(2019). A meta-analysis of the relationship between working memory capacity and mind-wandering frequency. [工作记忆容量与走神频率关系的元分析].Studies of Psychology and Behavior, 17(04),461-471.	5	CSSCI	2019	NR	7	17	10834	NR	Yes	No	Yes	Yes	Yes	Yes	No	Yes	No	Yes	No	No	No	No	No	No	Yes	No	Yes	No	No	Yes	Yes	Yes	Yes	Yes	No	Yes	No	No	Yes	Yes	Yes	Yes	Yes	Yes	Yes	Yes	No	Yes
559	Xie, Y., Chen, F. X., Yang, J. Y., & Jin, T. (2016). The Relationship between Working Memory and the Academic Performance of Primary and Middle School Students:A Meta-Analysis. [工作记忆与中小学生学业成绩关系的Meta分析]. China Journal of Health Psychology, 24(01), 134-137.	4	non-CSSCI	2016	NR	3	17	1651	NR	Yes	No	Yes	Yes	Yes	Yes	No	Yes	No	Yes	No	No	No	No	No	No	Yes	No	Yes	No	No	Yes	Yes	Yes	Yes	Yes	No	No	No	No	Yes	Yes	Yes	No	Yes	Yes	Yes	Yes	No	Yes
561	Chen, Y., Zhao, F.Q., Luo. K., & Zhang, G.L.(2017). Impact of Work Family Relationship on Job Performance: View of Cross-Domain or Matching? Evidence from Meta-analysis. [工作-家庭关系对工作绩效的影响:交叉观还是匹配观?——来自元分析的证据]. Human Resources Development of China, (12),73-88.	4	non-CSSCI	2017	NR	7	62	23715	NR	Yes	No	Yes	Yes	Yes	No	No	Yes	No	Yes	No	No	No	No	No	No	Yes	Yes	Yes	No	No	Yes	Yes	Yes	No	Yes	No	No	No	No	Yes	Yes	Yes	Yes	Yes	Yes	Yes	Yes	No	Yes
563	Yao, S.J., & Zheng, X.N.(2022). A Meta-analysis of the Relationship between Job Embeddedness and Job Performance. [工作嵌入与工作绩效关系的元分析]. Journal of Anhui University (Philosophy and Social Sciences Edition), (01),137-147.	2	CSSCI	2022	NR	7	42	NR	NR	Yes	No	Yes	Yes	No	No	No	Yes	No	Yes	No	No	No	No	No	No	Yes	Yes	Yes	No	No	Yes	Yes	Yes	No	Yes	No	Yes	No	No	Yes	Yes	Yes	Yes	Yes	Yes	Yes	Yes	No	Yes
567	Zhang, P., & Liu, W.M.(2020). How Does Public Service Motivation Affect Job Performance: Promotion or Interference?--The Evidence from Meta-analysis. [公共服务动机如何影响工作绩效:促进还是干扰?——来自元分析的证据]. Journal of Northeastern University (Social Sciences Edition), 22(04),47-56.	2	CSSCI	2020	NR	3	35	99328	NR	Yes	No	Yes	Yes	Yes	No	No	Yes	No	Yes	No	No	No	No	No	No	Yes	Yes	Yes	No	Yes	Yes	Yes	Yes	No	Yes	No	Yes	No	No	Yes	Yes	Yes	Yes	Yes	Yes	Yes	Yes	No	Yes
573	Zhou, G.H., He, Y.H., Luo, W.X., & Zhang, L.M.(2021). Innovation Networks Based on Meta-Analysis Research on the lnfluencing Factors of lnnovation Performance in the Public-Private Technologica. [公私合作技术创新网络创新绩效影响因素元分析]. Science and Technology Progress and Policy, 38(13),1-10.	4	CSSCI	2021	NR	6	61	112440	NR	Yes	No	Yes	Yes	Yes	No	No	Yes	No	Yes	No	No	No	No	No	No	Yes	Yes	Yes	No	No	Yes	Yes	Yes	No	Yes	No	Yes	No	No	Yes	Yes	Yes	Yes	Yes	Yes	Yes	Yes	No	Yes
577	Shi, G. C., Zhang, L. H., & Fan, H. Y. (2017). The relationship between aggression and self-esteem: A meta-analysis. [攻击性和自尊关系的元分析]. Advances in Psychological Science, 25(08),1274-1288.	3	CSSCI	2017	NR	9	81	109493	NR	Yes	No	Yes	Yes	No	Yes	No	Yes	No	Yes	No	No	No	No	No	No	Yes	Yes	Yes	No	No	Yes	Yes	Yes	No	Yes	No	Yes	No	No	Yes	Yes	Yes	Yes	Yes	Yes	Yes	Yes	No	Yes
578	Xie, X.M., & Chen, J.L.(2022). The multi-dimensional collaborative innovation of supply chain and firm performance: A test based on meta-analysis. [供应链多维协同创新与企业绩效:一项元分析的检验].Journal of Industrial Engineering /Engineering Management, 36(02), 20-36.	2	CSSCI	2022	NR	7	54	16623	NR	Yes	Yes	Yes	Yes	Yes	No	No	Yes	No	Yes	No	Yes	No	No	No	No	Yes	Yes	Yes	No	No	Yes	Yes	Yes	Yes	Yes	Yes	Yes	No	No	Yes	Yes	Yes	Yes	Yes	Yes	Yes	Yes	Yes	Yes
580	Feng, C.L., Liu, H.Y., & Mei, X.M.(2016). Exploring the Relationship between Supply Chain lntegration and Firm Performance—Based on Meta Analysis. [供应链整合与企业绩效的关系研究—基于Meta分析]. Management Review, 28(11),217-227.	3	CSSCI	2016	NR	10	57	15290	NR	Yes	Yes	Yes	Yes	Yes	Yes	No	Yes	No	Yes	No	Yes	No	No	No	No	Yes	No	Yes	No	No	Yes	Yes	Yes	Yes	Yes	No	Yes	No	No	Yes	Yes	Yes	Yes	Yes	Yes	Yes	Yes	Yes	Yes
584	Yan, Z.Q., & Su, Y.J.(2018). Gender Difference in Empathy: The Evidence from Meta-analysis. [共情的性别差异:来自元分析的证据]. Psychological Development and Education, 34(02) 129-136.	2	CSSCI	2018	2017.7	6	175	179546	NR	Yes	No	Yes	Yes	Yes	No	No	Yes	No	Yes	No	Yes	No	Yes	No	No	Yes	No	Yes	No	No	Yes	Yes	Yes	No	Yes	No	Yes	Yes	No	Yes	Yes	Yes	Yes	Yes	Yes	Yes	Yes	Yes	Yes
586	Ding, F. Q., & Lu, Z. H. (2016). Association between empathy and prosocial behavior: A systematic review and meta-analysis. [共情与亲社会行为关系的元分析]. Advances in Psychological Science, 24(08),1159-1174.	2	CSSCI	2016	NR	9	76	20352	NR	Yes	No	Yes	Yes	Yes	Yes	No	Yes	Yes	Yes	No	Yes	No	No	No	No	Yes	Yes	Yes	No	No	Yes	Yes	Yes	Yes	Yes	No	Yes	No	No	Yes	Yes	Yes	Yes	Yes	Yes	Yes	Yes	Yes	Yes
588	Zhang, Y. L., Li, S., & Yu, G. L. (2020). The relationship between loneliness and mobile phone addiction: A meta-analysis. [孤独感和手机成瘾的关系:一项元分析]. Advances in Psychological Science, 28(11),1836-1852.	3	CSSCI	2020	2020.1	13	121	73543	NR	Yes	Yes	Yes	Yes	No	Yes	No	Yes	No	Yes	No	Yes	No	No	No	No	Yes	Yes	Yes	No	No	Yes	Yes	Yes	Yes	Yes	No	Yes	No	No	Yes	Yes	Yes	Yes	Yes	Yes	Yes	Yes	Yes	Yes
590	Zhao, L. B., Chen, S. Y., Su, W. L., & Ren, Z. H. (2016). A meta-analysis of the relationship between loneliness and internet addiction and its related factors. [孤独感与网络成瘾关系及其影响因素的meta分析]. Chinese Mental Health Journa, 30(07),554-560.	4	CSSCI	2016	2014.5	7	49	40683	NR	Yes	No	Yes	Yes	Yes	No	No	Yes	No	Yes	No	No	No	No	No	No	Yes	Yes	Yes	No	No	Yes	Yes	Yes	Yes	Yes	No	Yes	No	No	Yes	Yes	Yes	Yes	Yes	Yes	Yes	Yes	No	Yes
592	Fu, C., & Yao, S.J.(2019). The relationship between customer engagement and firm innovation performance: a meta-analysis test. [顾客参与和企业创新绩效的关系：一项元分析的检验]. Business Management, (24),109-112.	2	non-CSSCI	2019	NR	4	33	6992	NR	Yes	Yes	Yes	Yes	Yes	No	No	Yes	Yes	Yes	No	No	No	No	No	No	Yes	Yes	Yes	No	No	Yes	Yes	Yes	Yes	Yes	No	Yes	No	No	Yes	Yes	Yes	Yes	Yes	Yes	Yes	Yes	Yes	Yes
596	Qian, H.M., & Xin, X.Y.(2021). A Meta-Analysis of Customer Participation and New Service Development Performance: Based or Differentiation Dimensions and Situational Factors. [顾客参与和新服务开发绩效的Meta分析——基于分化维度和情境因素]. Science and Management, 41(02),32-41.	2	non-CSSCI	2021	2020.8	2	62	13853	NR	Yes	Yes	Yes	Yes	Yes	Yes	No	Yes	No	Yes	No	No	No	No	No	No	Yes	Yes	Yes	No	No	Yes	Yes	Yes	No	Yes	No	Yes	No	No	Yes	Yes	Yes	Yes	Yes	Yes	Yes	Yes	No	Yes
601	Li, H., & Wang, Q. (2010). Meta-analysis on the Status of Peasants' Mental Health. [关于农民心理健康状况的元分析]. Chinese journal of health psychology, 18(10), 1199-1202.	2	non-CSSCI	2010	NR	1	29	16759	NR	Yes	No	Yes	Yes	Yes	Yes	No	Yes	No	Yes	No	No	No	No	No	No	Yes	Yes	Yes	No	No	Yes	Yes	Yes	Yes	Yes	No	No	No	No	Yes	Yes	No	Yes	Yes	Yes	Yes	Yes	No	Yes
603	Cheng, Z.H., Hu, X.F., & Han, Y.(2017). How Managers Apply Demographic Variables to ldentify the Taking-charge Employees: Evidences from Meta-analysis [管理者如何运用人口特征来“慧眼识珠”—来自元分析的证据]. Wuhan University of Technology (Social Science Edition), 30(03),67-73.	3	non-CSSCI	2017	2016.8	6	36	10044	NR	Yes	No	Yes	Yes	Yes	Yes	No	Yes	No	Yes	No	No	No	No	No	No	Yes	Yes	Yes	No	No	Yes	Yes	Yes	Yes	Yes	No	No	No	No	Yes	Yes	No	Yes	Yes	Yes	Yes	Yes	No	Yes
605	Du, J., & Ding, S.S.(2019). International Diversification and Firm Performance:Based on a Meta-analysis. [国际多元化与企业绩效关系之元分析].Journal of International Trade, (10), 146-162.	2	CSSCI	2019	2018.9	6	58	NR	NR	Yes	No	Yes	Yes	Yes	Yes	No	Yes	No	Yes	No	No	No	No	No	No	Yes	Yes	Yes	No	No	Yes	Yes	Yes	Yes	Yes	No	No	No	No	Yes	Yes	No	Yes	Yes	Yes	Yes	Yes	No	Yes
644	Li, F.L., Qiao, L., He, J., Chen, J.Y., Xie, Q.M, Zhao, Q.L.,... & Yang, J. (2017). Meta analysis on the Mental Health Diagnostic Test survey results of left-behind childrens in recent ten years. [国内留守儿童《心理健康诊断测验》近十年调查结果的Meta分析]. Chinese Journal of Child Health Care, 25(05),493-495.	10	non-CSSCI	2017	NR	5	17	15635	NR	Yes	No	Yes	Yes	No	Yes	No	Yes	No	Yes	No	No	No	No	No	No	Yes	Yes	Yes	No	No	Yes	Yes	Yes	Yes	Yes	No	Yes	No	No	Yes	Yes	No	Yes	Yes	Yes	Yes	Yes	No	Yes
645	Yuan, S., Du, A.L., Yang, S.C., Wang, X.Y., & Shen, L.J.(2015). Meta-analysis of Resilience of Parent-absent Children in China. [国内留守儿童心理弹性Meta分析]. China Journal of Health Psychology, 23(05), 764-768.	5	non-CSSCI	2015	2013.12	3	4	2886	NR	Yes	No	Yes	Yes	Yes	Yes	No	Yes	No	Yes	No	No	No	No	No	No	Yes	Yes	Yes	No	No	Yes	Yes	Yes	No	Yes	No	No	No	No	Yes	Yes	No	Yes	Yes	Yes	Yes	Yes	No	Yes
659	Zhang, J., & Tang, W. (2015). A Meta-Analytic Review of Studies on the Force Concept lnventory over the Last 20 Years. [国内外近20年力学概念调查测试结果的元分析]. Journal of Inner Mongolia Normal University (Natural Science Chinese Edition), 44(05),704-708.	2	non-CSSCI	2015	NR	1	16	21829	NR	Yes	No	Yes	Yes	No	No	No	Yes	No	Yes	No	No	No	No	No	No	Yes	Yes	Yes	No	No	Yes	Yes	Yes	No	Yes	No	No	No	No	Yes	Yes	No	Yes	Yes	Yes	Yes	Yes	No	Yes
663	Zhang, Z.H., Tan, X., & Lu, L.(2013). Language Learning Strategies and English Achievement:A Meta-analysis of Studies in and Outside China. [国内外学习策略与英语成绩关联性研究的元分析]. Foreign Languages and Their Teaching, (05), 40-45.	3	CSSCI	2013	2011.12	4	40	NR	NR	Yes	No	Yes	Yes	No	No	No	Yes	No	Yes	No	No	No	No	No	No	Yes	Yes	Yes	No	No	Yes	Yes	Yes	Yes	Yes	No	No	No	No	Yes	Yes	Yes	Yes	Yes	Yes	Yes	Yes	No	Yes
667	Cheng, P.G., Lu, L.X., Chen, Z.H., & Cai, X.Y.(2011). Studies on Domestic Consumer's Purchase lntention towards Genetically Modified Foods:A Meta Analysis. [国内消费者对转基因食品购买意愿研究综述:元分析]. Journal of South China Agricultural University (Social Sciences Edition)(02),82-92.	4	CSSCI	2011	NR	1	11	NR	NR	Yes	No	Yes	Yes	No	No	No	No	No	Yes	No	No	No	No	No	No	Yes	Yes	Yes	No	No	Yes	Yes	Yes	Yes	Yes	No	No	No	No	Yes	Yes	No	Yes	Yes	Yes	Yes	Yes	No	Yes
679	Zeng, M. C., & Li, H. (2011). Meta-analysis of Primary and Secondary School Teachers' Mental Health in China. [国内中小学教师心理健康Meta分析]. China Journal of Health Psychology, 19(11), 1348-1350.	2	non-CSSCI	2011	NR	1	17	14689	NR	Yes	No	Yes	Yes	Yes	Yes	No	No	No	Yes	No	No	No	No	No	No	Yes	No	No	No	No	Yes	No	Yes	No	No	No	No	No	No	Yes	Yes	No	Yes	Yes	Yes	No	Yes	No	Yes
692	Lai, L.Z., Ren, Z.H., & Tao, R.(2018). A meta-analysis on Co-Rumination. [过度“分享”负性事件与性别、心理健康和关系质量:对共同反刍的元分析]. Advances in Psychological Science (01),42-55.	3	CSSCI	2018	2017.2	6	36	12364	NR	Yes	No	Yes	Yes	Yes	No	No	Yes	No	Yes	No	Yes	Yes	No	No	No	Yes	Yes	Yes	No	No	Yes	Yes	Yes	No	Yes	No	Yes	No	No	Yes	Yes	Yes	Yes	Yes	Yes	Yes	Yes	No	Yes
694	Liu, L.L. (2012). The element analysis of teachers' anxiety over the past ten years. [过去十年教师焦虑研究的元分析]. Journal of Nanchang College of Education, 27(06),145-146.	1	non-CSSCI	2012	NR	3	8	9420	NR	Yes	No	Yes	Yes	Yes	Yes	No	No	No	Yes	No	No	No	No	No	No	Yes	No	No	No	No	Yes	Yes	Yes	No	Yes	No	No	No	No	Yes	Yes	Yes	No	Yes	Yes	Yes	Yes	No	Yes
700	Zheng, Z.Q., & Liu, S.S.(2017). Can Good Leaders Bring Good Performance-A Meta-Analysis of Ethical Leadership and lt's Effectiveness. [好的领导能带来好的绩效吗——对伦理型领导有效性的元分析]. Science and Technology Progress and Policy, 34(15),148-153.	2	CSSCI	2017	2016.12	4	97	NR	NR	Yes	Yes	Yes	Yes	Yes	No	No	Yes	No	Yes	No	No	No	No	Yes	No	Yes	Yes	Yes	No	No	Yes	Yes	Yes	No	Yes	No	Yes	No	No	Yes	Yes	Yes	Yes	Yes	Yes	Yes	Yes	No	Yes
708	Xu, Y., Yu, Y.H., & Zhang, H.S.(2021). What Can Produce Fatigue? What Factors Regulate lt?---A Meta-analysis Study on Social Media Fatigue. [何因生倦怠,何素调节之?一项关于社交媒体倦怠的元分析研究]. Library and Information Service, 65(13),31-43.	3	CSSCI	2021	2020.7	7	68	NR	NR	Yes	Yes	Yes	Yes	Yes	No	No	Yes	Yes	Yes	No	Yes	No	Yes	No	No	Yes	Yes	Yes	No	No	Yes	Yes	Yes	No	Yes	No	Yes	Yes	No	Yes	Yes	Yes	Yes	Yes	Yes	Yes	Yes	Yes	Yes
711	Yao, Q., Huang, W.M., & Ge, M.G.(2010). Verification of core self-evaluation: a meta-analysis based on learning domain. [核心自我评价的验证:基于学习领域的Meta分析]. Journal of Tongling University, (02),103-105.	3	non-CSSCI	2010	NR	3	16	NR	NR	Yes	No	Yes	Yes	No	Yes	No	Yes	No	Yes	No	No	No	Yes	No	No	Yes	Yes	No	No	No	Yes	Yes	Yes	No	No	No	Yes	No	No	Yes	Yes	Yes	Yes	Yes	Yes	Yes	Yes	No	Yes
713	Zhu, Y. L., & Jin, C. C. (2021). A meta-analysis of the relationship between the Dark Triad and aggressive behaviors. [黑暗三联征与攻击行为关系的元分析]. Advances in Psychological Science, 29(07),1195-1209.	2	CSSCI	2021	2020.5	10	105	41273	PRISMA/PRIOR-MAMA	Yes	No	Yes	Yes	Yes	No	No	Yes	No	Yes	No	No	Yes	Yes	Yes	No	Yes	Yes	Yes	No	Yes	Yes	Yes	Yes	No	Yes	No	Yes	No	No	Yes	Yes	Yes	Yes	Yes	Yes	Yes	Yes	Yes	Yes
727	Wang, X. J., Xu, Y., & Xu, B. L. (2020). Meta analysis of mobile phone addiction rate of nursing students in China. [护理专业学生手机成瘾率的Meta分析]. Psychological Monthly, 15(21), 38, 39 + 85.	3	non-CSSCI	2020	2019.12	6	10	5470	NR	Yes	No	Yes	Yes	Yes	Yes	No	Yes	No	Yes	No	No	No	No	No	No	Yes	Yes	Yes	No	Yes	Yes	Yes	Yes	No	Yes	Yes	No	No	No	Yes	Yes	Yes	Yes	Yes	Yes	Yes	Yes	No	Yes
731	Huang, Z.P., Liao, Y., Zhang, J., Liu, X.F., & Hu, X.H.(2014). A Meta-analysis of Personality Characteristics of Nurses. [护士人格特征的元分析]. China Journal of Health Psychology, 22(01), 42-45.	5	non-CSSCI	2014	NR	1	19	3096	NR	Yes	No	Yes	Yes	No	Yes	No	Yes	No	Yes	No	No	No	Yes	No	No	Yes	No	Yes	No	No	Yes	No	Yes	No	Yes	No	No	No	No	No	Yes	Yes	No	Yes	Yes	No	No	No	Yes
760	Liu, H.Y., & Chen, Y.T.(2022). Institutional Investor Shareholding and Corporate lnnovation Performance: A Study Based on Meta analysis. [机构投资者持股与企业创新行为—基于Meta分析的研究]. Journal of Financial Development Research, (05),11-21.	2	non-CSSCI	2022	NR	9	57	NR	NR	Yes	Yes	Yes	Yes	Yes	No	No	No	No	Yes	No	No	No	No	No	No	Yes	Yes	No	No	No	Yes	Yes	Yes	No	Yes	Yes	Yes	No	No	Yes	Yes	Yes	Yes	Yes	Yes	Yes	Yes	No	Yes
768	Liu, Y.M,, Che, X.L., & Wei, X.H.(2014). A Meta-Analysis of the Contingency Model of Team Diversity, Conflict and Performance Based on the Input-Process Outcome Model. [基于IPO模型的团队多样性-冲突-绩效权变模型的元分析]. Journal of Psychological Science, 37(02),425-432.	3	CSSCI	2014	NR	2	112	9263	NR	Yes	Yes	Yes	Yes	Yes	No	No	Yes	No	Yes	No	Yes	No	Yes	No	No	Yes	Yes	Yes	No	No	Yes	No	Yes	No	Yes	No	No	No	No	Yes	Yes	Yes	Yes	Yes	Yes	Yes	Yes	Yes	Yes
770	Zheng, Q.Y., Yao, T., Fan, X.C., Mu, L., & Cao, H.R.(2014). A Meta-analytic Assessment of Factors lnfluencing on Customer Satisfaction-Customer Loyalty Relationship. [基于Meta分析的"顾客满意-顾客忠诚"关系影响因素研究]. Management Review, 26(02),111-120.	5	CSSCI	2014	2010.12	4	27	72468	NR	Yes	Yes	Yes	Yes	Yes	No	No	Yes	Yes	Yes	No	Yes	No	No	No	No	Yes	Yes	Yes	No	No	No	No	Yes	No	Yes	No	Yes	No	No	Yes	Yes	Yes	Yes	Yes	Yes	Yes	Yes	Yes	Yes
773	Yang, X., Liu, Y.S., Song, A.F., Yang, J., & Wang, S.K.(2021). Research on relationship between safety climate and safety performance based on Meta-analysis. [基于Meta分析的安全氛围与安全绩效的关系研究].Journal of Safety Science and Technology, 17(08),167-171.	5	non-CSSCI	2021	NR	7	54	NR	NR	Yes	Yes	Yes	Yes	Yes	Yes	No	Yes	No	Yes	No	Yes	No	No	No	No	Yes	Yes	No	No	No	Yes	Yes	Yes	No	Yes	No	Yes	No	No	Yes	Yes	No	Yes	Yes	Yes	Yes	Yes	Yes	Yes
774	Liu, Z.Y., Fu, L.H., Ma, C.L., & Leng, Z.Y.(2017). A Meta-Analysis on the Relationship between lnnovation Ambidexterity and Performance. [基于Meta分析的创新二元性与企业绩效关系研究]. Science of Science and Management of Science and Technology, 38(06),171-180.	4	CSSCI	2017	NR	4	45	NR	NR	Yes	Yes	Yes	Yes	Yes	No	No	No	No	Yes	No	Yes	No	No	No	No	Yes	No	No	No	No	Yes	Yes	Yes	No	Yes	No	Yes	No	No	Yes	Yes	Yes	Yes	Yes	Yes	Yes	Yes	Yes	Yes
776	Li, X., Zhu, D.Y., & Qi, R.(2019). Research on the Relationship Between Local Government Competition and Environmental Quality Based on Meta-analvsis. [基于Meta分析的地方政府竞争与环境质量关系研究].Journal of University of South China( Social Science Edition), 20(01), 56-65.	3	non-CSSCI	2019	2018.5	4	41	16803	PRISMA	Yes	Yes	Yes	Yes	Yes	Yes	No	No	No	Yes	No	Yes	No	No	No	No	Yes	No	Yes	No	Yes	Yes	Yes	Yes	No	No	No	Yes	No	No	Yes	Yes	Yes	Yes	Yes	Yes	Yes	Yes	No	Yes
778	He, Y.Q., Yang. W., & Chen, Y.(2009). A Meta-analysis of the Relationship between Top Management Team Characteristics and Firm Performance. [基于Meta分析的高管团队特征与企业绩效关系研究]. Soft Science, 23(01),12-16+24.	3	CSSCI	2009	NR	7	56	NR	NR	Yes	Yes	Yes	Yes	Yes	No	No	No	No	Yes	No	No	Yes	No	No	No	Yes	No	Yes	No	Yes	Yes	No	Yes	No	Yes	No	No	No	No	Yes	Yes	Yes	Yes	Yes	Yes	Yes	Yes	Yes	Yes
781	Jin, J.H., & Dong, Y.N.(2019). Research on the relationship between supply chain integration and enterprise performance based on meta-analysis. [基于Meta分析的供应链整合与企业绩效关系研究]. Guangxi Quality Supervision Guide, (09),46.	2	non-CSSCI	2019	2019.6	4	61	NR	NR	Yes	Yes	Yes	Yes	Yes	No	No	Yes	No	Yes	No	Yes	No	No	No	No	Yes	Yes	Yes	No	No	Yes	Yes	Yes	No	No	No	No	No	No	No	Yes	Yes	No	Yes	Yes	Yes	Yes	No	Yes
783	Wang, J.Y., & Jiang, D.M.(2020). Research on the Relationship between Voice Behavior and Job Performance Based on Meta-analysis. [基于Meta分析的建言行为与工作绩效的关系研究]. Inner Mongolia Science and Technology and Economy, (10),20-22.	2	non-CSSCI	2020	2019.3	7	42	10503	NR	Yes	Yes	Yes	Yes	Yes	No	No	Yes	No	Yes	No	Yes	No	No	No	No	Yes	Yes	Yes	No	No	Yes	Yes	Yes	No	Yes	No	Yes	No	No	Yes	Yes	Yes	No	Yes	Yes	Yes	Yes	Yes	Yes
788	Xu, J. Z., Guan, J. & Lin, Y. (2018). The lnfluencing Factors of the Relationship between Corporate Environmental Performance and Corporate Financial Performance: Based on a Meta-Analysis Concerned with Measuring and Situational Factors. [基于Meta分析的企业环境绩效与财务绩效关系研究]. Chinese Journal of Management, 15(02),246-254.	3	CSSCI	2018	2016.4	7	51	35307	NR	Yes	Yes	Yes	Yes	Yes	No	No	Yes	No	Yes	No	Yes	No	No	Yes	No	Yes	Yes	Yes	No	No	Yes	Yes	Yes	Yes	Yes	No	Yes	Yes	No	Yes	Yes	Yes	Yes	Yes	Yes	Yes	Yes	Yes	Yes
790	Fan, P.H., Liang, Q.Z., & Meng, Y.(2012). Research on the relationship between market orientation and product innovation based on Meta-analysis: with economic development level as the moderating variable. [基于Meta分析的市场导向与产品创新关系研究——以经济发展水平为调节变量]. Science and Technology Progress and Policy, 29(15),1-6.	3	CSSCI	2012	NR	6	21	5334	NR	Yes	Yes	Yes	Yes	Yes	No	No	Yes	No	Yes	No	Yes	No	No	No	No	Yes	No	No	No	No	Yes	Yes	Yes	No	Yes	No	Yes	No	No	Yes	Yes	Yes	Yes	Yes	Yes	Yes	Yes	Yes	Yes
792	Wang, H.H., Li, Y., & Tan, Q.Y.(2022). Influence of Digital Transformation on Firm Performance Based on Meta-Analysis. [基于Meta分析的数字化转型对企业绩效影响问题]. Journal of Systems and Management, 31(01),112-123.	3	CSSCI	2022	2021.7	5	59	29109	NR	Yes	Yes	Yes	Yes	No	No	No	Yes	No	Yes	No	Yes	No	No	No	No	Yes	No	Yes	No	No	Yes	Yes	Yes	Yes	Yes	No	Yes	No	No	Yes	Yes	Yes	Yes	Yes	Yes	Yes	Yes	Yes	Yes
794	Liu, T.L., & Fu, Q.Y.(2018). Influence of Dual Innovation Motivation on Enterprise Innovation Performance Based on Meta Analysis. [基于Meta分析的双元创新动因对企业创新绩效的影响研究]. Science and Technology Management Research, (21),169-176.	2	CSSCI	2018	NR	12	90	99611	NR	Yes	Yes	Yes	Yes	No	Yes	No	Yes	No	Yes	No	Yes	No	No	No	No	Yes	No	Yes	No	No	Yes	Yes	Yes	No	Yes	No	Yes	No	No	Yes	Yes	Yes	Yes	Yes	Yes	Yes	Yes	Yes	Yes
797	Chen, H., Liang, Q.Z., & Zhang, Y.(2019). A Meta-Analysis on Team Faultline: Category, Effect and Situation. [基于Meta分析的团队断裂研究:分类,效果与情境]. Management Review, 31(03),116-130.	3	CSSCI	2019	NR	5	38	NR	NR	Yes	Yes	Yes	Yes	No	No	No	Yes	No	Yes	No	Yes	No	No	No	No	Yes	No	No	No	No	Yes	Yes	Yes	No	Yes	No	Yes	No	No	Yes	Yes	Yes	No	Yes	Yes	Yes	Yes	Yes	Yes
798	Gao, S.H., Wei, Y.Q., Liu, C.J., & Chen, G.L.(2019). Study on the Relationship between Network Position and Organizational Performance Based on Meta Analysis. [基于Meta分析的网络位置与组织创新关系研究]. Science and Technology Management Research, (22),139-146.	4	CSSCI	2019	2018.8	8	81	16975	NR	Yes	Yes	Yes	Yes	Yes	No	No	Yes	No	Yes	No	No	No	No	No	No	Yes	No	Yes	No	No	Yes	Yes	Yes	Yes	Yes	No	Yes	No	No	Yes	Yes	Yes	Yes	Yes	Yes	Yes	Yes	No	Yes
801	Feng, L.J., Zhu, L., Wang, J.F., & Yu, L.R.(2021). Influence of Absorptive Capacity on Enterprise lnnovation Based on Meta-Analysis. [基于Meta分析的吸收能力对企业创新影响问题]. Journal of Systems and Management, 30(04),752-762.	4	CSSCI	2021	2019.1	8	141	78547	NR	Yes	Yes	Yes	Yes	Yes	No	No	Yes	No	Yes	No	Yes	No	No	No	No	Yes	Yes	Yes	No	No	Yes	Yes	Yes	Yes	Yes	No	Yes	Yes	No	Yes	Yes	Yes	Yes	Yes	Yes	Yes	Yes	Yes	Yes
803	Wang, B.C., Lian, Z.X., & Jiang, A.P.(2017). Research on the Relationship between Absorptive Capacity and lnnovation Performance Based on Meta-analysis. [基于Meta分析的吸收能力与创新绩效关系研究]. Technology and Innovation Management, 38(03), 248-255.	3	non-CSSCI	2017	NR	1	47	NR	NR	Yes	No	Yes	Yes	Yes	No	No	Yes	No	Yes	No	Yes	No	No	No	No	Yes	Yes	Yes	No	No	Yes	Yes	Yes	Yes	No	No	Yes	Yes	No	Yes	Yes	Yes	No	Yes	Yes	No	Yes	Yes	Yes
806	Zhang, M.X., & Gao, L.M.(2019). Research on the relationship between subjective factors and cross-organization cooperation innovation performance based on meta-analysis. [基于Meta分析的主体因素与跨组织合作创新绩效的关系研究]. Chinese Journal of Management, 16(11),1670-1676.	2	CSSCI	2019	2018.7	4	51	33698	NR	Yes	No	Yes	Yes	Yes	No	No	Yes	No	Yes	No	Yes	No	No	No	No	Yes	No	Yes	No	No	Yes	Yes	Yes	No	Yes	No	Yes	No	No	Yes	Yes	Yes	Yes	Yes	Yes	Yes	Yes	Yes	Yes
810	Ge, F.J., Zhao, L., Liu, J., Zhou, M.X., Guo, Y., & Zhang, Q.J.(2012). Correlation between Social Support and Mental Health of the Aged Based on Pearson Correlation Coefficient: A Meta-Analysis. [基于Pearson相关系数的老年人社会支持与心理健康相关性研究的Meta分析]. Chinese Journal of Evidence-Based Medicine, 12(11),1320-1329.	6	non-CSSCI	2012	2011.1	7	4	1816	NR	Yes	No	Yes	Yes	Yes	Yes	No	Yes	Yes	Yes	No	Yes	No	No	No	No	Yes	No	Yes	No	No	Yes	Yes	Yes	Yes	No	No	No	Yes	Yes	Yes	Yes	Yes	Yes	Yes	Yes	Yes	Yes	Yes	Yes
813	Chen, N., Li, X.S., Liu, Q.L., & Liu, Y.Y.(2014). Systematic review of university teachers' mental health based on SCL-90. [基于SCL-90的中国高校教师心理健康状况系统评价研究]. Journal of Hygiene Research, 43(6), 990-997.	4	non-CSSCI	2014	NR	9	56	NR	NR	Yes	No	Yes	Yes	Yes	Yes	No	Yes	No	Yes	No	No	No	No	No	No	Yes	No	Yes	No	No	No	No	Yes	No	Yes	No	Yes	No	No	Yes	Yes	Yes	Yes	Yes	Yes	Yes	Yes	No	Yes
815	Li, W., & Zhang, J. (2018). A Meta-analysis of the Correlations in SILL-based Studies on Chinese University Students' Language Learning Strategies and English Learning Achievement in China. [基于SILL的国内大学生学习策略与英语成绩相关的元分析]. Foreign Language Learning Theory and Practice, (04),39-47.	2	CSSCI	2018	2016.7	3	41	8689	NR	Yes	No	Yes	Yes	No	Yes	No	Yes	No	Yes	No	Yes	No	No	No	No	Yes	No	Yes	No	No	Yes	No	Yes	No	Yes	No	Yes	No	No	Yes	Yes	Yes	No	Yes	Yes	Yes	Yes	Yes	Yes
823	Li, N., She, J.F., & Dong, S.(2021). Impact of “Work-to-Family Conflict on Work Domain for Employees: A Meta-Analysis. [基于荟萃分析的“工作对家庭的冲突”对员工工作领域的影响]. Journal of Systems and Management, 30(06),1177-1186.	3	CSSCI	2021	2018.12	2	170	128569	NR	Yes	Yes	Yes	Yes	No	No	No	Yes	No	Yes	No	Yes	No	No	No	No	Yes	No	Yes	No	No	No	No	Yes	No	No	No	No	No	No	Yes	Yes	Yes	Yes	Yes	Yes	Yes	Yes	Yes	Yes
826	Shi, S.S., & Ni, C.B.(2009). Gender Differences in Language Lateralization: A Meta-analysis of fMRI Studies. [基于荟萃分析的语言认知性别差异研究]. Foreign Language Learning Theory and Practice, (03),35-43.	2	CSSCI	2009	NR	3	28	1268	NR	Yes	Yes	Yes	Yes	No	Yes	No	Yes	No	Yes	No	Yes	No	Yes	No	No	Yes	No	Yes	No	No	Yes	Yes	Yes	No	Yes	No	No	No	No	Yes	Yes	Yes	Yes	Yes	Yes	Yes	Yes	Yes	Yes
834	Zhong, M.Z., & Xie, Y.T.(2019). Meta-analysis of the well-being of elderly people in nursing homes based on the Well-being Scale of Memorial University of Newfoundland. [基于纽芬兰纪念大学幸福感量表的养老机构老年人幸福感Meta分析]. Chinese Journal of Gerontology, 39(04),965-967.	2	non-CSSCI	2019	NR	3	8	1793	NR	Yes	No	Yes	Yes	Yes	Yes	No	Yes	No	Yes	No	Yes	No	No	No	No	Yes	No	No	No	No	Yes	No	Yes	No	Yes	Yes	No	No	No	No	No	Yes	Yes	Yes	Yes	Yes	Yes	No	Yes
838	Zhou, M., Peng, W. B., & Yi, X. Y. (2019). A Meta-analysis of University Teachers’ Job Burnout: From the Perspective of Demographic Characteristics. [基于人口学特征的高校教师职业倦怠元分析]. Journal of Teacher Education, 6(05),20-28.	3	non-CSSCI	2019	NR	1	44	NR	NR	Yes	No	Yes	Yes	Yes	Yes	No	Yes	No	Yes	No	No	Yes	No	No	No	Yes	No	Yes	No	No	Yes	Yes	Yes	No	No	No	Yes	No	No	No	Yes	Yes	No	Yes	Yes	No	Yes	No	Yes
855	Zhao, D. F. (2022). Research on the relationship between transformational leadership and team performance based on meta-analysis. [基于元分析的变革型领导与团队绩效的关系研究]. Enterprise Reform and Management, (16),85-87.	1	non-CSSCI	2022	NR	1	41	6650	NR	Yes	Yes	Yes	Yes	Yes	Yes	No	No	No	Yes	No	No	No	No	No	No	Yes	No	No	No	No	Yes	Yes	Yes	No	Yes	No	Yes	Yes	No	No	Yes	No	No	Yes	Yes	No	Yes	No	Yes
858	Lv, H.J., Qian, C.H., & Zhao, X.H.(2018). A Meta-Analysis Research on Plural Leadership Effectiveness. [基于元分析的多元领导力效能研究]. Foreign Economics and Management, 40(09), 126-142.	3	CSSCI	2018	2017.3	10	60	20440	NR	Yes	Yes	Yes	Yes	Yes	No	No	Yes	No	Yes	No	Yes	No	No	No	No	Yes	Yes	Yes	No	No	Yes	Yes	Yes	No	Yes	No	Yes	No	No	Yes	Yes	Yes	Yes	Yes	Yes	Yes	Yes	Yes	Yes
860	Li, J., & Chen, L.H.(2022). Research on relationship between customer interaction andcustomer loyalty in clothing online brand communitybased on meta-analysis. [基于元分析的服装在线品牌社群顾客互动与顾客忠诚关系研究]. Journal of Shanghai University of Engineering Science, 36(01),55-61+90.	2	non-CSSCI	2022	NR	5	16	5137	NR	Yes	Yes	Yes	Yes	Yes	No	No	Yes	No	Yes	No	Yes	No	No	No	No	Yes	No	Yes	No	No	Yes	Yes	Yes	Yes	Yes	No	Yes	No	No	Yes	Yes	Yes	Yes	Yes	Yes	Yes	Yes	Yes	Yes
862	Xie, M.M.(2011). Research on the relationship between executive team heterogeneity and product innovation performance based on meta-analysis. [基于元分析的高管团队异质性与产品创新绩效关系研究]. Modern Property Management, 10(11),151-155.	1	non-CSSCI	2011	NR	2	14	NR	NR	Yes	Yes	Yes	Yes	Yes	No	No	Yes	No	Yes	No	No	No	No	No	No	Yes	No	Yes	No	No	Yes	No	Yes	Yes	No	No	Yes	No	No	Yes	Yes	Yes	No	Yes	Yes	Yes	Yes	No	Yes
865	Zhang, H.Y., Wang, Y., & Sun, S.W.(2019). Research on the Relationship between Supply Chain Collaboration Trust and Cooperative Performance Based on Meta-analysis. [基于元分析的供应链协作信任与合作绩效关系研究]. West Forum on Economy and Management, 30 (01),87-96.	3	non-CSSCI	2019	NR	9	55	NR	NR	Yes	Yes	Yes	Yes	Yes	No	No	Yes	No	Yes	No	No	No	No	No	No	Yes	No	Yes	No	No	Yes	Yes	Yes	Yes	Yes	No	Yes	Yes	No	Yes	Yes	Yes	Yes	Yes	Yes	Yes	Yes	Yes	Yes
867	Gao, P.B, Wu, W.W., & Yu, B.(2017). Research on Relationship between Management lnnovation and Firm Performance Based on Meta analysis. [基于元分析的管理创新与企业绩效的关系研究]. Soft Science, 31(02),5-8.	3	CSSCI	2017	NR	2	47	NR	NR	Yes	Yes	Yes	Yes	Yes	No	No	Yes	No	Yes	No	No	No	No	No	No	Yes	No	No	No	No	Yes	Yes	Yes	No	Yes	No	No	No	No	Yes	Yes	Yes	Yes	Yes	Yes	Yes	Yes	No	Yes
869	Luo, W.B., & Chu, X.L.(2021). Research on the lmpact of Domestic Human Resource Management Practice on EnterprisePerformance Based on a Meta-analysis. [基于元分析的国内人力资源管理实践对企业绩效的影响研究]. Journal of Hunan Universityof Finance and Economics, 37(06),49-60.	2	non-CSSCI	2021	2021.1	3	40	9083	NR	Yes	Yes	Yes	Yes	Yes	Yes	No	Yes	No	Yes	No	Yes	No	No	No	No	Yes	Yes	Yes	No	No	Yes	Yes	Yes	Yes	Yes	No	Yes	No	No	Yes	Yes	Yes	Yes	Yes	Yes	Yes	Yes	Yes	Yes
871	Su, Y., & Wang, Y.J.(2022). Research on lnfluencing Factors of Technology Governance Motivation Based on Meta Analysis. [基于元分析的技术治理动机影响因素研究]. Frontiers of Science and Technology of Engineering Management, 41(05),42-49.	2	CSSCI	2022	NR	1	28	10347	NR	Yes	Yes	Yes	Yes	Yes	No	No	Yes	No	Yes	No	No	No	No	No	No	Yes	Yes	Yes	No	No	Yes	Yes	Yes	Yes	Yes	No	Yes	No	No	Yes	Yes	Yes	Yes	Yes	Yes	No	Yes	No	Yes
873	Luo, L., Chen, Y., Hu, Y.D., & Xie, M.(2022). Research on the Relationship between Complexity and Performance of Construction Projects Based on Meta-analysis. [基于元分析的建设项目复杂性与绩效的关系研究]. Construction Economics, 43(S1),422-427.	4	non-CSSCI	2022	2021.12	4	20	6984	NR	Yes	Yes	Yes	Yes	No	No	No	Yes	No	Yes	No	No	No	No	No	No	Yes	No	Yes	No	No	Yes	Yes	Yes	Yes	Yes	No	No	No	No	Yes	Yes	Yes	Yes	Yes	Yes	Yes	Yes	No	Yes
874	Shi, Y., & Dong, H.L.(2020). Research on Influencing Factors of Teacher Knowledge Sharing Based on Meta-analysis. [基于元分析的教师知识共享影响因素研究]. Journal of Education Studies, 16(04),55-63.	2	CSSCI	2020	NR	3	30	10930	NR	Yes	Yes	Yes	Yes	No	Yes	No	Yes	No	Yes	No	Yes	No	Yes	No	No	Yes	Yes	Yes	No	No	Yes	Yes	Yes	Yes	Yes	No	Yes	No	No	Yes	Yes	Yes	Yes	Yes	Yes	Yes	Yes	Yes	Yes
877	Wang, W.Q., Gong, H.M., & Guo, J.(2022). A meta-analysis of the relationship between boundary-spanning search and firm innovation performance. [基于元分析的跨界搜索与企业创新绩效关系研究]. Science Research Management, 43(10),116-126.	3	CSSCI	2022	2019.1	2	54	26812	NR	Yes	Yes	Yes	Yes	Yes	No	No	Yes	No	Yes	No	No	No	Yes	No	No	Yes	No	Yes	No	No	Yes	Yes	Yes	Yes	Yes	No	No	No	No	No	Yes	Yes	Yes	Yes	Yes	Yes	Yes	No	Yes
878	Cheng, S.W., Li, Y., Chen, W.T., & Liu, F.(2019). A Meta-analysis Based Study on the lmpacts of Tourism Events on Tourists' Health. [基于元分析的旅游活动对游客健康的影响研究]. Tourism science, 33(03), 50-63.	4	CSSCI	2019	NR	7	28	NR	NR	Yes	Yes	Yes	Yes	Yes	No	No	No	No	Yes	No	Yes	No	No	No	No	Yes	No	Yes	No	No	Yes	Yes	Yes	No	No	No	No	No	No	No	Yes	No	Yes	Yes	Yes	Yes	Yes	No	Yes
882	Liu, F.J., Xu, J.Y., & Wu, N.(2019). A Research on the Factors Influencing Tourists' Revisit Willingness Based on an Meta-analysis. [基于元分析的旅游者重游意愿影响因素研究]. Tourism science, 33(01), 33-53.	3	CSSCI	2019	NR	8	60	38261	NR	Yes	Yes	Yes	Yes	Yes	Yes	No	Yes	No	Yes	No	Yes	No	No	No	No	Yes	Yes	Yes	No	No	Yes	Yes	Yes	No	Yes	No	Yes	Yes	No	Yes	Yes	Yes	Yes	Yes	Yes	Yes	Yes	Yes	Yes
886	Zhang, G. Y., & Lv, D. H. (2016). Research on influencing factors of farmers' land transfer behavior based on meta-analysis. [基于元分析的农户土地流转行为影响因素研究]. Contemporary Economics, (14),60-61.	2	non-CSSCI	2016	NR	3	24	7440	NR	Yes	Yes	Yes	Yes	Yes	No	No	No	No	Yes	No	No	No	No	No	No	Yes	No	No	No	No	Yes	No	Yes	No	No	No	No	No	No	No	Yes	Yes	No	Yes	Yes	Yes	Yes	No	Yes
891	Lu, X.Y., Fang, W.Q., Lu, Q., & Fan, Y.R.(2020). Research on Influencing Factors of Users’ Fatigue Behavior in Social Media Based on Meta-analysis. [基于元分析的社交媒体用户倦怠行为影响因素研究]. Information studies: Theory and Application, 43(09),87-92+99.	4	CSSCI	2020	2019.1	7	57	12964	NR	Yes	Yes	Yes	Yes	Yes	No	No	Yes	No	Yes	No	Yes	No	No	No	No	Yes	Yes	Yes	No	No	Yes	Yes	Yes	No	Yes	No	Yes	Yes	No	Yes	Yes	Yes	Yes	Yes	Yes	Yes	Yes	Yes	Yes
893	Li, X.L., Huang, L.H., & Chen, J.X.(2022). Influencing Factors of Social Media Users' Intentions to Disclose Privacy. [基于元分析的社交媒体用户隐私披露意愿影响因素研究]. Data Analysis and Knowledge Discovery, (04),97-107.	3	CSSCI	2022	2021.4	8	55	10536	NR	Yes	Yes	Yes	Yes	Yes	No	No	Yes	No	Yes	No	Yes	No	No	No	No	Yes	Yes	Yes	No	No	Yes	Yes	Yes	No	No	No	Yes	No	No	Yes	Yes	Yes	Yes	Yes	Yes	Yes	Yes	Yes	Yes
897	Zeng, D.M., Sun, J., He, W.P., & Wen, J.Y.(2015). Research on the Relationship between Network Strength and Enterprise Innovation Based on Meta Analysis. [基于元分析的网络强度与企业创新关系研究]. Chinese Journal of Management, 12(01),103-110.	2	CSSCI	2015	2014.6	8	57	12430	NR	Yes	Yes	Yes	Yes	Yes	Yes	No	Yes	No	Yes	No	Yes	No	No	No	No	Yes	No	Yes	No	No	Yes	Yes	Yes	Yes	Yes	No	Yes	Yes	No	Yes	Yes	Yes	Yes	Yes	Yes	Yes	Yes	Yes	Yes
899	Zeng, D.M., He, W.P., Wen, J.Y., & Zou, S.M.(2014). Research on Direct Effect of Network Strength upon Business Innovation Based on Meta-Analysis. [基于元分析的网络强度与企业创新直接效应研究]. Journal of the China Society for Scientific and Technical Information, 33(06),584-593.	4	CSSCI	2014	2013.6	8	36	7904	NR	Yes	No	Yes	Yes	Yes	Yes	No	Yes	No	Yes	No	No	No	No	No	No	Yes	Yes	Yes	No	No	Yes	Yes	Yes	Yes	No	No	Yes	Yes	No	Yes	Yes	Yes	Yes	Yes	Yes	Yes	Yes	No	Yes
901	Peng, G.C., Cheng, X., & Liu, C.H.(2022). Research on Influencing Factors of Internet Users' Willingness to Disclose Personal Information Based on Meta-analysis. [基于元分析的网络用户个人信息披露意愿影响因素研究]. Journal of Modern Information, 42(11),111-120.	3	non-CSSCI	2022	2022.2	5	46	20243	NR	Yes	No	Yes	Yes	Yes	Yes	No	Yes	No	Yes	No	Yes	No	No	No	No	Yes	Yes	Yes	No	No	Yes	Yes	Yes	Yes	Yes	No	Yes	No	No	Yes	Yes	Yes	No	Yes	Yes	Yes	Yes	Yes	Yes
902	Wu, M. Y., & Huang, T. H. (2016). The Quality of Life of Empty Nest Elderly in China and Its influencing Factors: Based on a Meta-Analysis. [基于元分析的我国空巢老年人生活质量及其影响因素研究]. Scientific Research on Aging, 4(01),67-73.	2	non-CSSCI	2016	NR	5	19	NR	NR	Yes	No	Yes	Yes	No	Yes	No	No	No	Yes	No	No	No	No	No	No	Yes	Yes	Yes	No	No	Yes	Yes	Yes	Yes	Yes	No	Yes	No	No	Yes	Yes	Yes	No	Yes	Yes	Yes	Yes	No	Yes
905	Luo, L., Hu, Y.D., Luo, Q., & Yan, X.Y.(2021). Research on the Relationship between Project Governance and Project Performance Based on Meta analysis. [基于元分析的项目治理与项目绩效关系研究]. Construction Economics, 42(S1),290-295.	4	non-CSSCI	2021	2021.1	1	16	4078	NR	Yes	Yes	Yes	Yes	Yes	Yes	No	Yes	No	Yes	No	No	No	No	No	No	Yes	Yes	Yes	No	No	Yes	Yes	Yes	Yes	Yes	No	No	No	No	Yes	Yes	No	Yes	Yes	Yes	Yes	Yes	No	Yes
907	Wu, M.Y., & Huang, T.H.(2016). A meta-analysis on mental health status of new generation of migrant workers. [基于元分析的新生代农民工心理健康研究]. Acta Universities Medicinalis Nanjing (Social Sciences Edition), (05),393-397.	2	non-CSSCI	2016	NR	3	20	8934	NR	Yes	No	Yes	Yes	No	Yes	No	Yes	No	Yes	No	No	No	No	No	No	Yes	Yes	Yes	No	No	Yes	Yes	Yes	Yes	Yes	No	Yes	No	No	Yes	Yes	Yes	No	Yes	Yes	Yes	Yes	No	Yes
908	Huang, H., & Yao, L.Y.(2022). Influencing factors of academic entrepreneurship intention based on meta-analysis. [基于元分析的学术创业意愿影响因素]. Journal of Information and Management, 7(Z1),69-79.	2	non-CSSCI	2022	2021.5	5	28	10347	NR	Yes	Yes	Yes	Yes	Yes	No	No	Yes	No	Yes	No	No	No	No	No	No	Yes	Yes	Yes	No	No	Yes	Yes	Yes	Yes	Yes	No	Yes	No	No	Yes	Yes	No	No	Yes	Yes	Yes	Yes	No	Yes
910	Zhou, H.H., Hua, W.N., & Liu, J.(2012). Research on the influencing factors of mobile digital reading users' persistent usage intention based on meta-analysis. [基于元分析的移动数字阅读用户持续使用意向的影响因素研究]. Library and Information Research, 15(1),34-42	3	non-CSSCI	2022	NR	3	36	143462	NR	Yes	Yes	Yes	Yes	Yes	No	No	No	No	Yes	No	No	No	No	No	No	Yes	Yes	Yes	No	No	Yes	Yes	Yes	Yes	Yes	No	Yes	No	No	Yes	Yes	No	Yes	Yes	Yes	Yes	Yes	No	Yes
911	Li, Y., & Liu, R.J.(2022). Influencing factors of continuous use intention of mobile health care based on meta-analysis. [基于元分析的移动医疗持续使用意愿影响因素]. Journal of Systems and Management, 31(05),893-909.	2	CSSCI	2022	NR	15	30	10431	NR	Yes	Yes	Yes	Yes	Yes	No	No	No	No	Yes	No	No	No	No	No	No	Yes	Yes	Yes	No	No	Yes	Yes	Yes	Yes	Yes	No	Yes	No	No	Yes	Yes	Yes	Yes	Yes	Yes	Yes	Yes	No	Yes
913	Zhu, Z.X., Liu, Y.M., & Cao, X.Y.(2020). Influencing factors of mobile health users' adoption intention based on meta-analysis. [基于元分析的移动医疗用户采纳意愿影响因素]. Journal of Systems and Management, 29(01),49-60.	3	CSSCI	2020	NR	9	30	11863	NR	Yes	Yes	Yes	Yes	Yes	No	No	No	No	Yes	No	No	No	No	No	No	Yes	Yes	Yes	No	No	Yes	Yes	Yes	Yes	Yes	No	Yes	No	No	Yes	Yes	Yes	Yes	Yes	Yes	Yes	Yes	No	Yes
914	Liu, Y., Zhang, H.T., Zhang, X.R., & Zhang, C.L.(2022). Influencing Factors of Users' Online Health Information Seeking Behavior Based on Meta Analysis. [基于元分析的用户在线健康信息搜寻行为影响因素研究]. Information Science, 40(02),169-176.	4	CSSCI	2022	NR	13	25	NR	NR	Yes	No	Yes	Yes	Yes	No	No	No	No	Yes	No	No	No	No	No	No	Yes	Yes	Yes	No	No	Yes	Yes	Yes	Yes	Yes	No	Yes	No	No	Yes	Yes	No	Yes	Yes	Yes	Yes	Yes	No	Yes
916	Li, H.F., Duan, J.L., & Sun, X.N.(2021). Research on Influencing Factors of Users Online Information Seeking Intention Based on Meta Analysis. [基于元分析的用户在线信息搜寻意愿影响因素研究]. Library and Information Service, 65(19),84-95.	3	CSSCI	2021	2021.1	3	104	64746	NR	Yes	No	Yes	Yes	Yes	No	No	Yes	No	Yes	No	No	No	No	No	No	Yes	Yes	Yes	No	No	Yes	Yes	Yes	Yes	Yes	No	Yes	No	No	Yes	Yes	Yes	Yes	Yes	Yes	Yes	Yes	No	Yes
918	Luo, W.B., Xie, H.L., Lei, J.Q., & Jiang, L.(2020). Integration Research on Influencing Factors of Tourist Environmentally Responsible Behavior Based on an Meta-Analysis. [基于元分析的游客环境责任行为影响因素整合研究]. Resources and Environment in the Yangtze Basin, 29(09),1941-1953.	4	CSSCI	2020	2019.9	7	30	13673	NR	Yes	Yes	Yes	Yes	Yes	Yes	No	Yes	No	Yes	No	No	No	No	No	No	Yes	Yes	Yes	No	No	Yes	Yes	Yes	Yes	Yes	No	Yes	No	No	Yes	Yes	Yes	Yes	Yes	Yes	Yes	Yes	No	Yes
921	Chen, H.Y.(2018). Factors Affecting Adoption of Cloud Computing: A Meta Analysis. [基于元分析的云计算用户采纳行为影响因素研究]. Library journal, (04), 86-94.	1	CSSCI	2018	2015.5	5	20	7581	NR	Yes	Yes	Yes	Yes	Yes	No	No	Yes	No	Yes	No	Yes	No	No	No	No	Yes	Yes	Yes	No	No	Yes	Yes	Yes	No	No	No	Yes	Yes	No	Yes	Yes	Yes	Yes	Yes	Yes	Yes	Yes	Yes	Yes
922	Fan, H., Reziya, A.H.T., & Li, S.S.(2021). Research on Influencing Factors of Users' Switching Intention in Online Community Based on Meta analysis. [基于元分析的在线社区用户转移意愿影响因素研究]. Journal of Modern Information, 41(10),30-39.	3	CSSCI	2021	NR	9	38	NR	NR	Yes	No	Yes	Yes	Yes	No	No	No	No	Yes	No	Yes	No	Yes	No	No	Yes	Yes	Yes	No	No	Yes	Yes	Yes	No	No	No	Yes	No	No	Yes	Yes	Yes	Yes	Yes	Yes	Yes	Yes	No	Yes
926	Wang, J.Y., Niu, X.R., & Wan, L.(2020). Research on User Behavior of Online Learning Based on Meta-analysis. [基于元分析的在线学习用户使用行为研究]. Journal of Modern Information, 40(01),58-68.	3	CSSCI	2020	NR	9	64	21227	NR	Yes	No	Yes	Yes	Yes	No	No	No	No	Yes	No	Yes	No	No	No	No	Yes	Yes	Yes	No	No	Yes	Yes	Yes	No	No	Yes	Yes	No	No	No	Yes	Yes	Yes	Yes	Yes	Yes	Yes	Yes	Yes
928	Yan, W.W., Chen, R.Y., & Zhang, M.(2021). A Meta-Analysis of Factors Influencing Online Knowledge and Payment Intention. [基于元分析的在线知识付费意愿影响因素研究]. Journal of the China Society for Scientific and Technical Information, 40(02),204-212.	3	CSSCI	2021	NR	8	29	11	NR	Yes	No	Yes	Yes	Yes	No	No	Yes	No	Yes	No	Yes	No	Yes	No	No	Yes	Yes	Yes	No	No	Yes	Yes	Yes	No	Yes	No	Yes	No	No	Yes	Yes	Yes	Yes	Yes	Yes	Yes	Yes	Yes	Yes
930	Li, J.H., & Chang, X.R.(2013). The influence factors of knowledge transfer: a meta-analytic review. [基于元分析的知识转移影响因素研究]. Studies in Science of Sciences, 31(03),394-406.	2	CSSCI	2013	2011.12	2	43	23	NR	Yes	No	Yes	Yes	Yes	No	No	Yes	No	Yes	No	Yes	No	Yes	No	No	Yes	Yes	Yes	No	No	Yes	Yes	Yes	No	Yes	No	Yes	Yes	No	Yes	Yes	Yes	Yes	Yes	Yes	Yes	Yes	Yes	Yes
934	Liu, N., Zhang, J.C., Zhang, S.T., & Wang, X.H.(2021). Meta-analysis on User Adoption of Automated Driving. [基于元分析的自动驾驶技术用户采纳研究]. Journal of Beijing University of Posts and Telecommunications (Social Sciences Edition), 23(02),1-10.	4	non-CSSCI	2021	NR	8	18	7980	NR	Yes	No	Yes	Yes	No	No	No	Yes	No	Yes	No	Yes	No	Yes	No	No	Yes	Yes	Yes	No	No	No	No	Yes	No	No	No	Yes	No	No	Yes	Yes	Yes	Yes	Yes	Yes	Yes	Yes	Yes	No
935	Huo, L., & Xiao, Y.(2018). A Meta-Analysis of the Influencing Factors in Knowledge Sharing Among Organization Employees. [基于元分析的组织中员工知识共享影响因素研究]. Library Tribune, 38(09),102-107.	2	CSSCI	2018	2016.12	5	55	2420	NR	Yes	No	Yes	Yes	Yes	No	No	Yes	No	Yes	No	No	No	Yes	No	No	Yes	Yes	Yes	No	No	Yes	Yes	Yes	No	No	No	Yes	Yes	No	Yes	Yes	Yes	Yes	Yes	Yes	Yes	Yes	No	Yes
940	Bi, X.H., Gu, M.L., & Cao, Y.(2017). Meta-analysis on Relationship between IT-business Alignment and Business Performance. [基于元分析技术的IT-业务融合与企业绩效关系研究]. Science and Technology Management Research, (09),177-184.	3	CSSCI	2017	NR	8	49	9226	NR	Yes	Yes	Yes	Yes	Yes	No	No	No	No	Yes	No	Yes	No	Yes	No	No	Yes	Yes	Yes	No	No	Yes	Yes	Yes	No	Yes	No	Yes	No	No	Yes	Yes	Yes	No	Yes	Yes	Yes	Yes	Yes	Yes
943	Wang, Q.E., Mei, Q., Liu, S.X., & Zhang, J.J.(2020). Factors that Affect Enterprise Safe Production: A Meta-analysis Based on View of Employees' Safety Behavior. [基于员工安全行为视角的企业安全生产影响元分析]. Management Review, 32(03),226-237.	4	CSSCI	2020	NR	10	23	NR	NR	Yes	Yes	Yes	Yes	Yes	No	No	Yes	No	Yes	No	Yes	No	No	No	No	Yes	Yes	Yes	No	No	Yes	Yes	Yes	Yes	Yes	No	Yes	No	No	No	Yes	Yes	Yes	Yes	Yes	Yes	Yes	No	Yes
957	Tong, X.(2020). Does Family Background Affect the Academic Performance of College Students? A Meta-analysis Basedon 41 Quantitative Studies. [家庭背景会影响大学生的学业表现吗?——基于国内外41项定量研究的元分析]. Journal of Nanjing Normal University (Social Science Edition), (05),49-59.	1	CSSCI	2020	NR	7	41	59644	NR	Yes	No	Yes	Yes	Yes	Yes	No	Yes	No	Yes	No	Yes	No	No	No	No	Yes	Yes	Yes	No	No	Yes	Yes	Yes	No	Yes	No	Yes	No	No	Yes	Yes	Yes	Yes	Yes	Yes	Yes	Yes	Yes	Yes
958	Liu, H.D., & Li, M.Y.(2022). Associations between home literacy environment and children's receptive vocabulary: A meta-analysis. [家庭读写环境与儿童接受性词汇发展关系的元分析]. Advances in Psychological Science, 30(03),556-579.	2	CSSCI	2022	2021.5	10	84	NR	NR	Yes	No	Yes	Yes	Yes	Yes	No	Yes	No	Yes	No	Yes	Yes	Yes	No	No	Yes	Yes	Yes	No	Yes	Yes	Yes	Yes	No	Yes	No	Yes	No	No	Yes	Yes	Yes	Yes	Yes	Yes	Yes	Yes	No	Yes
960	Tian, F., Guo, L.P., & Huang, J.(2020). The Relationship between Family Socio-economic Status and Children's Mathematical Achievement-A Meta-analysis Based on 36 Empirical Studies. [家庭社会经济地位与儿童数学成就之间的关系——基于36项实证研究的元分析]. Studies in Early Childhood Education, (07), 50-63.	3	CSSCI	2020	2017.1	8	36	155320	NR	Yes	No	Yes	Yes	Yes	Yes	No	Yes	No	Yes	No	Yes	Yes	No	No	No	Yes	Yes	Yes	No	No	Yes	Yes	Yes	No	Yes	No	Yes	No	No	Yes	Yes	Yes	Yes	Yes	Yes	Yes	Yes	No	Yes
961	Zhang, J., Liu, Y.Y., & Hu, T.Q.(2019). A Meta-analysis of the Relationship between Parental Involvement and Preschool Children Development. [家长参与和学前儿童发展关系的元分析]. Studies in Early Childhood Education, (08), 35-51.	3	CSSCI	2019	2018.8	9	36	124200	NR	Yes	No	Yes	Yes	No	Yes	No	Yes	Yes	Yes	No	Yes	No	Yes	No	No	Yes	Yes	Yes	No	No	Yes	Yes	Yes	No	Yes	No	No	No	No	No	Yes	Yes	Yes	Yes	Yes	Yes	Yes	Yes	Yes
963	Wang, T., Su, T., & Chen, C.H.(2017). A Meta-Analytic Review of the Effectiveness of Paternalistic Leadership. [家长式领导的有效性:来自Meta分析的证据]. Human Resources Development of China, (03),69-80.	3	non-CSSCI	2017	2017.1	6	87	118108	NR	Yes	Yes	Yes	Yes	Yes	No	No	Yes	Yes	Yes	No	Yes	No	Yes	No	No	Yes	Yes	Yes	No	No	Yes	Yes	Yes	No	Yes	No	Yes	Yes	No	Yes	Yes	Yes	Yes	Yes	Yes	Yes	Yes	No	Yes
965	Cheng, L.J., Hou, Y.Y., & Qi, Q. (2019). Paternalistic Leadership and Innovation Performance: a Meta Analysis. [家长式领导与组织创新绩效关系的荟萃(Meta)分析]. Science and Technology for Development, 15(10),1113-1120.	3	non-CSSCI	2019	NR	2	34	11858	NR	Yes	Yes	Yes	Yes	Yes	No	No	No	No	Yes	No	No	No	No	No	No	Yes	Yes	No	No	No	Yes	Yes	Yes	No	Yes	No	Yes	No	No	Yes	Yes	Yes	Yes	Yes	Yes	Yes	Yes	No	Yes
968	Wu, M.Y., & Huang, T.H.(2015). A Meta-analysis of the Mental Health Status of the Prison Police. [监狱警察心理健康水平的元分析]. Journal of Neijiang Normal University, 30(10),52-56.	2	non-CSSCI	2015	NR	4	22	8674	NR	Yes	No	Yes	Yes	No	Yes	No	No	No	Yes	No	No	No	No	No	No	Yes	Yes	Yes	No	No	Yes	Yes	Yes	No	Yes	Yes	Yes	No	No	Yes	Yes	Yes	No	Yes	Yes	Yes	Yes	No	Yes
973	Ai, W.H., Hu, G.W., Zhao, Y.X., & Zhao, Y.H.(2021). Research on Influencing Factors of Health Information Avoidance Behavior: Exploration Based on Meta analysis. [健康信息规避行为影响因素研究:基于元分析的探索].Information and Documentation Services, 42(06),63-73.	4	CSSCI	2021	2020.12	10	33	16063	NR	Yes	No	Yes	Yes	Yes	No	No	Yes	No	Yes	No	Yes	Yes	No	No	No	Yes	Yes	Yes	No	No	Yes	Yes	Yes	No	Yes	No	Yes	No	No	Yes	Yes	Yes	Yes	Yes	Yes	Yes	Yes	Yes	Yes
974	Liu, Y.Z., & Bin, Y.C.(2019). A meta-analysis of the mental health status of Chinese vocational college freshmen from the perspective of Healthy China. [健康中国视域下中国高职新生心理健康状况的元分析]. Chinese Health Industry, 16(20),179-181+184.	2	non-CSSCI	2019	NR	3	18	51811	NR	Yes	No	Yes	Yes	No	Yes	No	Yes	No	Yes	No	Yes	No	Yes	No	No	Yes	No	No	No	No	Yes	Yes	Yes	No	Yes	No	Yes	No	No	Yes	Yes	Yes	Yes	Yes	Yes	Yes	Yes	No	Yes
981	Lin, X., Luan, Y.X., & Zhao, G. (2022). Research on the Relationship between transactional leadership and Employee Performance: Based on Meta-analysis. [交易型领导与员工绩效的关系研究:一项元分析]. Lanzhou Academic Journal, (03),85-96.	3	CSSCI	2022	NR	5	129	43580	NR	Yes	Yes	Yes	Yes	No	No	No	Yes	No	Yes	No	Yes	No	Yes	No	No	Yes	Yes	Yes	No	No	Yes	No	Yes	No	Yes	No	Yes	Yes	No	No	Yes	Yes	Yes	Yes	Yes	Yes	Yes	Yes	Yes
984	Liu, W., Zhang, J. Y., Yu, Z. Y., & Gao, S. (2018). A Meta-analysis of the Relationship between Anxiety/Depression and Negative Cognitive Emotion Strategies. [焦虑、抑郁与消极认知情绪调节策略关系的元分析]. Chinese Journal of Clinical Psychology, 26(05),938-943.	4	CSSCI	2018	NR	8	47	31209	NR	Yes	No	Yes	Yes	Yes	No	No	No	No	Yes	No	No	No	Yes	No	No	Yes	Yes	Yes	No	No	Yes	Yes	Yes	No	Yes	No	Yes	Yes	No	No	Yes	Yes	Yes	Yes	Yes	Yes	Yes	No	Yes
988	Chen, Q., Liu, S.X., Mei, Q., & Zhang, J.J.(2022). Meta-analysis on impacts of role stress on employees' safety behavior:moderating effect of supervisor support. [角色压力对员工安全行为影响的元分析:主管支持的调节作用]. China Safety Science Journal, 32(05), 21-27.	4	non-CSSCI	2022	NR	6	9	4031	NR	Yes	Yes	Yes	Yes	Yes	No	No	Yes	No	Yes	No	Yes	No	Yes	No	No	Yes	No	Yes	No	No	Yes	Yes	Yes	No	Yes	No	Yes	No	No	No	Yes	No	Yes	Yes	Yes	Yes	Yes	Yes	Yes
991	Zhang, Z..Y., & Jin, C.J.(2022). A meta-analysis of the relationship between coaches' leadership behavior and team cohesion. [教练员领导行为与团队凝聚力关系的元分析]. Zhejiang Sports Science, 44(06),88-95.	2	non-CSSCI	2022	2021.1	10	42	12668	NR	Yes	No	Yes	Yes	Yes	No	No	Yes	No	Yes	No	Yes	No	No	No	No	Yes	Yes	Yes	No	No	Yes	Yes	Yes	No	Yes	No	Yes	No	No	Yes	Yes	Yes	Yes	Yes	Yes	Yes	Yes	No	Yes
999	Yang, Y., & Gao, X.Q.(2022). The relationship between teachers' psychological capital and work engagement:a meta-analysis basedon domestic empirical research. [教师心理资本与工作投入的关系—基于国内实证研究的元分析]. Journal of Neijiang Normal University, 37(02),12-20.	2	non-CSSCI	2022	2021.1	3	23	NR	NR	Yes	No	Yes	Yes	Yes	Yes	No	Yes	No	Yes	No	No	No	Yes	No	No	Yes	No	Yes	No	No	Yes	Yes	Yes	No	Yes	No	Yes	No	No	Yes	Yes	Yes	Yes	Yes	Yes	Yes	Yes	No	Yes
1001	Zhang, Z., Chen, X.H., Qin, P.X., & He, P.(2019). Meta-analysis of influencing factors of teachers' application of intelligent technology in teaching. [教师应用智能技术教学影响因素元分析]. Modern Distance Education, (02), 3-13.	4	CSSCI	2019	2018.5	5	33	7409	NR	Yes	Yes	Yes	Yes	Yes	Yes	No	Yes	No	Yes	No	No	No	No	No	No	Yes	Yes	Yes	No	No	Yes	Yes	Yes	No	Yes	No	Yes	No	No	Yes	Yes	Yes	Yes	Yes	Yes	Yes	Yes	No	Yes
1010	Wang, G.X., Zhao, Y. (2022). A Meta-analysis about Teacher Autonomy-support and Student Academic Achievement: The Mediationof Psychological Need Satisfaction, Motivation and Engagement. [教师自主支持与学生学业成就关系的元分析:心理需要满足,动机及投入的中介作用]. Psychological Development and Education, 38(3), 380-390.	2	non-CSSCI	2022	NR	7	37	18278	NR	Yes	Yes	Yes	Yes	Yes	Yes	No	No	No	Yes	No	No	No	No	No	No	Yes	Yes	Yes	No	No	Yes	Yes	Yes	Yes	Yes	No	Yes	No	No	Yes	Yes	No	Yes	Yes	Yes	Yes	Yes	No	Yes
1018	Jiang, H.L., & Liu, H.H.(2021). The influence of teacher image Presentation in teaching Videos on Learning outcomes: a meta-analysis. [教学视频中教师形象呈现对学习效果的影响: 一项元分析]. Technology Wind (35),31-33.	2	non-CSSCI	2021	2020.12	6	23	NR	NR	Yes	Yes	Yes	Yes	Yes	Yes	No	Yes	No	Yes	No	No	No	No	No	No	Yes	Yes	Yes	No	No	No	No	Yes	Yes	Yes	No	Yes	No	No	Yes	Yes	No	Yes	Yes	Yes	Yes	Yes	No	Yes
1020	Liu, J., & Zhu, Y.M.(2018). A Meta-analysis of the Effects of Teaching Efficacy on School Students' Workload. [教学效能对学业负担影响的元分析]. Research in Educational Development, (10),27-31+59.	2	CSSCI	2018	NR	5	42	NR	NR	Yes	No	Yes	Yes	Yes	Yes	No	No	No	Yes	No	No	No	No	No	No	Yes	Yes	Yes	No	No	No	No	Yes	Yes	Yes	No	No	No	No	Yes	Yes	No	Yes	Yes	Yes	Yes	Yes	No	Yes
1044	Gao, J., Ding, T.T., & Wu, J.J.(2020). Cautious diversification: a meta-analysis of enterprise diversification and performance. [谨慎多元化:企业多元经营与绩效研究的Meta分析].Journal of Commercial Economics, (04),117-120.	3	non-CSSCI	2019	NR	1	25	NR	NR	Yes	Yes	Yes	Yes	Yes	Yes	No	No	No	Yes	No	No	No	No	No	No	Yes	Yes	Yes	No	No	No	No	Yes	No	Yes	No	No	No	No	Yes	Yes	Yes	Yes	Yes	Yes	No	Yes	No	Yes
1050	Deng, L. F. (2013). A meta-analysis of the mental health status of Chinese pilots in recent 10 years. [近10年来中国飞行员心理健康状况的元分析]. Journal of Psychological Science, 36(01),228-233.	1	CSSCI	2013	NR	2	20	NR	NR	Yes	No	Yes	Yes	Yes	Yes	No	No	No	Yes	No	No	No	No	No	No	Yes	Yes	Yes	No	No	Yes	Yes	Yes	Yes	Yes	No	No	No	No	Yes	Yes	Yes	Yes	Yes	Yes	Yes	Yes	No	Yes
1054	Xie, X.L., & Wei, Q.K.(2019). A Meta-analysis of Chinese Postraduates' Metal health in Past 10 Years. [近10年我国研究生心理健康状况的元分析]. Journal of Shaoxing University of Arts and Sciences (Education Edition), 39(10),21-28.	2	non-CSSCI	2019	NR	1	76	65833	NR	Yes	No	Yes	Yes	Yes	Yes	No	No	No	Yes	No	No	No	No	No	No	Yes	Yes	Yes	No	No	No	No	Yes	Yes	Yes	No	No	No	No	Yes	Yes	Yes	Yes	Yes	Yes	No	Yes	No	Yes
1060	Jiang, S. M., Wang, B. J., & Huang, Q. (2016). A Meta-Analysis of Chinese Postgraduates' Mental Health in the Past Fifteen Years. [近15年来我国研究生心理健康状况的元分析]. Journal of Henan Polytechnic University (social sciences Edition), 17(04),509-514.	3	non-CSSCI	2016	NR	1	58	46546	NR	Yes	No	Yes	Yes	Yes	Yes	No	No	No	Yes	No	No	No	No	No	No	Yes	Yes	Yes	No	No	No	No	Yes	Yes	Yes	No	No	No	No	Yes	Yes	Yes	Yes	Yes	Yes	No	Yes	No	Yes
1063	Lin, Y. (2012). Meta-analysis of gender subject differences in college students' personality characteristics in recent 17 years. [近17年大学生人格特征的性别学科差异元分析]. Reform and Opening, (08),149-150.	1	non-CSSCI	2012	NR	2	26	NR	NR	Yes	No	Yes	Yes	No	Yes	No	Yes	No	Yes	No	No	No	No	No	No	No	No	No	No	No	No	No	Yes	No	Yes	No	Yes	No	No	Yes	Yes	Yes	No	Yes	No	Yes	Yes	No	Yes
1068	Wu, H. Y. (2014). A Meta-Analysis of the Menta Health Status of Secondary School Teachers over the Past 12 Years. [近十二年来普通中学教师心理健康状况的元分析]. Journal of Neijiang Normal University, 29(06),55-59.	1	non-CSSCI	2014	NR	1	76	29432	NR	Yes	No	Yes	Yes	No	Yes	No	Yes	No	Yes	No	No	No	No	No	No	Yes	No	Yes	No	No	No	No	Yes	No	Yes	No	No	No	No	Yes	Yes	Yes	Yes	Yes	Yes	No	Yes	No	Yes
1069	Wu, H. H., & Liao, Y. G. (2013). A Meta-analysis of Results of a Decade-long College Students' Self-Rating Depression Scale. [近十年大学生自评抑郁量表(SDS)调查结果的元分析]. Journal of Ningbo University (Education Science Edition), 35(06),9-12.	2	non-CSSCI	2013	NR	2	61	40148	NR	Yes	No	Yes	Yes	No	Yes	No	Yes	No	Yes	No	No	No	No	No	No	Yes	No	Yes	No	No	No	No	Yes	No	Yes	No	No	No	No	Yes	Yes	Yes	No	Yes	Yes	Yes	Yes	No	Yes
1071	Zhang, Y.Y., Liu, R., & Tong, H.J.(2015). A meta-analysis of SCL-90 survey results of college students from single-parent families in China in recent 10 years. [近十年国内单亲家庭大学生SCL-90调查结果的元分析]. Journal of Taizhou University, 37(01), 69-73.	3	non-CSSCI	2015	NR	4	23	34725	NR	Yes	No	Yes	Yes	No	Yes	No	Yes	No	Yes	No	No	No	No	No	No	Yes	No	Yes	No	No	Yes	Yes	Yes	No	Yes	Yes	No	No	No	Yes	Yes	Yes	Yes	Yes	Yes	Yes	Yes	No	Yes
1075	Wang, J., & Jia, L. X. (2013). A meta-analysis of the mental health status of kindergarten teachers in the past decade[近十年来幼儿教师心理健康状况的元分析]. Educational Measurement and Evaluation, (04),12-18.	2	non-CSSCI	2011	NR	1	11	14634	NR	Yes	No	Yes	Yes	Yes	Yes	No	Yes	No	Yes	No	No	No	No	No	No	Yes	No	Yes	No	No	Yes	Yes	Yes	No	No	No	No	No	No	Yes	Yes	Yes	No	Yes	Yes	Yes	Yes	No	Yes
1077	Shen, C..P., Ye, Y.D., & Qiu, W.F.(2017). A Meta-Analysis Concerning the Menta Health Status of Members of the Poor College Students in Recent Ten Years. [近十年贫困大学生心理健康状况的元分析]. Journal of Jimei University (Educational Science Edition), 18(02),23-29.	3	non-CSSCI	2017	2016.11	2	31	NR	NR	Yes	No	Yes	Yes	No	Yes	No	Yes	No	Yes	No	No	No	No	No	No	Yes	No	Yes	No	No	Yes	Yes	Yes	No	Yes	Yes	Yes	No	No	Yes	Yes	Yes	Yes	Yes	Yes	Yes	Yes	No	Yes
1079	Wang, S.D., & Lu, C.(2015). A Meta-analysis of the Prisoners' Mental Health Status in China During the Past 10 Years. [近十年我国服刑人员心理健康状况的元分析]. Journal of Fujian Police College, (03),8-14.	2	non-CSSCI	2015	NR	3	41	19208	NR	Yes	No	Yes	Yes	No	Yes	No	Yes	No	Yes	No	No	No	No	No	No	Yes	Yes	Yes	No	No	Yes	Yes	Yes	No	Yes	No	No	No	No	Yes	Yes	Yes	No	Yes	Yes	Yes	Yes	No	Yes
1081	Wang, R.Y., & Wang, W.H.(2016). A meta-analysis of mental health status of Chinese community prisoners in recent 10 years. [近十年我国社区服刑人员心理健康状况的元分析]. Journal of Fujian Police College, (06),33-38.	2	non-CSSCI	2016	2016.3	1	8	703	NR	Yes	No	Yes	Yes	No	Yes	No	Yes	No	Yes	No	No	No	No	No	No	Yes	No	Yes	No	No	Yes	No	Yes	No	No	Yes	No	No	No	Yes	Yes	Yes	No	Yes	Yes	Yes	Yes	No	Yes
1083	Wang, M.Y., Liu, J., Wu, X., Li, L,, Hao, X.D., Shen, Q.,... & Sun, R. H. (2020). Meta-analysis of the prevalence of depression among Chinese college students in recent 10 years. [近十年中国大学生抑郁症患病率的Meta分析]. Journal of Hainan Medical College, 26(09), 686-693 + 699.	8	non-CSSCI	2020	2019.8	6	37	52622	NR	Yes	No	Yes	Yes	Yes	Yes	No	Yes	No	Yes	No	No	No	No	No	No	Yes	No	Yes	No	No	Yes	Yes	Yes	Yes	Yes	Yes	Yes	No	No	Yes	Yes	Yes	No	Yes	Yes	Yes	Yes	No	Yes
1089	Li, C.Q., He, M.Y., & Zhang, X.(2015). A meta-analysis of police burnout. [警察职业倦怠的元分析]. Journal of Yunnan Police College, (06),112-116.	3	non-CSSCI	2015	NR	3	48	16396	NR	Yes	No	Yes	Yes	No	Yes	No	Yes	No	Yes	No	No	No	No	No	No	Yes	No	Yes	No	No	Yes	Yes	Yes	No	Yes	No	Yes	No	No	Yes	Yes	Yes	No	Yes	Yes	Yes	Yes	No	Yes
1091	Zhang, W., Hu, N., Ding, X.C., & Li, J.Y.(2021). The relationship between rejection sensitivity and borderline personality features: A meta-analysis. [拒绝敏感性与边缘型人格特征的关联:一项元分析]. Advances in Psychological Science, 29(07),1179-1194.	4	CSSCI	2021	NR	8	50	7400	NR	Yes	Yes	Yes	Yes	No	Yes	No	Yes	No	Yes	No	Yes	No	No	No	No	Yes	No	Yes	No	No	Yes	No	Yes	Yes	Yes	No	Yes	No	No	Yes	Yes	Yes	Yes	Yes	Yes	Yes	Yes	Yes	Yes
1093	Qiao, L., Zhao, G.Q., & Wu, J.F. (2020). Does distance produce beauty or estrangement? A meta-analysis of inter-country distance and cross-border M&A performance. [距离产生美感还是隔阂?国家间距离与跨国并购绩效的元分析]. Foreign Economic and Management, 42(12), 119-133.	3	CSSCI	2020	NR	2	44	40121	NR	Yes	Yes	Yes	Yes	Yes	No	No	Yes	No	Yes	No	Yes	No	No	No	No	Yes	No	Yes	No	No	Yes	No	Yes	No	Yes	No	Yes	No	No	Yes	Yes	Yes	Yes	Yes	Yes	Yes	Yes	Yes	Yes
1096	Feng, C.L., & Cheng, Y.(2020). Meta-analysis of the relationship between open innovation and firm performance. [开放式创新与企业绩效的Meta分析]. Scientific Research Management, 41(01),108-118.	2	CSSCI	2020	NR	9	57	18127	NR	Yes	Yes	Yes	Yes	Yes	No	No	Yes	No	Yes	No	Yes	No	No	No	No	Yes	No	Yes	No	No	Yes	Yes	Yes	Yes	Yes	No	Yes	No	No	Yes	Yes	Yes	Yes	Yes	Yes	No	Yes	Yes	Yes
1098	Yuan, F., Li, Z.S., Yang, Y.L., & Mou, Y.(2018). Prevalence of anxiety tested with Test Anxiety Scale (TAS) in senior three students: a Meta-analysis. [考试焦虑量表评估中国高三学生考试焦虑现状的Meta分析]. Chinese Journal School Health, 39(09),1324-1328.	4	non-CSSCI	2018	2017.6	7	20	3863	NR	Yes	Yes	Yes	Yes	No	Yes	No	Yes	No	Yes	No	Yes	No	No	No	No	Yes	Yes	Yes	No	No	Yes	No	Yes	No	Yes	Yes	Yes	No	No	Yes	Yes	Yes	No	Yes	Yes	Yes	Yes	Yes	Yes
1101	Dong, J.H. (2002). Technology, Scale and Region: Meta-analysis of transformational leadership and organizational innovation behavior from a multi-dimensional perspective. [科技、规模与地域:多维度视域下变革型领导与组织创新行为的Meta分析]. Modern Management, 12(3):239-353	1	CSSCI	2022	2020.5	4	47	16544	NR	Yes	Yes	Yes	Yes	Yes	No	No	Yes	No	Yes	No	Yes	No	No	No	No	Yes	No	Yes	No	No	Yes	Yes	Yes	Yes	Yes	No	Yes	No	No	Yes	Yes	Yes	No	Yes	Yes	Yes	Yes	Yes	Yes
1104	Wang, D.D., Liu, Q.H., & Wang, X.M.(2021). A Meta-Analysis of Factors Influencing Scientific Data Sharing Behavior. [科学数据共享行为影响因素的元分析]. Research on Library Science, (22), 74-84.	3	CSSCI	2021	2021.7	4	17	8103	NR	Yes	No	Yes	Yes	Yes	No	No	Yes	No	Yes	No	Yes	No	No	No	No	Yes	Yes	Yes	No	No	Yes	Yes	Yes	No	Yes	Yes	Yes	No	No	Yes	Yes	Yes	Yes	Yes	Yes	Yes	Yes	Yes	Yes
1107	Zheng, L. (2021). Factors Influencing Researcher's Intention of Data Sharing-Based on Meta-analysis Method. [科研人员数据共享意愿的影响因素研究:基于Meta分析方法]. Journal of Modern Information, 41(04),69-78+118.	1	CSSCI	2021	NR	3	18	7823	NR	Yes	Yes	No	No	Yes	No	No	Yes	No	Yes	No	Yes	No	No	No	No	Yes	Yes	Yes	No	No	Yes	Yes	Yes	No	No	Yes	Yes	No	No	Yes	Yes	Yes	No	Yes	Yes	Yes	Yes	Yes	Yes
1108	Li, X., Qu, J. S., & Jin, J. B. (2022). Factors Affecting Researchers' Data Reuse Intention Behavior and Satisfaction: A Meta-analysis. [科研人员数据重用意愿、行为及满意度影响因素研究:一项元分析]. Library journal, (07), 128-138 + 113.	3	CSSCI	2022	2021.6	4	15	6333	PRISMA	Yes	Yes	Yes	Yes	Yes	Yes	No	Yes	No	Yes	No	Yes	No	No	No	No	Yes	Yes	Yes	No	No	Yes	Yes	Yes	No	Yes	No	Yes	No	No	Yes	Yes	Yes	Yes	Yes	Yes	Yes	Yes	Yes	Yes
1115	Zang, W., Yang, J.Y., Xu, L., & Yao, Y.N.(2020). Research on the relationship between cross-border and enterprise innovation: Meta-analysis findings and future prospects. [跨界与企业创新关系研究:元分析发现与未来展望]. Science and Technology Progress and Policy, 37(17),152-160.	4	CSSCI	2020	2019.6	4	86	28095	NR	Yes	Yes	Yes	Yes	No	No	No	Yes	No	Yes	No	Yes	No	No	No	No	Yes	Yes	Yes	No	No	Yes	Yes	Yes	No	Yes	No	Yes	No	No	Yes	Yes	Yes	Yes	Yes	Yes	Yes	Yes	Yes	Yes
1118	Fu, W., Zhang, S. B., Li, X., & Han, Y. C. (2016). A meta-analysis of the relationship between forgiveness and mental health. [宽恕与心理健康关系的meta分析]. Chinese Mental Health Journal, 30(05),395-400.	4	CSSCI	2016	NR	3	26	12060	NR	Yes	No	Yes	Yes	No	Yes	No	Yes	No	Yes	No	No	No	No	No	No	Yes	Yes	Yes	No	No	Yes	Yes	Yes	Yes	Yes	No	No	No	No	Yes	Yes	Yes	Yes	Yes	Yes	Yes	Yes	No	Yes
1125	Wu, J. Q., & Chao, Q. L. (2020). A meta-analysis of attitudes to aging questionnaire for older adults. [老年人老化态度影响因素的Meta分析]. Chinese Journal of Health Care Medicine, 22(03),115-118.	2	non-CSSCI	2020	NR	8	20	11854	NR	Yes	No	Yes	Yes	Yes	Yes	No	Yes	No	Yes	No	No	No	No	No	No	Yes	Yes	Yes	No	No	Yes	Yes	Yes	Yes	Yes	No	No	No	No	Yes	Yes	Yes	Yes	Yes	Yes	Yes	Yes	No	Yes
1128	Xie, S. Q., Ma, Y., Cui, M., Chen, X., & Wang, L. (2022). A meta-analysis of correlation between resilience and quality of life in older adults. [老年人心理弹性与生活质量关系的meta分析]. Chinese Mental Health Journal, 36(01),56-61.	4	non-CSSCI	2022	2019.12	3	10	6496	NR	Yes	No	Yes	Yes	Yes	Yes	No	Yes	No	Yes	No	No	No	No	No	No	Yes	Yes	Yes	No	No	Yes	Yes	Yes	Yes	Yes	No	No	No	No	Yes	Yes	No	Yes	Yes	Yes	Yes	Yes	No	Yes
1130	Ye, J., & Zhang, X. F. (2021). Relationship between resilience and well-being in elders: A systematic review and meta-analysis. [老年人心理韧性与幸福感的关系:一项元分析]. Advances in Psychological Science, 29(02),202-217.	2	CSSCI	2021	NR	9	42	12856	NR	Yes	No	Yes	Yes	Yes	Yes	No	No	No	Yes	No	No	No	No	No	No	Yes	Yes	Yes	No	No	Yes	Yes	Yes	Yes	Yes	No	Yes	No	No	Yes	Yes	No	Yes	Yes	Yes	Yes	Yes	No	Yes
1138	Qi, X. D. (2016). Meta-Analysis of Relationship between Optimism-Pessimism and Subjective Well Being. [乐观-悲观倾向与主观幸福感关系的元分析]. Psychology: Techniques and Applications, 4(10), 592-597.	1	non-CSSCI	2016	NR	4	41	NR	NR	Yes	No	Yes	Yes	Yes	Yes	No	No	No	Yes	No	No	No	No	No	No	Yes	Yes	Yes	No	No	Yes	Yes	Yes	Yes	Yes	No	Yes	No	No	Yes	Yes	No	Yes	Yes	Yes	Yes	Yes	No	Yes
1149	Wu, M.D., Yang, Y.N., & Wang, X.H.(2020). The impact of flexible working plan on employee psychology and behavior: a meta-analysis test. [灵活工作计划对员工心理和行为的影响——元分析的检验]. Business and Management Journal, 42(07), 126-140.	3	CSSCI	2020	2020.4	13	99	1738329	NR	Yes	Yes	Yes	Yes	Yes	Yes	No	Yes	No	Yes	No	No	No	No	No	No	Yes	Yes	Yes	No	No	Yes	Yes	Yes	No	Yes	No	Yes	No	No	Yes	Yes	Yes	Yes	Yes	Yes	Yes	Yes	No	Yes
1151	Wang, L., Sun, F.F., & Xing, Z.J.(2019). The impact of leader-member exchange relationship differentiation on individual and team effectiveness. [领导-成员交换关系差异化对个体和团队效能的影响-基于元分析的研究]. Journal of Northeast University of Finance and Economics, (04),39-46.	3	non-CSSCI	2019	2018.8	8	51	NR	NR	Yes	Yes	Yes	Yes	Yes	No	No	Yes	No	Yes	No	No	No	No	No	No	Yes	Yes	Yes	No	No	Yes	Yes	Yes	No	Yes	No	Yes	No	No	Yes	Yes	Yes	Yes	Yes	Yes	Yes	Yes	No	Yes
1152	Ni, X.D., Zhu, X.K., & Pan, C.K.(2022). The Relationship between Leadership Style and Job Crafting: Evidence from Meta-Analysis. [领导风格与工作重塑的关系:来自元分析的证据]. Human Resources Development of China, 39(04),45-67.	3	CSSCI	2022	2022.1	10	107	44941	NR	Yes	Yes	Yes	Yes	Yes	Yes	No	Yes	No	Yes	No	No	No	No	No	No	Yes	Yes	Yes	No	No	Yes	Yes	Yes	No	Yes	No	Yes	No	No	Yes	Yes	Yes	Yes	Yes	Yes	Yes	Yes	No	Yes
1154	Xu, Y., & Li, C.P.(2019). The relationship between leadership styles and engagement: A meta-analysis. [领导风格与敬业度关系的元分析]. Advances in Psychological Science, 27(08),1363-1383.	2	CSSCI	2019	2018.11	8	148	84836	NR	Yes	Yes	Yes	Yes	Yes	Yes	No	Yes	No	Yes	No	No	No	No	No	No	Yes	Yes	Yes	No	No	Yes	Yes	Yes	No	Yes	No	Yes	No	No	Yes	Yes	Yes	Yes	Yes	Yes	Yes	Yes	No	Yes
1158	Lin, X.Q., Luan, Y.X., & Zhao, G.L.(2021). Meta-analysis on relationship between leadership style and employee safety behavior. [领导风格与员工安全行为关系的元分析]. Journal of Safety Science and Technology, 17(10),5-10.	3	non-CSSCI	2021	NR	5	34	15032	NR	Yes	Yes	Yes	Yes	No	No	No	Yes	No	Yes	No	Yes	No	No	No	No	Yes	Yes	Yes	No	No	No	Yes	Yes	No	Yes	No	No	No	No	Yes	Yes	Yes	Yes	Yes	Yes	Yes	Yes	No	Yes
1159	Lin, X.J., Luan, Y.X., Zhao, K., & Zhao, G.L.(2022). A meta-analysis of the relationship between leadership styles and employee creative performance: A self-determination perspective. [领导风格与员工创新绩效关系的元分析:基于自我决定视角]. Advances in Psychological Science, 30(04),781-801.	4	CSSCI	2022	2020.8	5	432	51948	PRISMA flow diagram	Yes	No	Yes	Yes	No	No	No	Yes	No	Yes	No	Yes	No	No	No	No	Yes	Yes	Yes	No	No	No	No	Yes	No	Yes	Yes	Yes	Yes	No	Yes	Yes	Yes	Yes	Yes	Yes	Yes	Yes	Yes	Yes
1161	Yu, J.J., Zhao, L.J., & Wei, X.Q.(2020). A meta-analysis of the relationship between leadership style and employee performance. [领导风格与员工工作绩效关系的元分析]. Psychological Research, 13(02),137-151.	3	non-CSSCI	2020	2019.5	11	79	22328	NR	Yes	Yes	Yes	Yes	Yes	No	No	Yes	No	Yes	No	Yes	No	No	No	No	Yes	No	Yes	No	No	Yes	Yes	Yes	No	Yes	No	Yes	No	No	Yes	Yes	Yes	Yes	Yes	Yes	Yes	Yes	Yes	Yes
1165	Zhang, J.P., Lin, S.Q., Liu, S.S., Zhang, Y., & Li, H.R.(2021). Empowering leadership and leadership effectiveness: A meta-analytic examination. [领导授权赋能与领导有效性的关系:基于元分析的检验]. Advances in Psychological Science, 29(09),1576-1598.	5	CSSCI	2021	2020.6	8	183	36826	NR	Yes	Yes	Yes	Yes	Yes	No	No	Yes	No	Yes	No	Yes	No	No	No	No	Yes	Yes	Yes	No	No	Yes	Yes	Yes	No	Yes	No	Yes	Yes	No	Yes	Yes	Yes	Yes	Yes	Yes	Yes	Yes	Yes	Yes
1169	Lu, H.J., Han, C.X., & Wang, D.J.(2018). The relationship between emotional intelligence and leadership effectiveness: A meta-analysis. [领导者情绪智力对领导力效能影响的元分析]. Advances in Psychological Science, 26(02),204-220.	3	CSSCI	2018	2017.1	6	98	27330	NR	Yes	Yes	Yes	Yes	No	No	No	Yes	No	Yes	No	Yes	No	No	No	No	Yes	Yes	Yes	No	No	Yes	Yes	Yes	No	Yes	No	Yes	Yes	No	Yes	Yes	Yes	Yes	Yes	Yes	Yes	Yes	Yes	Yes
1171	Zhang, S.P., Zhang, Q.Y., & Li, C.N.(2015). Understanding gender differences in social support: a meta-analysis. [领悟社会支持性别差异的元分析]. Psychological Development and Education, 31(04), 393-401.	3	CSSCI	2015	2014.3	1	58	31286	NR	Yes	No	Yes	Yes	No	No	No	Yes	No	Yes	No	No	No	No	No	No	Yes	Yes	Yes	No	No	No	Yes	Yes	No	Yes	No	Yes	No	No	Yes	Yes	Yes	Yes	Yes	Yes	No	Yes	No	Yes
1173	Zhao, L., Li, X.B., Wen, Y.J., Hou, W.P., & Wang, C.Y.(2017). Effect of left-behind experience on behavior problems in children: a meta-analysis. [留守对儿童行为问题影响的Meta分析]. Sichuan Mental Health, 30(03),232-236.	5	non-CSSCI	2017	2017.3	5	9	10339	NR	Yes	No	Yes	Yes	Yes	Yes	No	Yes	No	Yes	No	No	No	No	No	No	Yes	Yes	Yes	No	Yes	Yes	Yes	Yes	No	No	Yes	No	No	Yes	Yes	Yes	Yes	Yes	Yes	Yes	Yes	Yes	No	Yes
1175	Hou, W.P., Li, F., Li, X.B., Wen, Y.H., Zhao, L., & Wang, C.Y.(2017). Meta-analysis on personality characteristics of left-behind children. [留守儿童人格特征的Meta分析]. Sichuan Mental Health, 30(03),222-231.	6	non-CSSCI	2017	2017.3	5	14	NR	NR	Yes	No	Yes	Yes	Yes	Yes	No	Yes	No	Yes	No	No	No	No	No	No	Yes	Yes	Yes	No	Yes	Yes	Yes	Yes	Yes	Yes	Yes	No	No	Yes	Yes	Yes	Yes	Yes	Yes	Yes	Yes	Yes	No	Yes
1179	Zhu, H. X. (2022). A Meta-Analysis of the Relationship between Mental Health and Personality of Left-Behind Children. [留守儿童心理健康与人格相关研究的元分析]. Journal of Chuzhou Polytechnic, 21(01),35-41.	1	non-CSSCI	2022	NR	4	10	3556	NR	Yes	No	Yes	Yes	No	Yes	No	Yes	No	Yes	No	No	No	No	No	No	Yes	No	Yes	No	No	Yes	Yes	Yes	No	Yes	No	No	No	No	Yes	Yes	Yes	Yes	Yes	Yes	Yes	Yes	No	Yes
1181	Wang, G. H., Liu, Z. J., & Lu, N. (2010). Mental Health of Left Behind Children: a Meta-analysis Based on Mental Health Test Results. [留守儿童心理健康状况的元分析]. Journal of Preventive Medicine Information, 26(11),858-860.	3	non-CSSCI	2010	NR	3	13	12928	NR	Yes	No	Yes	Yes	Yes	Yes	No	Yes	No	Yes	No	No	No	Yes	No	No	Yes	No	Yes	No	No	Yes	Yes	Yes	No	No	No	No	No	No	No	Yes	Yes	No	Yes	Yes	Yes	Yes	No	Yes
1182	Bai, H.H., Wang, Y.Q., & Sun, W.J.(2022). The Resilience Status of Left-Behind Children: A Meta-Analysis. [留守儿童心理韧性的元分析]. Studies of Psychological and Behavior, 20(02),261-267.	3	CSSCI	2022	2021.1	2	25	26784	NR	Yes	No	Yes	Yes	Yes	Yes	No	Yes	No	Yes	No	Yes	No	No	No	No	Yes	Yes	Yes	No	No	Yes	Yes	Yes	No	Yes	No	Yes	No	No	Yes	Yes	Yes	Yes	Yes	Yes	Yes	Yes	Yes	Yes
1186	Han, Y.C., Wen, H.F., Cheng, S.H., Zhang, C.G., & Li, X.(2020). Relationship between perceived discrimination and mental health of migrant children: A meta-analysis of Chinese students. [流动儿童歧视知觉与心理健康关系的元分析]. Acta Psychologica Sinica, 52(11),1313-1326.	5	CSSCI	2020	2020.1	7	30	40351	NR	Yes	Yes	Yes	Yes	No	Yes	No	Yes	No	Yes	No	No	No	No	No	No	Yes	Yes	Yes	No	No	Yes	Yes	Yes	Yes	Yes	No	Yes	No	Yes	Yes	Yes	Yes	No	Yes	Yes	Yes	Yes	No	Yes
1190	Yang, G., Xie, Y., & Ji, P.H.(2020). The Relationship between Leader-Member Exchange and Creativity: A Meta-analysis Based on Social Cognitive Theory. [论领导成员交换与创造力的关系--基于社会认知理论的元分析研究]. Journal of Chongqing Technology and Business University (Social Science Edition), 37(06),44-59.	3	non-CSSCI	2019	NR	8	162	49208	NR	Yes	Yes	Yes	Yes	Yes	No	No	Yes	No	Yes	No	Yes	No	No	No	No	Yes	Yes	Yes	No	No	Yes	Yes	Yes	No	Yes	No	Yes	No	No	Yes	Yes	Yes	Yes	Yes	Yes	Yes	Yes	Yes	Yes
1192	Xie, J., Gong, K.L., Cheng, Y., & Qi, E.P.(2017). Meta-analysis of the Correlation between Downloads and Citations at Paper Level. [论文下载量与被引量相关关系的元分析]. Journal of the China Society for Scientific and Technical Information, 36(12),1255-1269.	4	CSSCI	2017	2017.5	9	29	115512	NR	Yes	No	Yes	Yes	Yes	No	No	Yes	No	Yes	No	Yes	No	No	No	No	Yes	Yes	Yes	No	No	Yes	Yes	Yes	Yes	Yes	No	Yes	No	No	Yes	Yes	Yes	Yes	Yes	Yes	Yes	Yes	Yes	Yes
1199	Zhang, Y.G., & Yu, R.Z. (2020). META-ANALYSIS OF THE INFLUENCING FACTORS OF TOURISTS ENVIRONMENTAL RESPONSIBILITY BEHAVIOR. [旅游者环境责任行为影响因素研究的元分析]. Human Geography, 35(05),141-149.	2	CSSCI	2020	2019.7	3	27	NR	NR	Yes	No	Yes	Yes	Yes	Yes	No	Yes	No	Yes	No	No	Yes	No	No	No	Yes	Yes	Yes	No	No	Yes	Yes	Yes	No	Yes	No	Yes	No	No	Yes	Yes	Yes	Yes	Yes	Yes	Yes	Yes	No	Yes
1201	Gao, Y., Bai, K., & Ma, Y.F. (2020). A Meta-Analysis of the Impact of Tourists' Happiness on Their Environmentally Responsible Behaviors. [旅游者幸福感对其环境责任行为影响的元分析]. Tourism Science, 34(06), 16-31.	3	CSSCI	2020	2019.11	2	44	23698	NR	Yes	No	Yes	Yes	Yes	Yes	No	Yes	No	Yes	No	No	No	Yes	No	No	Yes	Yes	Yes	No	No	Yes	Yes	Yes	No	Yes	No	Yes	No	No	Yes	Yes	Yes	Yes	Yes	Yes	Yes	Yes	No	Yes
1205	Fang, C.C., & Zhang, J.T. (2017). Impact of Green Supply Chain Management on Firm Performances: A Meta Analysis. [绿色供应链管理对企业绩效的影响:一项元分析研究]. Science and Technology Management Research, (24),234-240.	2	CSSCI	2017	NR	7	38	7986	NR	Yes	Yes	Yes	Yes	Yes	No	No	No	No	Yes	No	Yes	No	Yes	No	No	Yes	Yes	Yes	No	No	Yes	Yes	Yes	No	Yes	Yes	Yes	No	No	No	Yes	Yes	Yes	No	Yes	Yes	Yes	Yes	Yes
1206	Qin, F., & Xu, F.(2013). Machiavellians' Job Performance and Career Success in Workplaces: A Meta-Analysis. [马基雅维利主义者的工作绩效和职业成功:基于工作场所的元分析]. Advances in Psychological Science, 21(09),1542-1553.	2	CSSCI	2013	NR	10	45	6084	NR	Yes	Yes	Yes	Yes	Yes	Yes	No	No	No	Yes	No	Yes	No	Yes	No	No	Yes	Yes	Yes	No	No	Yes	Yes	Yes	No	Yes	No	Yes	No	No	Yes	Yes	Yes	No	Yes	Yes	Yes	Yes	Yes	Yes
1208	Yang, D.F., & Li, Z.(2021). Research on the Influencing Factors and Models of the Diffusion of American Social Governance Innovation: Based on Meta-analysis. [美国社会治理创新扩散的影响因素与模式研究: 基于荟萃分析]. Journal of Chongqing Technology and Business University (Social Science Edition), 38(06),120-132.	2	non-CSSCI	2021	NR	7	32	NR	NR	Yes	No	No	Yes	Yes	No	No	No	No	Yes	No	No	No	No	No	No	Yes	No	Yes	No	No	Yes	Yes	Yes	No	No	No	No	No	No	No	Yes	Yes	Yes	Yes	Yes	Yes	Yes	No	Yes
1222	Xu, C.J., Xie, X.L., & Mo, S.L.(2015). The Demographic Characteristics of the Teachers' Job Burnout in College: A Meta-analysis of Relevant Empirical Researches form 2003 to 2013. [哪类高校教师易患职业倦怠:10年研究的元分析]. Teacher Education Research, 27(01), 79-87.	3	CSSCI	2015	NR	1	44	14467	NR	Yes	No	Yes	Yes	No	Yes	No	No	No	Yes	No	No	No	No	No	No	Yes	No	No	No	No	Yes	Yes	Yes	No	Yes	No	No	No	No	Yes	Yes	Yes	Yes	Yes	Yes	Yes	Yes	No	Yes
1226	Tang, M., Li, W.Q., Liu, F.H., & Yuan, B.(2019). The association between guilt and prosocial behavior: A systematic review and meta-analysis. [内疚与亲社会行为的关系:来自元分析的证据]. Advances in Psychological Science, 27(05),773-788.	4	CSSCI	2019	NR	6	46	17248	NR	Yes	No	Yes	Yes	Yes	Yes	No	Yes	No	Yes	No	No	Yes	No	No	No	Yes	No	Yes	No	No	Yes	Yes	Yes	No	Yes	No	Yes	No	No	Yes	Yes	Yes	Yes	Yes	Yes	Yes	Yes	No	Yes
1233	Hu, C., Huang, H.L., Xiong, H., & Jia, C.(2020). Factors influencing farmers’ adoption of technologies:a meta-analysis on typical empirical studies from 2000 to 2019. [农户技术采纳行为的影响因素:基于2000—2019年典型实证研究的元分析]. World Agriculture, (12),48-59.	4	CSSCI	2020	2020.1	2	79	34294	NR	Yes	No	Yes	Yes	Yes	Yes	No	Yes	No	Yes	No	No	Yes	No	No	No	Yes	No	Yes	No	No	Yes	Yes	Yes	No	Yes	Yes	Yes	No	No	No	Yes	Yes	Yes	No	Yes	Yes	Yes	No	Yes
1238	Feng, J., Zhang, L. M., & Wang, X. N. (2012). A meta-analysis of the influencing factors of agricultural insurance demand and the regulatory effects of financial subsidies. [农业保险需求的影响因素及财政补贴调节效应的元分析]. Macroeconomics, (01),60-66.	3	CSSCI	2012	2011.2	3	39	NR	NR	Yes	No	Yes	Yes	Yes	Yes	No	Yes	No	Yes	No	Yes	No	No	No	No	Yes	Yes	Yes	No	No	Yes	Yes	Yes	No	Yes	No	No	No	No	No	Yes	Yes	No	Yes	Yes	Yes	Yes	Yes	No
1240	Li, W.W., & Zhang, Y.Y.(2019). The impact of female participation in senior management teams on corporate performance: a meta-analysis. [女性参与高管团队对企业绩效的影响——基于Meta分析的检验]. Finance and Accounting Monthly, (04),79-86.	2	non-CSSCI	2019	NR	7	60	NR	NR	Yes	Yes	Yes	Yes	Yes	Yes	No	No	No	Yes	No	No	No	Yes	No	No	Yes	Yes	Yes	No	No	Yes	Yes	Yes	No	Yes	No	Yes	Yes	No	Yes	Yes	Yes	Yes	Yes	Yes	Yes	Yes	No	Yes
1250	Lu, W.X., & Li, X.W.(2022). Are Screens Raising Problem Children? A Meta-Analysis on Screen Exposure and Behavior Problem Among Young Children. [屏幕正在养成“问题儿童”吗?——基于屏幕暴露与学前儿童问题行为关系的元分析]. Studies in Early Childhood Education, (06), 49-61.	2	CSSCI	2022	2021.6	10	43	76049	NR	Yes	No	Yes	Yes	Yes	Yes	No	Yes	No	Yes	No	Yes	Yes	Yes	No	No	Yes	Yes	Yes	No	Yes	Yes	Yes	Yes	No	Yes	No	Yes	No	No	Yes	Yes	Yes	Yes	Yes	Yes	Yes	Yes	Yes	Yes
1253	Tang, H.M., Chen,X.L., Lu, F.T., Fu, Y.Y., Hu, W., Zhan, W.Y., & Huang, P.(2018). A meta-analysis of the relationship between bullying behavior and non-suicidal self-injury in adolescents. [欺凌行为与青少年非自杀性自伤关系的Meta分析]. Chinese Journal of Evidence-Based Medicine, 18(07),707-714.	7	non-CSSCI	2018	2017.9	6	23	188194	NR	Yes	Yes	Yes	Yes	Yes	Yes	No	Yes	No	Yes	No	No	No	No	No	No	Yes	Yes	Yes	No	Yes	Yes	Yes	Yes	Yes	Yes	Yes	Yes	No	Yes	Yes	Yes	No	Yes	Yes	Yes	Yes	Yes	No	Yes
1255	Shou, Z.G., Xiao, X.Z., & Yang, H.X.(2021). Personal Relationship and Firm Performance: A Meta-analysis Based on the Data from the China Market. [企业边界人员的私人关系与企业绩效——基于中国市场数据的元分析检验]. Journal of Business and Economics, (04),65-77.	3	CSSCI	2021	NR	7	105	NR	NR	Yes	Yes	Yes	Yes	No	Yes	No	No	No	Yes	No	Yes	No	No	No	No	Yes	Yes	Yes	No	No	Yes	Yes	Yes	Yes	Yes	No	Yes	No	No	Yes	Yes	Yes	Yes	Yes	Yes	Yes	Yes	Yes	Yes
1258	Shang, H.B., & Zheng, A.X.(2022). Meta Analysis of the Impact of Enterprise Layoffs on the Behavior Characteristics of Survivors. [企业裁员对幸存者行为特征影响的元分析]. Modernization of Management, 42(05),80-88.	2	non-CSSCI	2022	NR	9	103	NR	NR	Yes	Yes	Yes	Yes	No	Yes	No	No	No	Yes	No	Yes	No	No	No	No	Yes	Yes	Yes	No	No	Yes	Yes	Yes	Yes	Yes	No	Yes	No	No	Yes	Yes	Yes	Yes	Yes	Yes	Yes	Yes	Yes	Yes
1259	Xie, H.M., & Cheng, C.(2012). Does the enterprise's entrepreneurial orientation promote the venture performance? a test of meta analysis. [企业创业导向促进创业绩效提升了吗?——一项Meta分析的检验]. Studies in Science of Science, 30(07),1082-1091.	2	CSSCI	2012	NR	4	35	NR	NR	Yes	Yes	Yes	Yes	No	Yes	No	No	No	Yes	No	Yes	No	No	No	No	Yes	Yes	Yes	No	No	Yes	Yes	Yes	Yes	Yes	No	Yes	No	No	Yes	Yes	Yes	Yes	Yes	Yes	Yes	Yes	Yes	Yes
1267	Sun, Y.Y., Wang, W.H., & Dai, C.J.(2014). The relationship between corporate environmental performance and economic performance: based on meta-analysis. [企业环境绩效与经济绩效的关系研究:基于Meta分析]. Soft science, 28(3), 61-64.	3	CSSCI	2014	NR	5	49	NR	NR	Yes	Yes	Yes	Yes	No	Yes	No	No	No	Yes	No	Yes	No	No	No	No	Yes	Yes	Yes	No	No	Yes	Yes	Yes	Yes	Yes	No	Yes	No	No	Yes	Yes	Yes	Yes	Yes	Yes	Yes	Yes	Yes	Yes
1269	Cheng, C., Zhong, H.H., & Qian, J.H.(2018). The Meta-analysis of the firm performance evaluating method and M&A performance. [企业绩效评价方式与并购绩效Meta分析]. Science Research Management, 39(S1),11-19.	3	CSSCI	2018	NR	3	48	NR	NR	Yes	Yes	Yes	Yes	No	Yes	No	No	No	Yes	No	Yes	No	No	No	No	Yes	Yes	Yes	No	No	Yes	Yes	Yes	Yes	Yes	No	Yes	No	No	Yes	Yes	Yes	Yes	Yes	Yes	Yes	Yes	Yes	Yes
1271	Wang, B.C., & Feng, Y.Y.(2017). A Meta-analysis on the Relationship between Entrepreneurial Orientation and Product Innovation. [企业家导向与产品创新关系的元分析]. Journal of Shanghai Business School, 18(01),72-79.	2	non-CSSCI	2017	NR	6	28	6239	NR	Yes	Yes	Yes	Yes	No	Yes	No	No	No	Yes	No	Yes	No	No	No	No	Yes	Yes	Yes	No	No	Yes	Yes	Yes	Yes	Yes	No	Yes	No	No	Yes	Yes	Yes	Yes	Yes	Yes	Yes	Yes	Yes	Yes
1273	Wu, T., & Liu, N.(2016). A Meta-analysis on the Relationship Between Corporate Rewards and Emplovee Creativity Performance. [企业奖励与员工创新绩效关系的元分析研究]. Journal of South China Normal University (Social Science Edition), (01),143-151+192.	2	CSSCI	2016	NR	12	25	NR	NR	Yes	Yes	Yes	Yes	Yes	Yes	No	Yes	No	Yes	No	No	No	No	No	No	Yes	Yes	Yes	No	No	Yes	Yes	Yes	No	Yes	No	No	No	No	Yes	Yes	No	Yes	Yes	Yes	Yes	Yes	No	Yes
1275	Huang, L.(2019). Does external R&D improve innovation performance? -- Based on meta-analysis. [企业进行外部研发提升了创新绩效吗?基于Meta分析]. Science and Technology Management Research, (03),9-15.	4	CSSCI	2017	NR	4	70	58116	NR	Yes	Yes	Yes	Yes	No	No	No	Yes	No	Yes	No	No	No	No	No	No	Yes	Yes	Yes	No	No	Yes	Yes	Yes	No	Yes	No	No	No	No	Yes	Yes	No	Yes	Yes	Yes	Yes	Yes	No	Yes
1276	Zhang, X., Ma, Z. J.,Tian, D. H., Xue, G. (2017). Meta-analysis on the affecting factors of green supply chain management practices [企业绿色供应链管理实践的影响因素研究——基于元分析方法的探索].China Population, Resources and Environment, 27(12),183-195.	3	CSSCI	2021	2019.6	9	37	109276	NR	Yes	Yes	Yes	Yes	No	No	No	Yes	No	Yes	No	No	No	No	No	No	Yes	Yes	Yes	No	No	Yes	Yes	Yes	Yes	Yes	No	No	No	No	Yes	Yes	Yes	Yes	Yes	Yes	Yes	Yes	No	Yes
1278	Zhu, Y.M., & Li, J.(2021). The impact of Corporate Social Responsibility on corporate performance: Based on Meta-analysis. [企业社会责任对企业绩效的影响:基于Meta分析]. Finance and Accounting Monthly, (11),27-36.	2	non-CSSCI	2021	2019.6	10	124	109276	NR	Yes	Yes	Yes	Yes	Yes	No	No	Yes	No	Yes	No	Yes	No	No	Yes	No	Yes	Yes	Yes	No	No	Yes	Yes	Yes	No	Yes	No	Yes	No	No	Yes	Yes	Yes	Yes	Yes	Yes	Yes	Yes	Yes	Yes
1280	Liu, J., & Qin, C.Y.(2018). Corporate social responsibility and employee performance: A meta-analysis. [企业社会责任与员工绩效的关系:一项元分析]. Advances in Psychological Science, 26(07),1152-1164.	2	CSSCI	2018	NR	7	35	11690	NR	Yes	Yes	Yes	Yes	Yes	No	No	Yes	No	Yes	No	Yes	No	No	No	No	Yes	Yes	Yes	No	No	Yes	Yes	Yes	No	Yes	No	Yes	Yes	No	Yes	Yes	Yes	Yes	Yes	Yes	Yes	Yes	Yes	Yes
1282	Wang, X.N., & Zhang, L.M.(2012). A Meta-analysis of the Relationship between Corporate Social Capital and Corporate Performance. [企业社会资本与企业绩效关系的元分析]. Western Forum, 22(05),41-47.	2	non-CSSCI	2012	NR	7	45	12829	NR	Yes	Yes	Yes	Yes	Yes	No	No	Yes	No	Yes	No	No	No	No	No	No	Yes	No	Yes	No	No	Yes	Yes	Yes	No	No	No	No	No	No	Yes	Yes	Yes	Yes	Yes	Yes	Yes	Yes	No	Yes
1286	Qi, G.J., Zhang, Y., & Guo, L.J.(2021). Study on the Meta-analysis of the Relationship Between Enterprise Absorption Capacity and Innovation Performance. [企业吸收能力与创新绩效关系的META分析]. Journal of Industrial Technological Economics, (08),23-30.	3	non-CSSCI	2021	2021.2	8	86	23763	NR	Yes	Yes	Yes	Yes	Yes	No	No	Yes	No	Yes	No	Yes	No	No	No	No	Yes	Yes	Yes	No	No	Yes	Yes	Yes	No	Yes	No	Yes	No	No	Yes	Yes	Yes	Yes	Yes	Yes	Yes	Yes	Yes	Yes
1288	Pan, J. L., & Li, H. (2020). A meta-analysis of the relationship between starting age and L2 grammar learning outcomes. [起始年龄与二语语法学习成效关系的元分析]. Modern Foreign Languages, 43(01),119-131.	2	CSSCI	2020	NR	8	38	NR	NR	Yes	No	Yes	Yes	No	No	No	Yes	No	Yes	No	Yes	No	No	No	No	Yes	Yes	No	No	No	Yes	Yes	Yes	No	Yes	No	Yes	No	No	Yes	Yes	Yes	Yes	Yes	Yes	Yes	Yes	Yes	Yes
1290	Qi, X.D., Zhang, D.J., Shao, J.H., Wang, J.N., & Gong, L.(2012). A Meta-Analysis of the Relationship between Dispositional Optimism and Mental Health. [气质性乐观与心理健康关系的元分析]. Psychological Development and Education, (4), 392-404.	5	CSSCI	2012	NR	10	75	39064	NR	Yes	Yes	Yes	Yes	No	Yes	No	Yes	No	Yes	No	Yes	No	No	No	No	Yes	Yes	Yes	No	No	Yes	Yes	Yes	No	Yes	No	Yes	No	No	Yes	Yes	Yes	Yes	Yes	Yes	Yes	Yes	Yes	Yes
1292	Jiao, Y. S. (2021). An Estimation of Price Elasticity of Gasoline Demand:Meta Analysis Based on 48 Studies. [汽油需求价格弹性的估计：基于48个研究的Meta分析]. Journal of Yichun University, 43(05),49-56.	1	non-CSSCI	2021	NR	7	51	NR	NR	Yes	Yes	Yes	Yes	Yes	Yes	No	No	Yes	Yes	No	Yes	No	No	No	No	Yes	No	No	No	No	Yes	Yes	Yes	No	Yes	No	Yes	Yes	No	Yes	Yes	Yes	Yes	Yes	Yes	Yes	Yes	Yes	Yes
1298	Wang, L. L., Xu, J. B., Lei, Q. L., & Jiang, Q. (2022). A meta-analysis of relationship between rumination and non-suicidal self-iniury in adolescents. [青少年反刍思维与非自杀性自伤相关性的meta分析]. Chinese Mental Health Journal, 36(09),793-798.	4	non-CSSCI	2022	2021.3	7	15	17440	NR	Yes	No	Yes	Yes	Yes	Yes	No	Yes	No	Yes	No	Yes	No	Yes	No	No	Yes	Yes	Yes	No	Yes	Yes	Yes	Yes	Yes	Yes	Yes	Yes	Yes	No	Yes	Yes	Yes	Yes	Yes	Yes	Yes	Yes	Yes	Yes
1300	Xiao, Q. Q., Xia, Q., & Huang, X. X. (2021). Meta-analysis of risk factors for non-suicidal self-injury in adolescents. [青少年非自杀性自伤危险因素的Meta分析]. Journal of Clinical Psychiatry, 31(02),105-109.	3	non-CSSCI	2021	2020.1	8	13	17472	NR	Yes	No	Yes	Yes	Yes	Yes	No	Yes	No	Yes	No	No	No	Yes	No	No	Yes	Yes	Yes	No	Yes	Yes	Yes	Yes	Yes	Yes	Yes	Yes	Yes	Yes	Yes	Yes	Yes	Yes	Yes	Yes	Yes	Yes	No	Yes
1301	Sun, X.J., Deng, X.P., Zhao, Y.T., & Zhang, X.K. (2019). Peer Selection or Peer lnfluence Process in Adolescent Aggression:Meta-analysis of Longitudinal Social Network Analysis. [青少年攻击行为的同伴选择与影响效应:基于纵向社会网络的元分析]. Chinese Journal of Clinical Psychology, 27(03), 546-554.	4	CSSCI	2019	NR	8	15	22129	NR	Yes	No	Yes	Yes	Yes	Yes	No	Yes	No	Yes	No	No	No	No	No	No	Yes	Yes	Yes	No	No	Yes	No	Yes	Yes	Yes	No	No	No	No	Yes	Yes	Yes	No	Yes	Yes	Yes	Yes	No	Yes
1303	Deng, X.P., Xu. C., Cheng. M.W., & Zhang, X.K. (2017). Peer selection and peer influence: A meta-analysis on social network based research on adolescent delinquency. [青少年偏差行为的同伴选择和影响效应:基于纵向社会网络的元分析]. Advances in Psychological Science, 25(11), 1898-1909.	4	CSSCI	2017	NR	4	22	27746	PRISMA flow diagram	Yes	Yes	Yes	Yes	Yes	Yes	No	Yes	No	Yes	No	No	No	No	No	No	Yes	Yes	Yes	No	No	Yes	No	Yes	Yes	Yes	No	No	No	No	Yes	Yes	Yes	Yes	Yes	Yes	Yes	Yes	No	Yes
1305	Zhou, Z.K., Liu, L.Z., Tian, Y., & Niu, G.F. (2015). A Meta-Analysis of the Relationship between Adolescents' Dispositional Optimism and Mental Health. [青少年气质性乐观与心理健康的元分析]. Studies of Psychology and Behavior, 13(05), 655-663.	4	CSSCI	2015	NR	8	63	35238	NR	Yes	Yes	Yes	Yes	Yes	Yes	No	Yes	No	Yes	No	Yes	No	No	No	No	Yes	Yes	Yes	No	No	Yes	Yes	Yes	No	Yes	No	Yes	No	No	Yes	Yes	Yes	Yes	Yes	Yes	Yes	Yes	Yes	Yes
1309	Ren, Y.J., Li, M.L., Ji, B.N., & Jiang, F. (2021). Meta-analysis of relationship between mobile phone addiction and impulsive in adolescents. [青少年手机成瘾与冲动性相关性的meta分析]. Chinese Mental Health Journal, 35(03), 200-207.	4	non-CSSCI	2021	2020.1	8	11	12312	NR	Yes	No	Yes	Yes	Yes	Yes	No	Yes	No	Yes	No	Yes	No	No	No	No	Yes	Yes	Yes	No	Yes	Yes	Yes	Yes	No	Yes	No	Yes	No	Yes	Yes	Yes	Yes	Yes	Yes	Yes	Yes	Yes	Yes	Yes
1312	Gou, S.Y., Du, M.J., Wang, L.L., Yang, Y.L., Zhang, W.Z., & Yan, W.S. (2021). Correlation between mobile phone dependence and sleep quality in adolescents: a meta-analysis. [青少年手机依赖与睡眠质量相关性的meta分析]. Modern Preventive Medicine, 48(20), 3709-3714+3719.	6	non-CSSCI	2021	2021.4	6	14	14162	NR	Yes	No	Yes	Yes	Yes	Yes	No	Yes	No	Yes	No	Yes	No	No	No	No	Yes	Yes	Yes	No	Yes	Yes	Yes	Yes	No	Yes	Yes	Yes	No	Yes	Yes	Yes	Yes	Yes	Yes	Yes	Yes	Yes	Yes	Yes
1315	Bian, H.Y., Liu, Y., Li, N., & Liu, T.W. (2016). Meta analysis for Internet addiction rate among adolescents. [青少年网络成瘾率的Meta分析]. Chinese Journal School Health, 37(01), 67-70.	4	non-CSSCI	2016	2014.5	7	27	NR	NR	Yes	No	Yes	Yes	Yes	Yes	No	Yes	No	Yes	No	No	Yes	Yes	No	No	Yes	No	Yes	No	No	Yes	No	Yes	No	Yes	No	No	No	No	No	Yes	Yes	No	Yes	Yes	Yes	Yes	No	Yes
1317	Li, J.X., Tang, W.Q., Wu, H.D., & Yang, J. (2016). The Personality of the Adolescent in Internet Addition: A Meta-analysis. [青少年网络成瘾与人格特征关系的Meta分析]. Journal of Lingnan Normal University, 37(03), 151-157.	4	non-CSSCI	2016	NR	2	25	24439	NR	Yes	No	Yes	Yes	No	Yes	No	Yes	No	Yes	No	No	Yes	No	No	No	Yes	No	Yes	No	No	Yes	Yes	Yes	No	Yes	No	Yes	No	No	Yes	Yes	Yes	No	Yes	Yes	Yes	Yes	No	Yes
1319	Wen, Y., Liu, Q., Zhang, F., Huang, K., Lu, J., Guo, X., & Wang, H. (2015). Mental resilience tested with the Resilience Scale for Chinese Adolescents( RSCA) in Chinese children: Ameta-analysis. [青少年心理弹性量表评估中国儿童心理弹性现状的meta分析]. Chinese Mental Health Journal, 29(11), 826-832.	7	CSSCI	2015	2014.12	4	40	16493	NR	Yes	No	Yes	Yes	Yes	Yes	No	Yes	No	Yes	No	No	Yes	Yes	No	No	Yes	Yes	Yes	No	Yes	Yes	No	Yes	No	Yes	No	No	Yes	No	No	Yes	Yes	Yes	Yes	Yes	Yes	Yes	No	Yes
1323	Niu, K.N., Li, M., & Zhang, X.K. (2021). The Relationship Between Adolescents' Friendship Quality and Subjective Well-being: A Meta-analysis. [青少年友谊质量和主观幸福感的关系:一项元分析]. Psychological Development and Education, 37(03), 407-418.	3	CSSCI	2021	NR	5	27	21238	NR	Yes	No	Yes	Yes	Yes	Yes	No	Yes	No	Yes	No	Yes	Yes	Yes	No	No	Yes	Yes	Yes	No	No	Yes	Yes	Yes	No	Yes	No	Yes	Yes	No	Yes	Yes	Yes	Yes	Yes	Yes	Yes	Yes	No	Yes
1325	Sha, J.Y., Zhang, X.K., & Deng, X.P. (2017). Situation Differences and Firms' lmitation Choice of lnternational Market Entry: A Meta-analysis. [青少年与其同伴团体学业成就同质性的元分析]. Chinese Journal of Applied Psychology, 23(04), 345-354.	3	CSSCI	2017	NR	10	12	40684	NR	Yes	Yes	Yes	Yes	No	Yes	No	No	No	Yes	No	Yes	No	Yes	No	No	Yes	Yes	Yes	No	No	Yes	Yes	Yes	No	Yes	No	Yes	No	No	Yes	Yes	Yes	Yes	Yes	Yes	Yes	Yes	No	Yes
1340	Cheng, X.M., Xie, H.M., Chen, K.X., & Wang, J. (2017). Situational Differences and Imitation Choices of Enterprises Entering Overseas Markets: A Meta-analysis Study. [情境差异性与企业进入海外市场的模仿选择:一项元分析的研究]. Research and Development Management, 29(06),133-143.	4	CSSCI	2017	NR	5	21	2289458	NR	Yes	Yes	Yes	Yes	Yes	No	No	Yes	No	Yes	No	Yes	No	No	No	No	No	Yes	Yes	No	No	Yes	Yes	Yes	No	Yes	No	No	No	No	Yes	Yes	Yes	Yes	Yes	Yes	Yes	No	No	Yes
1343	Liu, W., Zhang, N., Yu, Z.Y., Zhang, J.Y., & Che, H.B. (2020). Meta analysis of the relationship between emotional regulation and mental health of children and adolescents. [情绪调节与儿童青少年心理健康关系的元分析]. Chinese Journal of Clinical Psychology, 28(05), 1002-1008.	5	CSSCI	2020	NR	6	44	27182	NR	Yes	No	Yes	Yes	No	Yes	No	No	No	Yes	No	No	No	Yes	No	No	Yes	Yes	Yes	No	No	Yes	Yes	Yes	No	Yes	No	Yes	No	No	Yes	Yes	No	Yes	Yes	Yes	Yes	Yes	No	Yes
1347	Wang, H.W., & Zhang, S.H. (2018). The relationship between emotional labor and job satisfaction: A meta-analysis. [情绪劳动策略与工作满意度关系的元分析]. Advances in Psychological Science, 26(04), 599-613	2	CSSCI	2018	NR	8	120	43315	NR	Yes	Yes	Yes	Yes	Yes	No	No	No	Yes	Yes	No	No	No	Yes	No	No	Yes	Yes	Yes	No	No	Yes	Yes	Yes	No	Yes	No	Yes	Yes	No	Yes	Yes	Yes	Yes	Yes	Yes	Yes	Yes	No	Yes
1349	Zhang, H.H. (2012). A Meta-Analysis of the Relationship between Emotional Intelligence and Work-related Variables: The Sample of Chinese Respondents. [情绪智力与工作相关变量关系的元分析:以中国样本为例]. Journal of Psychological Science, 35(05), 1175-1184.	1	CSSCI	2012	2010.5	3	46	6408	NR	Yes	Yes	Yes	Yes	Yes	Yes	No	Yes	Yes	Yes	No	Yes	No	Yes	No	No	No	Yes	Yes	No	No	Yes	Yes	Yes	No	Yes	No	No	No	No	Yes	Yes	Yes	Yes	Yes	Yes	Yes	No	Yes	Yes
1351	Wang, B.W., & Liang, J.Y. (2020). Relation between emotional intelligence and subjective well-being: A meta-analytic approach. [情绪智力与主观幸福感关系的元分析]. China Journal of Health Psychology, 28(06), 810-819.	2	non-CSSCI	2020	NR	9	38	14676	NR	Yes	Yes	Yes	Yes	No	No	No	No	Yes	Yes	No	Yes	No	Yes	No	No	Yes	No	Yes	No	No	Yes	Yes	Yes	No	Yes	No	Yes	No	No	Yes	Yes	Yes	Yes	Yes	Yes	Yes	Yes	Yes	Yes
1353	Lin, X.Q., Luan, Y.X., Wang, Z.Y., & Ma, R.J. (2021). Seeking Common Points while Reserving Differences: A Meta-Analysis of Inclusive Leadership with its influence on Employees' Performances. [求同存异:包容型领导对员工结果影响的元分析]. China Labor, (03), 67-79.	4	non-CSSCI	2021	2020.12	7	40	12400	NR	Yes	Yes	Yes	Yes	Yes	No	No	Yes	No	Yes	No	Yes	No	No	No	No	Yes	Yes	Yes	No	No	No	Yes	Yes	No	Yes	No	Yes	No	No	Yes	Yes	Yes	Yes	Yes	Yes	Yes	Yes	No	Yes
1355	Lai, H.Y., & Chao, G.L. (2014). Research on the Use Effect of Channel Power - Based on Meta Analysis. [渠道权力的使用效果研究:基于元分析技术]. Nankai Business Review, 17(01), 95-104.	2	CSSCI	2014	2011.5	6	42	5508	NR	Yes	No	Yes	Yes	Yes	No	No	Yes	No	Yes	No	Yes	No	Yes	No	No	Yes	Yes	Yes	No	No	Yes	No	Yes	No	Yes	No	Yes	No	No	No	No	Yes	No	Yes	Yes	Yes	Yes	No	Yes
1361	Ren, R.J., & Gao, L. (2018). A Review of Research on the Correlation between Human and Machine Scoring: A Meta Analysis Based on 25 Western "E-rater" Literature. [人、机评分相关性研究综述:基于25篇西方“E-rater”文献的元分析]. Journal of Inner Mongolia Normal University (Education Science Edition), 31(06), 62-68+101.	2	non-CSSCI	2018	2017.6	5	25	NR	NR	Yes	No	Yes	Yes	No	Yes	No	No	No	Yes	No	No	No	No	No	No	Yes	Yes	Yes	No	No	Yes	Yes	Yes	Yes	Yes	No	Yes	No	No	Yes	Yes	Yes	No	Yes	Yes	Yes	Yes	No	Yes
1363	Bao, S.W., Guo, F.M., & Mao, J.Q. (2021). The Relationship Between Personality Traits and Loneliness: A Meta-Analysis Based on Empirical Studies in China. [人格特征与孤独感的关系:基于国内实证研究的元分析]. Journal of Neijiang Normal University, 36(04), 8-13.	3	non-CSSCI	2021	NR	3	24	NR	NR	Yes	No	Yes	Yes	Yes	Yes	No	Yes	No	Yes	No	No	No	No	No	No	Yes	Yes	Yes	No	No	Yes	Yes	Yes	Yes	Yes	No	No	No	No	Yes	Yes	No	Yes	Yes	Yes	Yes	Yes	No	Yes
1368	Xu, Y., & Li, C.P. (2020). The impact of demographic characteristics on public service motivation: Evidence from meta-analysis. [人口统计学特征对公共服务动机有什么影响?来自元分析的证据]. Advances in Psychological Science, 28(10), 1631-1649.	2	CSSCI	2020	2020.2	10	138	1078442	NR	Yes	Yes	Yes	Yes	No	Yes	No	Yes	No	Yes	No	No	No	No	No	No	Yes	Yes	Yes	No	No	Yes	Yes	Yes	Yes	Yes	No	Yes	No	No	Yes	Yes	Yes	Yes	Yes	Yes	Yes	Yes	No	Yes
1371	Zhou, W.W., Xie, B.G., Xin, X., Bai, G.L., & Miao, R.T. (2015). A Meta-Analysis on Effects of Human, Social, and Psychological Capital on Career Success in Chinese Business Organizations. [人力资本、社会资本和心理资本影响中国员工职业成功的元分析]. Acta Psychologica Sinica, 47(02), 251-263.	5	CSSCI	2015	NR	3	76	21570	NR	Yes	Yes	Yes	Yes	Yes	No	No	Yes	No	Yes	No	No	No	No	No	No	Yes	Yes	Yes	No	No	Yes	Yes	Yes	Yes	Yes	No	Yes	No	No	Yes	Yes	No	Yes	Yes	Yes	Yes	Yes	No	Yes
1373	Wang, Y. (2014). Meta-analysis on Knowledge Sharing of Human Resource Management Practice. [人力资源管理实践与知识分享关系的元分析]. Science and Technology Management Research, (19), 82-87.	1	CSSCI	2014	2013.6	6	35	NR	NR	Yes	Yes	Yes	Yes	Yes	No	No	No	No	Yes	No	No	No	No	No	No	Yes	Yes	Yes	No	No	Yes	Yes	Yes	Yes	Yes	No	Yes	No	No	Yes	Yes	No	Yes	Yes	Yes	Yes	Yes	No	Yes
1374	Qiao, K., Zhou, Y.C., & Wang, X.Y. (2012). A Meta-analysis on the Relationship of Human Resource Management Practices and Organizational Performance from Specific Perspectives of Practices' Categories and Culture. [人力资源管理实践与组织绩效关系的元分析:从不同实践内容和文化视角切入]. Chinese Journal of Management, 9(03), 401-407.	3	CSSCI	2012	NR	7	101	NR	NR	Yes	Yes	Yes	Yes	Yes	No	No	No	No	Yes	No	No	No	No	No	No	Yes	Yes	Yes	No	No	Yes	Yes	Yes	Yes	Yes	No	Yes	No	No	Yes	Yes	Yes	Yes	Yes	Yes	Yes	Yes	No	Yes
1376	Zhao, Y., & Wu, T.(2017). Study on the Effect of Human Resource Management System on Performance in Public Sectors--A Meta-analysis of Inspection. [人力资源系统对公共部门绩效的影响研究——基于元分析的检验]. Soft Science, 31 (07),66-70.	2	CSSCI	2017	NR	2	21	22273	NR	Yes	Yes	Yes	Yes	Yes	No	No	No	No	Yes	No	No	No	No	No	No	Yes	Yes	Yes	No	No	Yes	Yes	Yes	Yes	Yes	No	Yes	No	No	Yes	Yes	Yes	Yes	Yes	Yes	Yes	Yes	No	Yes
1380	Yan, Z.Q., & Su, Y.J.(2021). Difference between Cognitive Empathy and Affective Empathy in Development: Meta-analysis Preliminary Exploration. [认知共情和情绪共情的发展差异:元分析初探]. Psychological Development and Education, 37(01), 1-9.	2	CSSCI	2021	NR	7	136	NR	NR	Yes	No	Yes	Yes	Yes	No	No	No	No	Yes	No	No	No	No	No	No	Yes	Yes	Yes	No	No	Yes	Yes	Yes	Yes	Yes	No	Yes	No	No	Yes	Yes	No	Yes	Yes	Yes	Yes	Yes	No	Yes
1389	Wu, T., & Zhao, Y.(2017). Loyalty or Merit? -- A meta-analysis of the influence mechanism of political elite selection in China. [任人唯忠还是任人唯贤?中国政治精英选拔影响机制的元分析]. Journal of Shandong Academy of Governance, (03),8-15.	2	non-CSSCI	2017	NR	2	11	NR	NR	Yes	Yes	Yes	Yes	Yes	No	No	Yes	No	Yes	No	No	No	No	No	No	Yes	Yes	Yes	No	No	Yes	Yes	Yes	Yes	Yes	No	Yes	No	No	Yes	Yes	Yes	Yes	Yes	Yes	Yes	Yes	No	Yes
1391	Li, J., & Wang, J.H.(2017). A meta-analysis of task complexity effects on L2 writing: A report from RevMan. [任务复杂度对二语写作效应的Meta分析:基于RevMan的报告]. Foreign Language World, (05),65-73.	2	CSSCI	2017	2017.3	2	20	NR	NR	Yes	No	Yes	Yes	Yes	Yes	No	Yes	No	Yes	No	No	No	No	No	No	Yes	Yes	Yes	No	No	Yes	Yes	Yes	Yes	Yes	No	Yes	No	No	Yes	Yes	Yes	Yes	Yes	Yes	Yes	Yes	No	Yes
1400	Yu, C.Y., Liu, X., & Ding, M.M.(2019). How to arrange equity ratio in Mixed ownership: a meta-analysis evidence. [如何安排混合所有制中的股权比例——一个元分析证据]. Friends of Accounting (16),143-152.	3	non-CSSCI	2019	2014.12	3	40	NR	NR	Yes	Yes	Yes	Yes	Yes	No	No	Yes	No	Yes	No	Yes	No	No	No	No	Yes	No	Yes	No	No	Yes	Yes	Yes	No	Yes	No	No	No	No	Yes	Yes	Yes	Yes	Yes	Yes	Yes	Yes	Yes	Yes
1402	Cai, J.Z., & Hu, J.J.(2019). How to Motivate Environmental Behaviors of Employee? Based on Meta-Analysis and Survey. [如何激发员工环保行为?基于元分析的问卷研究]. Human Resources Development of China, 36(02),6-21.	2	CSSCI	2019	2017.12	3	46	17078	NR	Yes	No	Yes	Yes	Yes	Yes	No	Yes	No	Yes	No	No	No	No	No	No	Yes	No	Yes	No	No	Yes	No	Yes	No	No	No	No	No	No	Yes	Yes	Yes	Yes	Yes	Yes	Yes	Yes	No	Yes
1404	Wang, H.Q., & Peng, J.S.(2018). Abusive Supervision and Employee Dysfunctional Behavior: A Meta-analysis from Multi-foci Perspective. [辱虐领导与员工破坏行为:基于多焦点法的元分析]. Management Review, 30(03),150-160.	2	CSSCI	2018	NR	13	48	34970	NR	Yes	Yes	Yes	Yes	Yes	No	No	Yes	No	Yes	No	Yes	No	No	No	No	Yes	Yes	Yes	No	No	Yes	Yes	Yes	No	Yes	No	Yes	No	No	Yes	Yes	Yes	Yes	Yes	Yes	Yes	Yes	Yes	Yes
1411	Sun, T., Li, X., & Xu, C.L.(2019). Meta-Analysis of Social Factors on Continuous Use Intention of Social Reading Users. [社会化阅读用户持续使用意愿的社交因素元分析]. Digital Library Forum, (11),21-28.	3	CSSCI	2019	NR	6	13	6813	NR	Yes	No	Yes	Yes	Yes	No	No	Yes	Yes	Yes	No	Yes	No	No	No	No	Yes	No	Yes	No	No	Yes	Yes	Yes	Yes	Yes	No	Yes	No	No	Yes	Yes	Yes	Yes	Yes	Yes	Yes	Yes	Yes	Yes
1413	Sun, T., Xia, L.X., Li, X., & Gong, Y.(2021). A meta-analysis of the influencing factors of social reading users' continuous use intention. [社会化阅读用户持续使用意愿影响因素的荟萃分析]. Information Science, 39(07),153-161.	4	CSSCI	2021	NR	4	37	NR	NR	Yes	No	Yes	Yes	Yes	No	No	Yes	No	Yes	No	Yes	No	No	No	No	Yes	No	Yes	No	No	Yes	Yes	Yes	No	Yes	Yes	Yes	No	No	Yes	Yes	Yes	No	Yes	Yes	Yes	Yes	Yes	Yes
1415	Gong, J., Li, W.Q., Chen, M., Tang, M., & Yuan, B.(2019). The Relationship between Social Class and Trust : A Meta-analysis. [社会阶层与信任之间的关系:来自元分析的证据]. Psychology: Techniques and Applications, 7(6), 346-357.	4	non-CSSCI	2019	NR	7	12	115771	NR	Yes	No	Yes	Yes	Yes	Yes	No	Yes	No	Yes	No	No	No	No	No	No	Yes	No	Yes	No	No	Yes	Yes	Yes	Yes	Yes	No	Yes	No	No	Yes	Yes	Yes	Yes	Yes	Yes	Yes	Yes	No	Yes
1417	Jia, X.S., & Zhu, H.D.(2021). Socioeconomic Status and Mental Health in Children and Adolescents: A Meta-Analysis. [社会经济地位与儿童青少年心理健康关系的元分析]. Studies of Psychology and Behavior, 19(05),671-678.	2	CSSCI	2021	2021.8	7	62	111117	NR	Yes	No	Yes	Yes	Yes	Yes	No	Yes	No	Yes	No	Yes	No	No	No	No	Yes	Yes	Yes	No	No	Yes	Yes	Yes	No	Yes	No	Yes	No	No	Yes	Yes	Yes	Yes	Yes	Yes	Yes	Yes	Yes	Yes
[truncated: 397 more rows]
[truncated: 20 more columns]

## Sheet: content analysis of NIR
Study ID	研究主题(Topic)	研究类型 (Study design)				题目(Title)		摘要(Abstract)																			前言(Introduction)									方法 (Methods)
		B				C		D																			E									F
[truncated: 750 more rows]
[truncated: 131 more columns]

## Sheet: Note
Items for PRISMA Abstract (PRISMA-A)
[truncated: 187 more rows]
