# Supplementary material for: Critical appraisal of methodological quality and completeness of reporting in Chinese social science systematic reviews with meta‐analysis: A systematic review
Source: Campbell Syst Rev. 2025 Jan 19;21(1):e70014. doi: 10.1002/cl2.70014 (PMC11743190; doi:10.1002/cl2.70014)
Supplement: Supplementary file 3 — Supporting information. [file CL2-21-e70014-s001.xlsx]

## Sheet: Regression analysis
The regression analysis of reporting completeness and methodological quality of intervention reviews (432 reviews)
Factors	B	S.E	Beta	t	P	95% CI		VIF
						LL	UL
PRISMA-A
Constant	-4.866	4.691	.	-1.037	0.3	-14.086	4.355	.
Source	-0.11	0.016	-0.326	-6.923	<0.00	-0.142	-0.079	1.111
Author	0.016	0	0.173	3.721	<0.00	0.008	0.025	1.084
Year	0	0	0.052	1.129	0.26	0	0.007	1.063
Field	0	0.006	0	0.041	0.968	-0.012	0.013	1.028
Funding	-0.008	0.015	-0.026	-0.537	0.591	-0.038	0.022	1.15
Adjusted R Square				0.14
Sig.				<0.00
Std Error of the Estimate				0.14
PRISMA-F
Constant	-15.324	2.883	.	-5.315	<0.00	-20.992	-9.657
Source	-0.053	0.01	-0.245	-5.369	<0.00	-0.072	-0.033	1.111
Author	0.012	0	0.208	4.63	<0.00	0.007	0.018	1.084
Year	0.008	0	0.244	5.464	<0.00	0.005	0.011	1.063
Field	0.006	0	0.061	1.399	0.163	0	0.013	1.028
Funding	0.027	0.009	0.136	2.931	<0.00	0.009	0.046	1.15
Adjusted R Square				0.19
Sig.				<0.00
Std Error of the Estimate				0.2
AMSTAR
Constant	-16.555	4.29	.	-3.859	<0.00	-24.988	-8.122
Source	-0.096	0.015	-0.298	-6.594	<0.00	-0.125	-0.067	1.111
Author	0.016	0	0.18	4.05	<0.00	0.008	0.024	1.084
Year	0.008	0	0.174	3.947	<0.00	0	0.013	1.063
Field	-0.005	0.006	-0.039	-0.898	0.369	-0.017	0.006	1.028
Funding	0.068	0.014	0.224	4.886	0	0.04	0.095	1.15
Adjusted R Square				0.21
Sig.				<0.00
Std Error of the Estimate				0.13
Methodological quality (AMSTAR-2) and reporting completeness (PRISMA-A and PRISMA-F)
Constant	-0.144	0.023		-6.198	<0.00	-0.19	-0.098
PRISMA-A	0.166	0.031	0.175	5.353	<0.00	0.105	0.228	1.189
PRISMA-F	1.05	0.049	0.699	21.422	<0.00	0.954	1.147	1.189
Adjusted R Square				0.614
Sig.				<0.00
Std Error of the Estimate				0.91
The regression analysis of reporting completeness and methodological quality of non-intervention reviews (744 reviews)
Factors	B	S.E	Beta	t	P	95% CI		VIF
						LL	UL
MOOSE
Constant	-17.473	1.673	.	-10.446	<0.00	-20.757	-14.189	.
Source	0.019	0.006	0.107	3.266	<0.00	0.008	0.031	1.12
Author	0.013	0	0.196	6.122	<0.00	0.009	0.018	1.062
Year	0.009	0	0.344	10.694	<0.00	0.007	0.011	1.077
Field	0	0	-0.009	-0.281	0.779	0	0	1.122
Funding	0.048	0.007	0.226	6.687	<0.00	0.034	0.061	1.183
Adjusted R Square				0.29
Sig.				<0.00
Std Error of the Estimate				0.08
DART
Constant	-22.161	2.399		-9.238	<0.00	-26.871	-17.452
Source	2.61e-05	0.008	0	0.003	0.998	-0.017	0.017	1.12
Author	0.029	0.003	0.302	9.371	<0.00	0.023	0.035	1.062
Year	0.011	0.001	0.304	9.388	<0.00	0.009	0.014	1.077
Field	-0.004	0.003	-0.056	-1.678	0.094	-0.009	0.001	1.122
Funding	0.058	0.01	0.195	5.738	<0.00	0.038	0.078	1.183
Adjusted R Square				0.28
Sig.				<0.00
Std Error of the Estimate				0.11
Methodological quality (DART) and reporting completeness (MOOSE)
Constant	-0.048	0.018		-2.658	0.008	-0.084	-0.013
MOOSE	1.069	0.034	0.751	30.99	<0.00	1.001	1.137	1
Adjusted R Square				0.56
Sig.				<0.00
Std Error of the Estimate				0.08

## Sheet: ANOVA
			Descriptive information				ANOVA
		N	M	SD	LL	UL	SSA	df	MS	F	P
PRISMA-A	Source						1.128	1	1.218	58.583	0
	NCSSCI	308	0.4876	0.158335	0.46985	0.50536
	CSSCI	124	0.37023	0.100508	0.35237	0.3881
	Funding						0.03	1	0.03	1.268	0.261
	No	162	0.46465	0.156642	0.44034	0.48895
	Yes	270	0.44747	0.15153	0.42932	0.46563
	Field						0.188	8	0.024	0.998	0.437
	Psychology	83	0.45345	0.164652	0.4175	0.4894
	Education	331	0.45647	0.1512	0.44012	0.47282
	Management Science	2	0.54545	0	0.54545	0.54545
	Sociology	3	0.45455	0.157459	0.0634	0.8457
	Library Information Science	1	0.36364	.	.	.
	Economics	0	.	.	.	.
	Linguistics	8	0.32955	0.12799	0.22254	0.43655
	Journalism and Communication Studies	1	0.45455	.	.	.
	Political science	2	0.40909	0.192847	-1.32357	2.14176
	Law	1	0.63636	.	.	.
	Number of author						0.508	6	0.085	3.729	0.001
	1	39	0.41259	0.134914	0.36885	0.45632
	2	106	0.42796	0.152103	0.39867	0.45725
	3	97	0.43018	0.139802	0.402	0.45835
	4	72	0.46338	0.151936	0.42768	0.49909
	5	57	0.4992	0.150876	0.45917	0.53924
	6	38	0.51435	0.175919	0.45653	0.57218
	≥7	23	0.50198	0.164163	0.43099	0.57297
	Year						0.753	13	0.058	2.576	0.002
	2009	5	0.38182	0.099586	0.25817	0.50547
	2010	2	0.68182	0.192847	-1.05085	2.41448
	2011	10	0.30909	0.167079	0.18957	0.42861
	2012	7	0.32468	0.172944	0.16473	0.48462
	2013	11	0.4876	0.187514	0.36163	0.61358
	2014	10	0.47273	0.147212	0.36742	0.57804
	2015	21	0.45022	0.15069	0.38162	0.51881
	2016	25	0.43273	0.149102	0.37118	0.49427
	2017	31	0.53959	0.16081	0.4806	0.59857
	2018	43	0.47357	0.130928	0.43328	0.51387
	2019	60	0.44697	0.159045	0.40588	0.48806
	2020	61	0.46498	0.148545	0.42693	0.50302
	2021	74	0.44226	0.150718	0.40734	0.47718
	2022	72	0.44571	0.139973	0.41281	0.4786
PRISMA-F	Source						0.172	1	0.172	18.911	0
	NCSSCI	308	0.51144	0.103013	0.49989	0.52299
	CSSCI	124	0.46734	0.072847	0.45439	0.48029
	Funding						0.126	1	0.126	13.744	0
	No	162	0.4767	0.10415	0.46054	0.49286
	Yes	270	0.51204	0.090632	0.50118	0.5229
	Field						0.058	8	0.007	0.76	0.639
	Psychology	83	0.49608	0.102743	0.47365	0.51852
	Education	331	0.49872	0.09663	0.48827	0.50916
	Management Science	2	0.5375	0.123744	-0.57429	1.64929
	Sociology	3	0.55	0.086603	0.33487	0.76513
	Library Information Science	1	0.525	.	.	.
	Economics	0	.	.	.	.
	Linguistics	8	0.46563	0.081216	0.39773	0.53352
	Journalism and Communication Studies	1	0.675	.	.	.
	Political science	2	0.5	0.035355	0.18234	0.81766
	Law	1	0.575	.	.	.
	Number of author						0.387	6	0.065	7.425	0
	1	39	0.44359	0.096946	0.41216	0.47502
	2	106	0.47005	0.098102	0.45115	0.48894
	3	97	0.49716	0.090706	0.47888	0.51545
	4	72	0.52014	0.089171	0.49918	0.54109
	5	57	0.51798	0.100972	0.49119	0.54477
	6	38	0.55066	0.089384	0.52128	0.58004
	≥7	23	0.53152	0.069584	0.50143	0.56161
	Year						0.42	13	0.032	3.691	0
	2009	5	0.39	0.130624	0.22781	0.55219
	2010	2	0.55	0.035355	0.23234	0.86766
	2011	10	0.3775	0.103044	0.30379	0.45121
	2012	7	0.45	0.095743	0.36145	0.53855
	2013	11	0.44318	0.094928	0.37941	0.50696
	2014	10	0.49	0.052967	0.45211	0.52789
	2015	21	0.45119	0.093031	0.40884	0.49354
	2016	25	0.479	0.084988	0.44392	0.51408
	2017	31	0.50645	0.101441	0.46924	0.54366
	2018	43	0.49593	0.095576	0.46652	0.52534
	2019	60	0.49292	0.090677	0.46949	0.51634
	2020	61	0.51762	0.088899	0.49485	0.54039
	2021	74	0.51926	0.097182	0.49674	0.54177
	2022	72	0.52326	0.09488	0.50097	0.54556
AMSTAR	Source						0.608	1	0.608	30.335	0
	NCSSCI	308	0.4791	0.15018	0.46226	0.49594
	CSSCI	124	0.39617	0.117371	0.37531	0.41703
	Funding						0.485	1	0.485	23.859	0
	No	162	0.41204	0.138017	0.39062	0.43345
	Yes	270	0.48125	0.145242	0.46385	0.49865
	Field						0.232	8	0.029	1.361	0.212
	Psychology	83	0.47214	0.156251	0.43802	0.50626
	Education	331	0.45374	0.143501	0.43822	0.46925
	Management Science	2	0.46875	0.044194	0.07168	0.86582
	Sociology	3	0.45833	0.200909	-0.04075	0.95742
	Library Information Science	1	0.4375	.	.	.
	Economics	0	.	.	.	.
	Linguistics	8	0.32031	0.126938	0.21419	0.42644
	Journalism and Communication Studies	1	0.6875	.	.	.
	Political science	2	0.40625	0.044194	0.00918	0.80332
	Law	1	0.5	.	.	.
	Number of author						0.872	6	0.145	7.394	0
	1	39	0.39583	0.133227	0.35265	0.43902
	2	106	0.40035	0.148349	0.37178	0.42892
	3	97	0.45039	0.132256	0.42373	0.47704
	4	72	0.48872	0.145095	0.45462	0.52281
	5	57	0.50768	0.141771	0.47006	0.54529
	6	38	0.5148	0.147067	0.46646	0.56314
	≥7	23	0.49728	0.110651	0.44943	0.54513
	Year						0.598	13	0.046	2.227	0.008
	2009	5	0.3625	0.213783	0.09705	0.62795
	2010	2	0.4375	0.088388	-0.35664	1.23164
	2011	10	0.31875	0.148634	0.21242	0.42508
	2012	7	0.34821	0.118899	0.23825	0.45818
	2013	11	0.38068	0.120073	0.30002	0.46135
	2014	10	0.4625	0.150808	0.35462	0.57038
	2015	21	0.4375	0.143886	0.372	0.503
	2016	25	0.41	0.138679	0.35276	0.46724
	2017	31	0.45766	0.16249	0.39806	0.51726
	2018	43	0.44913	0.128127	0.4097	0.48856
	2019	60	0.44688	0.149072	0.40837	0.48538
	2020	61	0.49385	0.147331	0.45612	0.53159
	2021	74	0.47804	0.136238	0.44648	0.5096
	2022	72	0.47656	0.144377	0.44264	0.51049
MOOSE	Source						0.172	1	0.172	21.809	0
	NCSSCI	371	0.50254	0.097658	0.49257	0.51251
	CSSCI	373	0.53296	0.079114	0.52491	0.54102
	Funding						0.776	1	0.776	109.654	0
	No	179	0.4604	0.087642	0.44747	0.47333
	Yes	565	0.53597	0.083004	0.52911	0.54283
	Field						0.149	9	0.017	2.063	0.031
	Psychology	334	0.51127	0.095447	0.501	0.52155
	Education	57	0.50619	0.091794	0.48184	0.53055
	Management Science	261	0.52096	0.083098	0.51083	0.53109
	Sociology	27	0.54139	0.100986	0.50145	0.58134
	Library Information Science	26	0.55317	0.053925	0.53139	0.57495
	Economics	15	0.49216	0.085725	0.44468	0.53963
	Linguistics	4	0.56618	0.02816	0.52137	0.61098
	Journalism and Communication Studies	10	0.58529	0.099451	0.51415	0.65644
	Political science	9	0.52614	0.07704	0.46693	0.58536
	Law	1	0.41176	.	.	.
	Number of author						0.512	6	0.085	11.411	0
	1	76	0.46556	0.081563	0.44692	0.4842
	2	256	0.50574	0.092354	0.49438	0.51711
	3	221	0.53021	0.084405	0.51902	0.5414
	4	114	0.52941	0.075773	0.51535	0.54347
	5	40	0.52574	0.092335	0.49621	0.55527
	6	16	0.56066	0.104384	0.50504	0.61628
	≥7	21	0.61204	0.080879	0.57523	0.64886
	Year						1.148	13	0.088	13.207	0
	2009	11	0.4492	0.080107	0.39538	0.50301
	2010	18	0.4134	0.075136	0.37603	0.45076
	2011	23	0.42199	0.078123	0.38821	0.45578
	2012	31	0.4649	0.104241	0.42666	0.50313
	2013	23	0.45013	0.084332	0.41366	0.4866
	2014	44	0.47259	0.092226	0.44455	0.50063
	2015	44	0.49332	0.088318	0.46646	0.52017
	2016	55	0.50428	0.084795	0.48135	0.5272
	2017	66	0.53788	0.091822	0.51531	0.56045
	2018	61	0.52411	0.084138	0.50256	0.54566
	2019	89	0.52247	0.080672	0.50548	0.53947
	2020	83	0.55599	0.066503	0.54147	0.57051
	2021	94	0.55006	0.079861	0.53371	0.56642
	2022	102	0.55219	0.071316	0.53818	0.5662
DART	Source						0.018	1	0.018	1.108	0.293
	NCSSCI	371	0.50041	0.14818	0.48529	0.51554
	CSSCI	373	0.51031	0.104634	0.49966	0.52096
	Funding						1.094	1	1.094	72.97	0
	No	179	0.43726	0.130132	0.41806	0.45645
	Yes	565	0.52696	0.119893	0.51705	0.53686
	Field						0.579	9	0.064	4.06	0
	Psychology	334	0.51716	0.143361	0.50173	0.53259
	Education	57	0.49528	0.12077	0.46323	0.52732
	Management Science	261	0.47937	0.106591	0.46638	0.49236
	Sociology	27	0.5641	0.16248	0.49983	0.62838
	Library Information Science	26	0.57101	0.059278	0.54706	0.59495
	Economics	15	0.45897	0.08024	0.41454	0.50341
	Linguistics	4	0.51923	0.049654	0.44022	0.59824
	Journalism and Communication Studies	10	0.60385	0.1133	0.5228	0.6849
	Political science	9	0.49573	0.065057	0.44572	0.54573
	Law	1	0.38462	.	.	.
	Number of author						1.736	6	0.289	20.349	0
	1	76	0.42358	0.11842	0.39652	0.45064
	2	256	0.47837	0.115083	0.4642	0.49253
	3	221	0.51758	0.125833	0.5009	0.53426
	4	114	0.53205	0.099735	0.51355	0.55056
	5	40	0.55769	0.113896	0.52127	0.59412
	6	16	0.60337	0.191392	0.50138	0.70535
	≥7	21	0.68315	0.139157	0.61981	0.74649
	Year						1.853	13	0.143	10.039	0
	2009	11	0.41958	0.105267	0.34886	0.4903
	2010	18	0.38462	0.115007	0.32742	0.44181
	2011	23	0.38294	0.129902	0.32677	0.43912
	2012	31	0.4206	0.128308	0.37353	0.46766
	2013	23	0.40468	0.115309	0.35482	0.45455
	2014	44	0.45717	0.133548	0.41657	0.49777
	2015	44	0.48514	0.122813	0.4478	0.52248
	2016	55	0.48741	0.109802	0.45773	0.5171
	2017	66	0.5338	0.129688	0.50192	0.56568
	2018	61	0.52711	0.135682	0.49236	0.56186
	2019	89	0.50648	0.110204	0.48327	0.5297
	2020	83	0.53892	0.102377	0.51657	0.56128
	2021	94	0.55115	0.127299	0.52507	0.57722
	2022	102	0.5494	0.107618	0.52826	0.57053

## Sheet: Post-hoc tests
Multiple Comparisons							Multiple Comparisons							Multiple Comparisons							Multiple Comparisons							Multiple Comparisons
Dependent Variable: Ave rate of PRISMA-A							Dependent Variable: Ave rate of PRISMA-F							Dependent Variable: Ave rate of AMSTAR							Dependent Variable: Ave rate of MOOSE							DARTDependent Variable: Ave rate of DART
LSD							LSD							LSD							LSD							LSD
(I) Author	(J) Author	Mean Difference (I-J)	Std. Error	Sig.	95% Confidence Interval		(I) Author	(J) Author	Mean Difference (I-J)	Std. Error	Sig.	95% Confidence Interval		(I) Author	(J) Author	Mean Difference (I-J)	Std. Error	Sig.	95% Confidence Interval		(I) Author	(J) Author	Mean Difference (I-J)	Std. Error	Sig.	95% Confidence Interval		(I) Author	(J) Author	Mean Difference (I-J)	Std. Error	Sig.	95% Confidence Interval
					Lower Bound	Upper Bound						Lower Bound	Upper Bound						Lower Bound	Upper Bound						Lower Bound	Upper Bound						Lower Bound	Upper Bound
1	2	-0.015371	0.028219	0.586	-0.07084	0.04009	1	2	-0.026457	0.017463	0.131	-0.06078	0.00787	1	2	-0.00452	0.026258	0.863	-0.05613	0.04709	1	2	-.040187*	0.011302	0	-0.06237	-0.018	1	2	-.054782*	0.015577	0	-0.08536	-0.0242
	3	-0.017591	0.028569	0.538	-0.07374	0.03856		3	-.053575*	0.01768	0.003	-0.08833	-0.01882		3	-.054553*	0.026584	0.041	-0.1068	-0.0023		3	-.064653*	0.011505	0	-0.08724	-0.04207		3	-.093994*	0.015856	0	-0.12512	-0.06287
	4	-0.050796	0.029958	0.091	-0.10968	0.00809		4	-.076549*	0.018539	0	-0.11299	-0.04011		4	-.092882*	0.027876	0.001	-0.14767	-0.03809		4	-.063854*	0.012812	0	-0.08901	-0.0387		4	-.108468*	0.017658	0	-0.14313	-0.0738
	5	-.086615*	0.031312	0.006	-0.14816	-0.02507		5	-.074393*	0.019377	0	-0.11248	-0.03631		5	-.111842*	0.029136	0	-0.16911	-0.05457		5	-.060178*	0.016901	0	-0.09336	-0.027		5	-.134109*	0.023293	0	-0.17984	-0.08838
	6	-.101767*	0.034345	0.003	-0.16927	-0.03426		6	-.107068*	0.021254	0	-0.14884	-0.06529		6	-.118969*	0.031958	0	-0.18179	-0.05615		6	-.095104*	0.023798	0	-0.14182	-0.04838		6	-.179782*	0.032799	0	-0.24417	-0.11539
	≥7	-.089389*	0.039614	0.025	-0.16725	-0.01153		≥7	-.087932*	0.024514	0	-0.13612	-0.03975		≥7	-.101449*	0.036861	0.006	-0.1739	-0.029		≥7	-.146488*	0.021329	0	-0.18836	-0.10461		≥7	-.259567*	0.029397	0	-0.31728	-0.20186
2	1	0.015371	0.028219	0.586	-0.04009	0.07084	2	1	0.026457	0.017463	0.131	-0.00787	0.06078	2	1	0.00452	0.026258	0.863	-0.04709	0.05613	2	1	.040187*	0.011302	0	0.018	0.06237	2	1	.054782*	0.015577	0	0.0242	0.08536
	3	-0.002219	0.021172	0.917	-0.04383	0.03939		3	-.027118*	0.013102	0.039	-0.05287	-0.00137		3	-.050033*	0.0197	0.011	-0.08875	-0.01131		3	-.024466*	0.007944	0.002	-0.04006	-0.00887		3	-.039212*	0.010949	0	-0.06071	-0.01772
	4	-0.035425	0.023011	0.124	-0.08065	0.0098		4	-.050092*	0.01424	0	-0.07808	-0.0221		4	-.088362*	0.021412	0	-0.13045	-0.04628		4	-.023667*	0.009742	0.015	-0.04279	-0.00454		4	-.053686*	0.013426	0	-0.08004	-0.02733
	5	-.071244*	0.024748	0.004	-0.11989	-0.0226		5	-.047935*	0.015315	0.002	-0.07804	-0.01783		5	-.107322*	0.023029	0	-0.15259	-0.06206		5	-0.019991	0.01471	0.175	-0.04887	0.00889		5	-.079327*	0.020273	0	-0.11913	-0.03953
	6	-.086395*	0.028489	0.003	-0.14239	-0.0304		6	-.080611*	0.01763	0	-0.11526	-0.04596		6	-.114449*	0.026509	0	-0.16655	-0.06234		6	-.054917*	0.022295	0.014	-0.09869	-0.01115		6	-.125000*	0.030728	0	-0.18532	-0.06468
	≥7	-.074017*	0.034659	0.033	-0.14214	-0.00589		≥7	-.061475*	0.021449	0.004	-0.10363	-0.01932		≥7	-.096929*	0.032251	0.003	-0.16032	-0.03354		≥7	-.106300*	0.019639	0	-0.14486	-0.06775		≥7	-.204785*	0.027067	0	-0.25792	-0.15165
3	1	0.017591	0.028569	0.538	-0.03856	0.07374	3	1	.053575*	0.01768	0.003	0.01882	0.08833	3	1	.054553*	0.026584	0.041	0.0023	0.1068	3	1	.064653*	0.011505	0	0.04207	0.08724	3	1	.093994*	0.015856	0	0.06287	0.12512
	2	0.002219	0.021172	0.917	-0.03939	0.04383		2	.027118*	0.013102	0.039	0.00137	0.05287		2	.050033*	0.0197	0.011	0.01131	0.08875		2	.024466*	0.007944	0.002	0.00887	0.04006		2	.039212*	0.010949	0	0.01772	0.06071
	4	-0.033206	0.023439	0.157	-0.07928	0.01286		4	-0.022974	0.014505	0.114	-0.05148	0.00554		4	-0.038329	0.02181	0.08	-0.0812	0.00454		4	0.000799	0.009977	0.936	-0.01879	0.02038		4	-0.014474	0.01375	0.293	-0.04147	0.01252
	5	-.069024*	0.025147	0.006	-0.11845	-0.0196		5	-0.020818	0.015562	0.182	-0.05141	0.00977		5	-.057289*	0.023399	0.015	-0.10328	-0.0113		5	0.004475	0.014866	0.763	-0.02471	0.03366		5	-0.040115	0.020489	0.051	-0.08034	0.00011
	6	-.084176*	0.028836	0.004	-0.14085	-0.0275		6	-.053493*	0.017845	0.003	-0.08857	-0.01842		6	-.064416*	0.026832	0.017	-0.11716	-0.01168		6	-0.030451	0.022399	0.174	-0.07442	0.01352		6	-.085788*	0.030871	0.006	-0.14639	-0.02518
	≥7	-.071798*	0.034945	0.041	-0.14048	-0.00311		≥7	-0.034357	0.021625	0.113	-0.07686	0.00815		≥7	-0.046896	0.032516	0.15	-0.11081	0.01702		≥7	-.081835*	0.019757	0	-0.12062	-0.04305		≥7	-.165573*	0.027229	0	-0.21903	-0.11212
4	1	0.050796	0.029958	0.091	-0.00809	0.10968	4	1	.076549*	0.018539	0	0.04011	0.11299	4	1	.092882*	0.027876	0.001	0.03809	0.14767	4	1	.063854*	0.012812	0	0.0387	0.08901	4	1	.108468*	0.017658	0	0.0738	0.14313
	2	0.035425	0.023011	0.124	-0.0098	0.08065		2	.050092*	0.01424	0	0.0221	0.07808		2	.088362*	0.021412	0	0.04628	0.13045		2	.023667*	0.009742	0.015	0.00454	0.04279		2	.053686*	0.013426	0	0.02733	0.08004
	3	0.033206	0.023439	0.157	-0.01286	0.07928		3	0.022974	0.014505	0.114	-0.00554	0.05148		3	0.038329	0.02181	0.08	-0.00454	0.0812		3	-0.000799	0.009977	0.936	-0.02038	0.01879		3	0.014474	0.01375	0.293	-0.01252	0.04147
	5	-0.035819	0.026714	0.181	-0.08833	0.01669		5	0.002156	0.016531	0.896	-0.03034	0.03465		5	-0.01896	0.024857	0.446	-0.06782	0.0299		5	0.003676	0.0159	0.817	-0.02754	0.03489		5	-0.025641	0.021913	0.242	-0.06866	0.01738
	6	-0.05097	0.030212	0.092	-0.11035	0.00841		6	-0.030519	0.018696	0.103	-0.06727	0.00623		6	-0.026087	0.028113	0.354	-0.08134	0.02917		6	-0.03125	0.023098	0.176	-0.0766	0.0141		6	-.071314*	0.031834	0.025	-0.13381	-0.00882
	≥7	-0.038592	0.036089	0.286	-0.10953	0.03234		≥7	-0.011383	0.022333	0.611	-0.05528	0.03251		≥7	-0.008567	0.033581	0.799	-0.07457	0.05744		≥7	-.082633*	0.020545	0	-0.12297	-0.0423		≥7	-.151099*	0.028316	0	-0.20669	-0.09551
5	1	.086615*	0.031312	0.006	0.02507	0.14816	5	1	.074393*	0.019377	0	0.03631	0.11248	5	1	.111842*	0.029136	0	0.05457	0.16911	5	1	.060178*	0.016901	0	0.027	0.09336	5	1	.134109*	0.023293	0	0.08838	0.17984
	2	.071244*	0.024748	0.004	0.0226	0.11989		2	.047935*	0.015315	0.002	0.01783	0.07804		2	.107322*	0.023029	0	0.06206	0.15259		2	0.019991	0.01471	0.175	-0.00889	0.04887		2	.079327*	0.020273	0	0.03953	0.11913
	3	.069024*	0.025147	0.006	0.0196	0.11845		3	0.020818	0.015562	0.182	-0.00977	0.05141		3	.057289*	0.023399	0.015	0.0113	0.10328		3	-0.004475	0.014866	0.763	-0.03366	0.02471		3	0.040115	0.020489	0.051	-0.00011	0.08034
	4	0.035819	0.026714	0.181	-0.01669	0.08833		4	-0.002156	0.016531	0.896	-0.03465	0.03034		4	0.01896	0.024857	0.446	-0.0299	0.06782		4	-0.003676	0.0159	0.817	-0.03489	0.02754		4	0.025641	0.021913	0.242	-0.01738	0.06866
	6	-0.015152	0.031556	0.631	-0.07718	0.04687		6	-0.032675	0.019528	0.095	-0.07106	0.00571		6	-0.007127	0.029363	0.808	-0.06484	0.05059		6	-0.034926	0.025593	0.173	-0.08517	0.01532		6	-0.045673	0.035272	0.196	-0.11492	0.02357
	≥7	-0.002774	0.037221	0.941	-0.07593	0.07039		≥7	-0.013539	0.023034	0.557	-0.05881	0.03173		≥7	0.010393	0.034634	0.764	-0.05768	0.07847		≥7	-.086310*	0.023315	0	-0.13208	-0.04054		≥7	-.125458*	0.032133	0	-0.18854	-0.06237
6	1	.101767*	0.034345	0.003	0.03426	0.16927	6	1	.107068*	0.021254	0	0.06529	0.14884	6	1	.118969*	0.031958	0	0.05615	0.18179	6	1	.095104*	0.023798	0	0.04838	0.14182	6	1	.179782*	0.032799	0	0.11539	0.24417
	2	.086395*	0.028489	0.003	0.0304	0.14239		2	.080611*	0.01763	0	0.04596	0.11526		2	.114449*	0.026509	0	0.06234	0.16655		2	.054917*	0.022295	0.014	0.01115	0.09869		2	.125000*	0.030728	0	0.06468	0.18532
	3	.084176*	0.028836	0.004	0.0275	0.14085		3	.053493*	0.017845	0.003	0.01842	0.08857		3	.064416*	0.026832	0.017	0.01168	0.11716		3	0.030451	0.022399	0.174	-0.01352	0.07442		3	.085788*	0.030871	0.006	0.02518	0.14639
	4	0.05097	0.030212	0.092	-0.00841	0.11035		4	0.030519	0.018696	0.103	-0.00623	0.06727		4	0.026087	0.028113	0.354	-0.02917	0.08134		4	0.03125	0.023098	0.176	-0.0141	0.0766		4	.071314*	0.031834	0.025	0.00882	0.13381
	5	0.015152	0.031556	0.631	-0.04687	0.07718		5	0.032675	0.019528	0.095	-0.00571	0.07106		5	0.007127	0.029363	0.808	-0.05059	0.06484		5	0.034926	0.025593	0.173	-0.01532	0.08517		5	0.045673	0.035272	0.196	-0.02357	0.11492
	≥7	0.012378	0.039806	0.756	-0.06586	0.09062		≥7	0.019136	0.024634	0.438	-0.02928	0.06756		≥7	0.01752	0.03704	0.636	-0.05528	0.09032		≥7	-0.051383	0.02871	0.074	-0.10775	0.00498		≥7	-.079785*	0.03957	0.044	-0.15747	-0.0021
≥7	1	.089389*	0.039614	0.025	0.01153	0.16725	≥7	1	.087932*	0.024514	0	0.03975	0.13612	≥7	1	.101449*	0.036861	0.006	0.029	0.1739	≥7	1	.146488*	0.021329	0	0.10461	0.18836	≥7	1	.259567*	0.029397	0	0.20186	0.31728
	2	.074017*	0.034659	0.033	0.00589	0.14214		2	.061475*	0.021449	0.004	0.01932	0.10363		2	.096929*	0.032251	0.003	0.03354	0.16032		2	.106300*	0.019639	0	0.06775	0.14486		2	.204785*	0.027067	0	0.15165	0.25792
	3	.071798*	0.034945	0.041	0.00311	0.14048		3	0.034357	0.021625	0.113	-0.00815	0.07686		3	0.046896	0.032516	0.15	-0.01702	0.11081		3	.081835*	0.019757	0	0.04305	0.12062		3	.165573*	0.027229	0	0.11212	0.21903
	4	0.038592	0.036089	0.286	-0.03234	0.10953		4	0.011383	0.022333	0.611	-0.03251	0.05528		4	0.008567	0.033581	0.799	-0.05744	0.07457		4	.082633*	0.020545	0	0.0423	0.12297		4	.151099*	0.028316	0	0.09551	0.20669
	5	0.002774	0.037221	0.941	-0.07039	0.07593		5	0.013539	0.023034	0.557	-0.03173	0.05881		5	-0.010393	0.034634	0.764	-0.07847	0.05768		5	.086310*	0.023315	0	0.04054	0.13208		5	.125458*	0.032133	0	0.06237	0.18854
	6	-0.012378	0.039806	0.756	-0.09062	0.06586		6	-0.019136	0.024634	0.438	-0.06756	0.02928		6	-0.01752	0.03704	0.636	-0.09032	0.05528		6	0.051383	0.02871	0.074	-0.00498	0.10775		6	.079785*	0.03957	0.044	0.0021	0.15747
* The mean difference is significant at the 0.05 level.							* The mean difference is significant at the 0.05 level.							* The mean difference is significant at the 0.05 level.							* The mean difference is significant at the 0.05 level.							* The mean difference is significant at the 0.05 level.
Multiple Comparisons							Multiple Comparisons							Multiple Comparisons							Multiple Comparisons							Multiple Comparisons
Dependent Variable: Ave rate of PRISMA-A							Dependent Variable: Ave rate of PRISMA-F							Dependent Variable: Ave rate of AMSTAR							Dependent Variable: Ave rate of MOOSE							DARTDependent Variable: Ave rate of DART
LSD							LSD							LSD							LSD							LSD
(I) Year	(J) Year	Mean Difference (I-J)	Std. Error	Sig.	95% Confidence Interval		(I) Year	(J) Year	Mean Difference (I-J)	Std. Error	Sig.	95% Confidence Interval		(I) Year	(J) Year	Mean Difference (I-J)	Std. Error	Sig.	95% Confidence Interval		(I) Year	(J) Year	Mean Difference (I-J)	Std. Error	Sig.	95% Confidence Interval		(I) Year	(J) Year	Mean Difference (I-J)	Std. Error	Sig.	95% Confidence Interval
					Lower Bound	Upper Bound						Lower Bound	Upper Bound						Lower Bound	Upper Bound						Lower Bound	Upper Bound						Lower Bound	Upper Bound
2009	2010	-.300000*	0.125488	0.017	-0.54667	-0.05333	2009	2010	-.160000*	0.078312	0.042	-0.31393	-0.00607	2009	2010	-0.075	0.120209	0.533	-0.31129	0.16129	2009	2010	0.035799	0.031295	0.253	-0.02564	0.09724	2009	2010	0.034965	0.045597	0.443	-0.05455	0.12448
	2011	0.072727	0.082151	0.377	-0.08875	0.23421		2011	0.0125	0.051267	0.807	-0.08827	0.11327		2011	0.04375	0.078695	0.579	-0.11094	0.19844		2011	0.027203	0.029977	0.364	-0.03165	0.08605		2011	0.036637	0.043677	0.402	-0.04911	0.12238
	2012	0.057143	0.087823	0.516	-0.11549	0.22977		2012	-0.06	0.054807	0.274	-0.16773	0.04773		2012	0.014286	0.084129	0.865	-0.15108	0.17965		2012	-0.015698	0.028698	0.585	-0.07204	0.04064		2012	-0.001015	0.041814	0.981	-0.08311	0.08107
	2013	-0.105785	0.080897	0.192	-0.2648	0.05323		2013	-0.053182	0.050484	0.293	-0.15242	0.04605		2013	-0.018182	0.077494	0.815	-0.17051	0.13414		2013	-0.00093	0.029977	0.975	-0.05978	0.05792		2013	0.014898	0.043677	0.733	-0.07085	0.10065
	2014	-0.090909	0.082151	0.269	-0.25239	0.07057		2014	-0.1	0.051267	0.052	-0.20077	0.00077		2014	-0.1	0.078695	0.205	-0.25469	0.05469		2014	-0.023396	0.027565	0.396	-0.07751	0.03072		2014	-0.037587	0.040164	0.35	-0.11644	0.04126
	2015	-0.068398	0.074636	0.36	-0.21511	0.07831		2015	-0.06119	0.046577	0.19	-0.15274	0.03036		2015	-0.075	0.071495	0.295	-0.21554	0.06554		2015	-0.044118	0.027565	0.11	-0.09823	0.01		2015	-0.065559	0.040164	0.103	-0.14441	0.01329
	2016	-0.050909	0.073478	0.489	-0.19534	0.09352		2016	-0.089	0.045855	0.053	-0.17913	0.00113		2016	-0.0475	0.070387	0.5	-0.18586	0.09086		2016	-.055080*	0.027008	0.042	-0.1081	-0.00206		2016	-0.067832	0.039352	0.085	-0.14509	0.00942
	2017	-.157771*	0.072283	0.03	-0.29986	-0.01569		2017	-.116452*	0.045109	0.01	-0.20512	-0.02778		2017	-0.095161	0.069242	0.17	-0.23127	0.04095		2017	-.088681*	0.026631	0.001	-0.14096	-0.0364		2017	-.114219*	0.038802	0.003	-0.1904	-0.03804
	2018	-0.091755	0.070869	0.196	-0.23106	0.04755		2018	-.105930*	0.044226	0.017	-0.19286	-0.019		2018	-0.086628	0.067887	0.203	-0.22007	0.04681		2018	-.074910*	0.026786	0.005	-0.1275	-0.02232		2018	-.107532*	0.039028	0.006	-0.18415	-0.03091
	2019	-0.065152	0.069815	0.351	-0.20238	0.07208		2019	-.102917*	0.043569	0.019	-0.18856	-0.01728		2019	-0.084375	0.066878	0.208	-0.21583	0.04708		2019	-.073274*	0.026134	0.005	-0.12458	-0.02197		2019	-.086902*	0.038079	0.023	-0.16166	-0.01214
	2020	-0.083159	0.069771	0.234	-0.22031	0.05399		2020	-.127623*	0.043541	0.004	-0.21321	-0.04204		2020	-0.131352	0.066836	0.05	-0.26273	2e-05		2020	-.106791*	0.026238	0	-0.1583	-0.05528		2020	-.119345*	0.03823	0.002	-0.1944	-0.04429
	2021	-0.060442	0.069305	0.384	-0.19667	0.07579		2021	-.129257*	0.043251	0.003	-0.21427	-0.04424		2021	-0.115541	0.066389	0.083	-0.24604	0.01496		2021	-.100865*	0.026058	0	-0.15202	-0.04971		2021	-.131565*	0.037967	0.001	-0.2061	-0.05703
	2022	-0.063889	0.069366	0.358	-0.20024	0.07246		2022	-.133264*	0.043289	0.002	-0.21835	-0.04817		2022	-0.114063	0.066448	0.087	-0.24468	0.01655		2022	-.102994*	0.025951	0	-0.15394	-0.05205		2022	-.129816*	0.037811	0.001	-0.20405	-0.05559
2010	2009	.300000*	0.125488	0.017	0.05333	0.54667	2010	2009	.160000*	0.078312	0.042	0.00607	0.31393	2010	2009	0.075	0.120209	0.533	-0.16129	0.31129	2010	2009	-0.035799	0.031295	0.253	-0.09724	0.02564	2010	2009	-0.034965	0.045597	0.443	-0.12448	0.05455
	2011	.372727*	0.116179	0.001	0.14436	0.6011		2011	.172500*	0.072503	0.018	0.02998	0.31502		2011	0.11875	0.111292	0.287	-0.10001	0.33751		2011	-0.008596	0.025733	0.738	-0.05912	0.04192		2011	0.001672	0.037494	0.964	-0.07194	0.07528
	2012	.357143*	0.120257	0.003	0.12076	0.59353		2012	0.1	0.075047	0.183	-0.04752	0.24752		2012	0.089286	0.115198	0.439	-0.13715	0.31572		2012	-.051497*	0.024232	0.034	-0.09907	-0.00392		2012	-0.03598	0.035307	0.309	-0.10529	0.03333
	2013	0.194215	0.115296	0.093	-0.03242	0.42085		2013	0.106818	0.071951	0.138	-0.03461	0.24825		2013	0.056818	0.110445	0.607	-0.16028	0.27392		2013	-0.036729	0.025733	0.154	-0.08725	0.01379		2013	-0.020067	0.037494	0.593	-0.09368	0.05354
	2014	0.209091	0.116179	0.073	-0.01928	0.43746		2014	0.06	0.072503	0.408	-0.08252	0.20252		2014	-0.025	0.111292	0.822	-0.24376	0.19376		2014	-.059195*	0.022879	0.01	-0.10411	-0.01428		2014	-.072552*	0.033336	0.03	-0.138	-0.00711
	2015	.231602*	0.110992	0.038	0.01343	0.44977		2015	0.09881	0.069266	0.154	-0.03734	0.23496		2015	0	0.106323	1	-0.20899	0.20899		2015	-.079917*	0.022879	0.001	-0.12483	-0.035		2015	-.100524*	0.033336	0.003	-0.16597	-0.03508
	2016	.249091*	0.110217	0.024	0.03244	0.46574		2016	0.071	0.068782	0.303	-0.0642	0.2062		2016	0.0275	0.10558	0.795	-0.18003	0.23503		2016	-.090879*	0.022205	0	-0.13447	-0.04729		2016	-.102797*	0.032353	0.002	-0.16631	-0.03928
	2017	0.142229	0.109425	0.194	-0.07286	0.35732		2017	0.043548	0.068287	0.524	-0.09068	0.17778		2017	-0.020161	0.104821	0.848	-0.2262	0.18588		2017	-.124480*	0.021744	0	-0.16717	-0.08179		2017	-.149184*	0.031681	0	-0.21138	-0.08699
	2018	0.208245	0.108495	0.056	-0.00502	0.42151		2018	0.05407	0.067707	0.425	-0.07902	0.18716		2018	-0.011628	0.103931	0.911	-0.21592	0.19266		2018	-.110709*	0.021934	0	-0.15377	-0.06765		2018	-.142497*	0.031959	0	-0.20524	-0.07976
	2019	.234848*	0.10781	0.03	0.02293	0.44677		2019	0.057083	0.06728	0.397	-0.07517	0.18933		2019	-0.009375	0.103274	0.928	-0.21238	0.19363		2019	-.109073*	0.021133	0	-0.15056	-0.06758		2019	-.121867*	0.030792	0	-0.18232	-0.06142
	2020	.216841*	0.107781	0.045	0.00498	0.4287		2020	0.032377	0.067262	0.631	-0.09984	0.16459		2020	-0.056352	0.103247	0.585	-0.2593	0.1466		2020	-.142590*	0.021261	0	-0.18433	-0.10085		2020	-.154310*	0.030978	0	-0.21513	-0.09349
	2021	.239558*	0.10748	0.026	0.02829	0.45083		2021	0.030743	0.067074	0.647	-0.1011	0.16259		2021	-0.040541	0.102959	0.694	-0.24292	0.16184		2021	-.136664*	0.021038	0	-0.17797	-0.09536		2021	-.166530*	0.030654	0	-0.22671	-0.10635
	2022	.236111*	0.10752	0.029	0.02476	0.44746		2022	0.026736	0.067099	0.69	-0.10516	0.15863		2022	-0.039062	0.102996	0.705	-0.24152	0.16339		2022	-.138793*	0.020905	0	-0.17983	-0.09775		2022	-.164781*	0.03046	0	-0.22458	-0.10498
2011	2009	-0.072727	0.082151	0.377	-0.23421	0.08875	2011	2009	-0.0125	0.051267	0.807	-0.11327	0.08827	2011	2009	-0.04375	0.078695	0.579	-0.19844	0.11094	2011	2009	-0.027203	0.029977	0.364	-0.08605	0.03165	2011	2009	-0.036637	0.043677	0.402	-0.12238	0.04911
	2010	-.372727*	0.116179	0.001	-0.6011	-0.14436		2010	-.172500*	0.072503	0.018	-0.31502	-0.02998		2010	-0.11875	0.111292	0.287	-0.33751	0.10001		2010	0.008596	0.025733	0.738	-0.04192	0.05912		2010	-0.001672	0.037494	0.964	-0.07528	0.07194
	2012	-0.015584	0.073914	0.833	-0.16087	0.12971		2012	-0.0725	0.046127	0.117	-0.16317	0.01817		2012	-0.029464	0.070805	0.678	-0.16864	0.10971		2012	-0.042901	0.022504	0.057	-0.08708	0.00128		2012	-0.037652	0.032789	0.251	-0.10202	0.02672
	2013	-.178512*	0.065534	0.007	-0.30733	-0.0497		2013	-0.065682	0.040897	0.109	-0.14607	0.01471		2013	-0.061932	0.062777	0.324	-0.18533	0.06147		2013	-0.028133	0.024113	0.244	-0.07547	0.01921		2013	-0.021739	0.035134	0.536	-0.09071	0.04724
	2014	-.163636*	0.067076	0.015	-0.29549	-0.03179		2014	-.112500*	0.041859	0.007	-0.19478	-0.03022		2014	-.143750*	0.064254	0.026	-0.27005	-0.01745		2014	-.050599*	0.02104	0.016	-0.09191	-0.00929		2014	-.074225*	0.030656	0.016	-0.13441	-0.01404
	2015	-.141126*	0.057627	0.015	-0.2544	-0.02785		2015	-.073690*	0.035963	0.041	-0.14438	-0.003		2015	-.118750*	0.055202	0.032	-0.22726	-0.01024		2015	-.071321*	0.02104	0.001	-0.11263	-0.03001		2015	-.102197*	0.030656	0.001	-0.16238	-0.04201
	2016	-.123636*	0.05612	0.028	-0.23395	-0.01332		2016	-.101500*	0.035022	0.004	-0.17034	-0.03266		2016	-0.09125	0.053759	0.09	-0.19692	0.01442		2016	-.082283*	0.020305	0	-0.12215	-0.04242		2016	-.104469*	0.029585	0	-0.16255	-0.04639
	2017	-.230499*	0.054546	0	-0.33772	-0.12328		2017	-.128952*	0.03404	0	-0.19586	-0.06204		2017	-.138911*	0.052251	0.008	-0.24162	-0.0362		2017	-.115884*	0.0198	0	-0.15476	-0.07701		2017	-.150856*	0.028849	0	-0.20749	-0.09422
	2018	-.164482*	0.052657	0.002	-0.26799	-0.06098		2018	-.118430*	0.032861	0	-0.18302	-0.05384		2018	-.130378*	0.050442	0.01	-0.22953	-0.03123		2018	-.102113*	0.020008	0	-0.14139	-0.06283		2018	-.144169*	0.029153	0	-0.2014	-0.08694
	2019	-.137879*	0.05123	0.007	-0.23858	-0.03718		2019	-.115417*	0.031971	0	-0.17826	-0.05257		2019	-.128125*	0.049075	0.009	-0.22459	-0.03166		2019	-.100477*	0.019127	0	-0.13803	-0.06293		2019	-.123539*	0.027869	0	-0.17825	-0.06883
	2020	-.155887*	0.05117	0.002	-0.25647	-0.0553		2020	-.140123*	0.031933	0	-0.20289	-0.07735		2020	-.175102*	0.049017	0	-0.27145	-0.07875		2020	-.133994*	0.019269	0	-0.17182	-0.09617		2020	-.155982*	0.028075	0	-0.2111	-0.10086
	2021	-.133170*	0.050533	0.009	-0.2325	-0.03384		2021	-.141757*	0.031536	0	-0.20375	-0.07977		2021	-.159291*	0.048407	0.001	-0.25444	-0.06414		2021	-.128068*	0.019023	0	-0.16541	-0.09072		2021	-.168203*	0.027717	0	-0.22262	-0.11379
	2022	-.136616*	0.050617	0.007	-0.23611	-0.03712		2022	-.145764*	0.031588	0	-0.20785	-0.08367		2022	-.157813*	0.048487	0.001	-0.25312	-0.0625		2022	-.130197*	0.018875	0	-0.16725	-0.09314		2022	-.166454*	0.027502	0	-0.22045	-0.11246
2012	2009	-0.057143	0.087823	0.516	-0.22977	0.11549	2012	2009	0.06	0.054807	0.274	-0.04773	0.16773	2012	2009	-0.014286	0.084129	0.865	-0.17965	0.15108	2012	2009	0.015698	0.028698	0.585	-0.04064	0.07204	2012	2009	0.001015	0.041814	0.981	-0.08107	0.08311
	2010	-.357143*	0.120257	0.003	-0.59353	-0.12076		2010	-0.1	0.075047	0.183	-0.24752	0.04752		2010	-0.089286	0.115198	0.439	-0.31572	0.13715		2010	.051497*	0.024232	0.034	0.00392	0.09907		2010	0.03598	0.035307	0.309	-0.03333	0.10529
	2011	0.015584	0.073914	0.833	-0.12971	0.16087		2011	0.0725	0.046127	0.117	-0.01817	0.16317		2011	0.029464	0.070805	0.678	-0.10971	0.16864		2011	0.042901	0.022504	0.057	-0.00128	0.08708		2011	0.037652	0.032789	0.251	-0.02672	0.10202
	2013	-.162928*	0.072518	0.025	-0.30547	-0.02038		2013	0.006818	0.045255	0.88	-0.08214	0.09577		2013	-0.032468	0.069467	0.64	-0.16902	0.10408		2013	0.014768	0.022504	0.512	-0.02941	0.05895		2013	0.015913	0.032789	0.628	-0.04846	0.08028
	2014	-.148052*	0.073914	0.046	-0.29334	-0.00276		2014	-0.04	0.046127	0.386	-0.13067	0.05067		2014	-0.114286	0.070805	0.107	-0.25346	0.02489		2014	-0.007698	0.019175	0.688	-0.04534	0.02995		2014	-0.036572	0.027938	0.191	-0.09142	0.01828
	2015	-0.125541	0.06546	0.056	-0.25421	0.00313		2015	-0.00119	0.040851	0.977	-0.08149	0.07911		2015	-0.089286	0.062706	0.155	-0.21254	0.03397		2015	-0.02842	0.019175	0.139	-0.06606	0.00922		2015	-.064544*	0.027938	0.021	-0.11939	-0.0097
	2016	-0.108052	0.064137	0.093	-0.23412	0.01802		2016	-0.029	0.040025	0.469	-0.10768	0.04968		2016	-0.061786	0.061439	0.315	-0.18255	0.05898		2016	-.039382*	0.018365	0.032	-0.07544	-0.00333		2016	-.066817*	0.026758	0.013	-0.11935	-0.01428
	2017	-.214914*	0.062765	0.001	-0.33829	-0.09154		2017	-0.056452	0.039169	0.15	-0.13344	0.02054		2017	-0.109447	0.060124	0.069	-0.22763	0.00874		2017	-.072983*	0.017805	0	-0.10794	-0.03803		2017	-.113204*	0.025942	0	-0.16413	-0.06227
	2018	-.148898*	0.06113	0.015	-0.26906	-0.02874		2018	-0.04593	0.038149	0.229	-0.12092	0.02906		2018	-0.100914	0.058558	0.086	-0.21602	0.01419		2018	-.059212*	0.018036	0.001	-0.09462	-0.0238		2018	-.106517*	0.02628	0	-0.15811	-0.05492
	2019	-.122294*	0.059905	0.042	-0.24005	-0.00454		2019	-0.042917	0.037384	0.252	-0.1164	0.03057		2019	-0.098661	0.057385	0.086	-0.21146	0.01414		2019	-.057576*	0.017054	0.001	-0.09106	-0.0241		2019	-.085887*	0.024848	0.001	-0.13467	-0.0371
	2020	-.140302*	0.059854	0.02	-0.25795	-0.02265		2020	-0.067623	0.037352	0.071	-0.14105	0.0058		2020	-.145638*	0.057336	0.011	-0.25834	-0.03294		2020	-.091093*	0.017212	0	-0.12488	-0.0573		2020	-.118329*	0.025079	0	-0.16756	-0.06909
	2021	-.117585*	0.05931	0.048	-0.23417	-0.001		2021	-0.069257	0.037013	0.062	-0.14201	0.0035		2021	-.129826*	0.056815	0.023	-0.24151	-0.01815		2021	-.085167*	0.016936	0	-0.11842	-0.05192		2021	-.130550*	0.024677	0	-0.179	-0.0821
	2022	-.121032*	0.059382	0.042	-0.23776	-0.00431		2022	-.073264*	0.037058	0.049	-0.14611	-0.00042		2022	-.128348*	0.056883	0.025	-0.24016	-0.01654		2022	-.087296*	0.016771	0	-0.12022	-0.05437		2022	-.128801*	0.024435	0	-0.17677	-0.08083
2013	2009	0.105785	0.080897	0.192	-0.05323	0.2648	2013	2009	0.053182	0.050484	0.293	-0.04605	0.15242	2013	2009	0.018182	0.077494	0.815	-0.13414	0.17051	2013	2009	0.00093	0.029977	0.975	-0.05792	0.05978	2013	2009	-0.014898	0.043677	0.733	-0.10065	0.07085
	2010	-0.194215	0.115296	0.093	-0.42085	0.03242		2010	-0.106818	0.071951	0.138	-0.24825	0.03461		2010	-0.056818	0.110445	0.607	-0.27392	0.16028		2010	0.036729	0.025733	0.154	-0.01379	0.08725		2010	0.020067	0.037494	0.593	-0.05354	0.09368
	2011	.178512*	0.065534	0.007	0.0497	0.30733		2011	0.065682	0.040897	0.109	-0.01471	0.14607		2011	0.061932	0.062777	0.324	-0.06147	0.18533		2011	0.028133	0.024113	0.244	-0.01921	0.07547		2011	0.021739	0.035134	0.536	-0.04724	0.09071
	2012	.162928*	0.072518	0.025	0.02038	0.30547		2012	-0.006818	0.045255	0.88	-0.09577	0.08214		2012	0.032468	0.069467	0.64	-0.10408	0.16902		2012	-0.014768	0.022504	0.512	-0.05895	0.02941		2012	-0.015913	0.032789	0.628	-0.08028	0.04846
	2014	0.014876	0.065534	0.821	-0.11394	0.14369		2014	-0.046818	0.040897	0.253	-0.12721	0.03357		2014	-0.081818	0.062777	0.193	-0.20522	0.04158		2014	-0.022466	0.02104	0.286	-0.06377	0.01884		2014	-0.052486	0.030656	0.087	-0.11267	0.0077
	2015	0.037387	0.055824	0.503	-0.07234	0.14712		2015	-0.008009	0.034838	0.818	-0.07649	0.06047		2015	-0.056818	0.053476	0.289	-0.16193	0.0483		2015	-.043188*	0.02104	0.04	-0.08449	-0.00188		2015	-.080458*	0.030656	0.009	-0.14064	-0.02027
	2016	0.054876	0.054267	0.312	-0.05179	0.16155		2016	-0.035818	0.033866	0.291	-0.10239	0.03075		2016	-0.029318	0.051984	0.573	-0.1315	0.07286		2016	-.054150*	0.020305	0.008	-0.09401	-0.01429		2016	-.082730*	0.029585	0.005	-0.14081	-0.02465
	2017	-0.051986	0.052638	0.324	-0.15545	0.05148		2017	-0.06327	0.032849	0.055	-0.12784	0.0013		2017	-0.076979	0.050424	0.128	-0.17609	0.02214		2017	-.087751*	0.0198	0	-0.12662	-0.04888		2017	-.129117*	0.028849	0	-0.18575	-0.07248
	2018	0.01403	0.050678	0.782	-0.08559	0.11365		2018	-0.052748	0.031626	0.096	-0.11491	0.00942		2018	-0.068446	0.048546	0.159	-0.16387	0.02698		2018	-.073980*	0.020008	0	-0.11326	-0.0347		2018	-.122430*	0.029153	0	-0.17966	-0.0652
	2019	0.040634	0.049194	0.409	-0.05606	0.13733		2019	-0.049735	0.0307	0.106	-0.11008	0.01061		2019	-0.066193	0.047124	0.161	-0.15882	0.02644		2019	-.072344*	0.019127	0	-0.1099	-0.03479		2019	-.101800*	0.027869	0	-0.15651	-0.04709
	2020	0.022626	0.049131	0.645	-0.07395	0.1192		2020	-.074441*	0.030661	0.016	-0.13471	-0.01417		2020	-.113171*	0.047064	0.017	-0.20568	-0.02066		2020	-.105861*	0.019269	0	-0.14369	-0.06803		2020	-.134243*	0.028075	0	-0.18936	-0.07912
	2021	0.045343	0.048468	0.35	-0.04993	0.14061		2021	-.076075*	0.030247	0.012	-0.13553	-0.01662		2021	-.097359*	0.046428	0.037	-0.18862	-0.0061		2021	-.099935*	0.019023	0	-0.13728	-0.06259		2021	-.146463*	0.027717	0	-0.20088	-0.09205
	2022	0.041896	0.048555	0.389	-0.05355	0.13734		2022	-.080082*	0.030301	0.009	-0.13964	-0.02052		2022	-.095881*	0.046512	0.04	-0.18731	-0.00445		2022	-.102064*	0.018875	0	-0.13912	-0.06501		2022	-.144714*	0.027502	0	-0.19871	-0.09072
2014	2009	0.090909	0.082151	0.269	-0.07057	0.25239	2014	2009	0.1	0.051267	0.052	-0.00077	0.20077	2014	2009	0.1	0.078695	0.205	-0.05469	0.25469	2014	2009	0.023396	0.027565	0.396	-0.03072	0.07751	2014	2009	0.037587	0.040164	0.35	-0.04126	0.11644
	2010	-0.209091	0.116179	0.073	-0.43746	0.01928		2010	-0.06	0.072503	0.408	-0.20252	0.08252		2010	0.025	0.111292	0.822	-0.19376	0.24376		2010	.059195*	0.022879	0.01	0.01428	0.10411		2010	.072552*	0.033336	0.03	0.00711	0.138
	2011	.163636*	0.067076	0.015	0.03179	0.29549		2011	.112500*	0.041859	0.007	0.03022	0.19478		2011	.143750*	0.064254	0.026	0.01745	0.27005		2011	.050599*	0.02104	0.016	0.00929	0.09191		2011	.074225*	0.030656	0.016	0.01404	0.13441
	2012	.148052*	0.073914	0.046	0.00276	0.29334		2012	0.04	0.046127	0.386	-0.05067	0.13067		2012	0.114286	0.070805	0.107	-0.02489	0.25346		2012	0.007698	0.019175	0.688	-0.02995	0.04534		2012	0.036572	0.027938	0.191	-0.01828	0.09142
	2013	-0.014876	0.065534	0.821	-0.14369	0.11394		2013	0.046818	0.040897	0.253	-0.03357	0.12721		2013	0.081818	0.062777	0.193	-0.04158	0.20522		2013	0.022466	0.02104	0.286	-0.01884	0.06377		2013	0.052486	0.030656	0.087	-0.0077	0.11267
	2015	0.022511	0.057627	0.696	-0.09076	0.13579		2015	0.03881	0.035963	0.281	-0.03188	0.1095		2015	0.025	0.055202	0.651	-0.08351	0.13351		2015	-0.020722	0.017434	0.235	-0.05495	0.0135		2015	-0.027972	0.025402	0.271	-0.07784	0.0219
	2016	0.04	0.05612	0.476	-0.07031	0.15031		2016	0.011	0.035022	0.754	-0.05784	0.07984		2016	0.0525	0.053759	0.329	-0.05317	0.15817		2016	-0.031684	0.016539	0.056	-0.06415	0.00079		2016	-0.030245	0.024098	0.21	-0.07755	0.01707
	2017	-0.066862	0.054546	0.221	-0.17408	0.04036		2017	-0.016452	0.03404	0.629	-0.08336	0.05046		2017	0.004839	0.052251	0.926	-0.09787	0.10755		2017	-.065285*	0.015915	0	-0.09653	-0.03404		2017	-.076632*	0.023188	0.001	-0.12216	-0.03111
	2018	-0.000846	0.052657	0.987	-0.10435	0.10266		2018	-0.00593	0.032861	0.857	-0.07052	0.05866		2018	0.013372	0.050442	0.791	-0.08578	0.11252		2018	-.051514*	0.016174	0.002	-0.08327	-0.01976		2018	-.069944*	0.023566	0.003	-0.11621	-0.02368
	2019	0.025758	0.05123	0.615	-0.07494	0.12646		2019	-0.002917	0.031971	0.927	-0.06576	0.05993		2019	0.015625	0.049075	0.75	-0.08084	0.11209		2019	-.049878*	0.01507	0.001	-0.07946	-0.02029		2019	-.049314*	0.021957	0.025	-0.09242	-0.00621
	2020	0.00775	0.05117	0.88	-0.09283	0.10833		2020	-0.027623	0.031933	0.388	-0.09039	0.03515		2020	-0.031352	0.049017	0.523	-0.1277	0.065		2020	-.083395*	0.015249	0	-0.11333	-0.05346		2020	-.081757*	0.022218	0	-0.12538	-0.03814
	2021	0.030467	0.050533	0.547	-0.06886	0.1298		2021	-0.029257	0.031536	0.354	-0.09125	0.03273		2021	-0.015541	0.048407	0.748	-0.11069	0.07961		2021	-.077469*	0.014937	0	-0.10679	-0.04815		2021	-.093978*	0.021763	0	-0.1367	-0.05125
	2022	0.02702	0.050617	0.594	-0.07247	0.12652		2022	-0.033264	0.031588	0.293	-0.09535	0.02883		2022	-0.014062	0.048487	0.772	-0.10937	0.08125		2022	-.079598*	0.014749	0	-0.10855	-0.05064		2022	-.092229*	0.021489	0	-0.13442	-0.05004
2015	2009	0.068398	0.074636	0.36	-0.07831	0.21511	2015	2009	0.06119	0.046577	0.19	-0.03036	0.15274	2015	2009	0.075	0.071495	0.295	-0.06554	0.21554	2015	2009	0.044118	0.027565	0.11	-0.01	0.09823	2015	2009	0.065559	0.040164	0.103	-0.01329	0.14441
	2010	-.231602*	0.110992	0.038	-0.44977	-0.01343		2010	-0.09881	0.069266	0.154	-0.23496	0.03734		2010	0	0.106323	1	-0.20899	0.20899		2010	.079917*	0.022879	0.001	0.035	0.12483		2010	.100524*	0.033336	0.003	0.03508	0.16597
	2011	.141126*	0.057627	0.015	0.02785	0.2544		2011	.073690*	0.035963	0.041	0.003	0.14438		2011	.118750*	0.055202	0.032	0.01024	0.22726		2011	.071321*	0.02104	0.001	0.03001	0.11263		2011	.102197*	0.030656	0.001	0.04201	0.16238
	2012	0.125541	0.06546	0.056	-0.00313	0.25421		2012	0.00119	0.040851	0.977	-0.07911	0.08149		2012	0.089286	0.062706	0.155	-0.03397	0.21254		2012	0.02842	0.019175	0.139	-0.00922	0.06606		2012	.064544*	0.027938	0.021	0.0097	0.11939
	2013	-0.037387	0.055824	0.503	-0.14712	0.07234		2013	0.008009	0.034838	0.818	-0.06047	0.07649		2013	0.056818	0.053476	0.289	-0.0483	0.16193		2013	.043188*	0.02104	0.04	0.00188	0.08449		2013	.080458*	0.030656	0.009	0.02027	0.14064
	2014	-0.022511	0.057627	0.696	-0.13579	0.09076		2014	-0.03881	0.035963	0.281	-0.1095	0.03188		2014	-0.025	0.055202	0.651	-0.13351	0.08351		2014	0.020722	0.017434	0.235	-0.0135	0.05495		2014	0.027972	0.025402	0.271	-0.0219	0.07784
	2016	0.017489	0.044397	0.694	-0.06978	0.10476		2016	-0.02781	0.027706	0.316	-0.08227	0.02665		2016	0.0275	0.042529	0.518	-0.0561	0.1111		2016	-0.010963	0.016539	0.508	-0.04343	0.02151		2016	-0.002273	0.024098	0.925	-0.04958	0.04504
	2017	-.089373*	0.04239	0.036	-0.1727	-0.00605		2017	-.055261*	0.026454	0.037	-0.10726	-0.00326		2017	-0.020161	0.040607	0.62	-0.09998	0.05966		2017	-.044563*	0.015915	0.005	-0.07581	-0.01332		2017	-.048660*	0.023188	0.036	-0.09418	-0.00314
	2018	-0.023356	0.03993	0.559	-0.10185	0.05513		2018	-0.04474	0.024919	0.073	-0.09372	0.00424		2018	-0.011628	0.03825	0.761	-0.08681	0.06356		2018	-0.030792	0.016174	0.057	-0.06254	0.00096		2018	-0.041972	0.023566	0.075	-0.08824	0.00429
	2019	0.003247	0.038029	0.932	-0.0715	0.078		2019	-0.041726	0.023732	0.079	-0.08838	0.00492		2019	-0.009375	0.036429	0.797	-0.08098	0.06223		2019	-0.029156	0.01507	0.053	-0.05874	0.00043		2019	-0.021342	0.021957	0.331	-0.06445	0.02176
	2020	-0.014761	0.037948	0.697	-0.08935	0.05983		2020	-.066432*	0.023682	0.005	-0.11298	-0.01988		2020	-0.056352	0.036351	0.122	-0.12781	0.0151		2020	-.062673*	0.015249	0	-0.09261	-0.03274		2020	-.053785*	0.022218	0.016	-0.0974	-0.01017
	2021	0.007956	0.037084	0.83	-0.06494	0.08085		2021	-.068066*	0.023143	0.003	-0.11356	-0.02258		2021	-0.040541	0.035524	0.254	-0.11037	0.02929		2021	-.056747*	0.014937	0	-0.08607	-0.02742		2021	-.066006*	0.021763	0.003	-0.10873	-0.02328
	2022	0.004509	0.037198	0.904	-0.06861	0.07763		2022	-.072073*	0.023214	0.002	-0.1177	-0.02644		2022	-0.039062	0.035633	0.274	-0.1091	0.03098		2022	-.058876*	0.014749	0	-0.08783	-0.02992		2022	-.064257*	0.021489	0.003	-0.10645	-0.02207
2016	2009	0.050909	0.073478	0.489	-0.09352	0.19534	2016	2009	0.089	0.045855	0.053	-0.00113	0.17913	2016	2009	0.0475	0.070387	0.5	-0.09086	0.18586	2016	2009	.055080*	0.027008	0.042	0.00206	0.1081	2016	2009	0.067832	0.039352	0.085	-0.00942	0.14509
	2010	-.249091*	0.110217	0.024	-0.46574	-0.03244		2010	-0.071	0.068782	0.303	-0.2062	0.0642		2010	-0.0275	0.10558	0.795	-0.23503	0.18003		2010	.090879*	0.022205	0	0.04729	0.13447		2010	.102797*	0.032353	0.002	0.03928	0.16631
	2011	.123636*	0.05612	0.028	0.01332	0.23395		2011	.101500*	0.035022	0.004	0.03266	0.17034		2011	0.09125	0.053759	0.09	-0.01442	0.19692		2011	.082283*	0.020305	0	0.04242	0.12215		2011	.104469*	0.029585	0	0.04639	0.16255
	2012	0.108052	0.064137	0.093	-0.01802	0.23412		2012	0.029	0.040025	0.469	-0.04968	0.10768		2012	0.061786	0.061439	0.315	-0.05898	0.18255		2012	.039382*	0.018365	0.032	0.00333	0.07544		2012	.066817*	0.026758	0.013	0.01428	0.11935
	2013	-0.054876	0.054267	0.312	-0.16155	0.05179		2013	0.035818	0.033866	0.291	-0.03075	0.10239		2013	0.029318	0.051984	0.573	-0.07286	0.1315		2013	.054150*	0.020305	0.008	0.01429	0.09401		2013	.082730*	0.029585	0.005	0.02465	0.14081
	2014	-0.04	0.05612	0.476	-0.15031	0.07031		2014	-0.011	0.035022	0.754	-0.07984	0.05784		2014	-0.0525	0.053759	0.329	-0.15817	0.05317		2014	0.031684	0.016539	0.056	-0.00079	0.06415		2014	0.030245	0.024098	0.21	-0.01707	0.07755
	2015	-0.017489	0.044397	0.694	-0.10476	0.06978		2015	0.02781	0.027706	0.316	-0.02665	0.08227		2015	-0.0275	0.042529	0.518	-0.1111	0.0561		2015	0.010963	0.016539	0.508	-0.02151	0.04343		2015	0.002273	0.024098	0.925	-0.04504	0.04958
	2017	-.106862*	0.040318	0.008	-0.18611	-0.02761		2017	-0.027452	0.025161	0.276	-0.07691	0.02201		2017	-0.047661	0.038622	0.218	-0.12358	0.02826		2017	-.033601*	0.014929	0.025	-0.06291	-0.00429		2017	-.046387*	0.021753	0.033	-0.08909	-0.00368
	2018	-0.040846	0.037723	0.28	-0.115	0.0333		2018	-0.01693	0.023541	0.472	-0.0632	0.02934		2018	-0.039128	0.036136	0.28	-0.11016	0.0319		2018	-0.01983	0.015205	0.193	-0.04968	0.01002		2018	-0.0397	0.022154	0.074	-0.08319	0.00379
	2019	-0.014242	0.035704	0.69	-0.08442	0.05594		2019	-0.013917	0.022281	0.533	-0.05771	0.02988		2019	-0.036875	0.034202	0.282	-0.1041	0.03035		2019	-0.018194	0.014025	0.195	-0.04573	0.00934		2019	-0.01907	0.020435	0.351	-0.05919	0.02105
	2020	-0.03225	0.035618	0.366	-0.10226	0.03776		2020	-0.038623	0.022228	0.083	-0.08231	0.00507		2020	-.083852*	0.034119	0.014	-0.15092	-0.01679		2020	-.051711*	0.014217	0	-0.07962	-0.0238		2020	-.051512*	0.020715	0.013	-0.09218	-0.01084
	2021	-0.009533	0.034696	0.784	-0.07773	0.05867		2021	-0.040257	0.021653	0.064	-0.08282	0.0023		2021	-.068041*	0.033237	0.041	-0.13337	-0.00271		2021	-.045785*	0.013882	0.001	-0.07304	-0.01853		2021	-.063733*	0.020227	0.002	-0.10344	-0.02402
	2022	-0.01298	0.034818	0.709	-0.08142	0.05546		2022	-.044264*	0.021728	0.042	-0.08697	-0.00155		2022	-.066563*	0.033353	0.047	-0.13212	-0.001		2022	-.047913*	0.01368	0	-0.07477	-0.02106		2022	-.061984*	0.019932	0.002	-0.10111	-0.02285
2017	2009	.157771*	0.072283	0.03	0.01569	0.29986	2017	2009	.116452*	0.045109	0.01	0.02778	0.20512	2017	2009	0.095161	0.069242	0.17	-0.04095	0.23127	2017	2009	.088681*	0.026631	0.001	0.0364	0.14096	2017	2009	.114219*	0.038802	0.003	0.03804	0.1904
	2010	-0.142229	0.109425	0.194	-0.35732	0.07286		2010	-0.043548	0.068287	0.524	-0.17778	0.09068		2010	0.020161	0.104821	0.848	-0.18588	0.2262		2010	.124480*	0.021744	0	0.08179	0.16717		2010	.149184*	0.031681	0	0.08699	0.21138
	2011	.230499*	0.054546	0	0.12328	0.33772		2011	.128952*	0.03404	0	0.06204	0.19586		2011	.138911*	0.052251	0.008	0.0362	0.24162		2011	.115884*	0.0198	0	0.07701	0.15476		2011	.150856*	0.028849	0	0.09422	0.20749
	2012	.214914*	0.062765	0.001	0.09154	0.33829		2012	0.056452	0.039169	0.15	-0.02054	0.13344		2012	0.109447	0.060124	0.069	-0.00874	0.22763		2012	.072983*	0.017805	0	0.03803	0.10794		2012	.113204*	0.025942	0	0.06227	0.16413
	2013	0.051986	0.052638	0.324	-0.05148	0.15545		2013	0.06327	0.032849	0.055	-0.0013	0.12784		2013	0.076979	0.050424	0.128	-0.02214	0.17609		2013	.087751*	0.0198	0	0.04888	0.12662		2013	.129117*	0.028849	0	0.07248	0.18575
	2014	0.066862	0.054546	0.221	-0.04036	0.17408		2014	0.016452	0.03404	0.629	-0.05046	0.08336		2014	-0.004839	0.052251	0.926	-0.10755	0.09787		2014	.065285*	0.015915	0	0.03404	0.09653		2014	.076632*	0.023188	0.001	0.03111	0.12216
	2015	.089373*	0.04239	0.036	0.00605	0.1727		2015	.055261*	0.026454	0.037	0.00326	0.10726		2015	0.020161	0.040607	0.62	-0.05966	0.09998		2015	.044563*	0.015915	0.005	0.01332	0.07581		2015	.048660*	0.023188	0.036	0.00314	0.09418
	2016	.106862*	0.040318	0.008	0.02761	0.18611		2016	0.027452	0.025161	0.276	-0.02201	0.07691		2016	0.047661	0.038622	0.218	-0.02826	0.12358		2016	.033601*	0.014929	0.025	0.00429	0.06291		2016	.046387*	0.021753	0.033	0.00368	0.08909
	2018	0.066017	0.035339	0.062	-0.00345	0.13548		2018	0.010521	0.022054	0.634	-0.03283	0.05387		2018	0.008533	0.033852	0.801	-0.05801	0.07508		2018	0.013771	0.014523	0.343	-0.01474	0.04228		2018	0.006687	0.021161	0.752	-0.03486	0.04823
	2019	.092620*	0.033176	0.005	0.02741	0.15783		2019	0.013535	0.020703	0.514	-0.02716	0.05423		2019	0.010786	0.03178	0.734	-0.05168	0.07325		2019	0.015407	0.013283	0.246	-0.01067	0.04148		2019	0.027317	0.019354	0.159	-0.01068	0.06531
	2020	.074612*	0.033083	0.025	0.00958	0.13964		2020	-0.011171	0.020646	0.589	-0.05175	0.02941		2020	-0.036191	0.031691	0.254	-0.09848	0.0261		2020	-0.01811	0.013486	0.18	-0.04459	0.00837		2020	-0.005125	0.01965	0.794	-0.0437	0.03345
	2021	.097329*	0.032089	0.003	0.03425	0.1604		2021	-0.012805	0.020025	0.523	-0.05217	0.02656		2021	-0.020379	0.030739	0.508	-0.0808	0.04004		2021	-0.012184	0.013132	0.354	-0.03796	0.0136		2021	-0.017346	0.019134	0.365	-0.05491	0.02022
	2022	.093882*	0.03222	0.004	0.03055	0.15722		2022	-0.016812	0.020107	0.404	-0.05634	0.02271		2022	-0.018901	0.030864	0.541	-0.07957	0.04177		2022	-0.014313	0.012918	0.268	-0.03967	0.01105		2022	-0.015597	0.018822	0.408	-0.05255	0.02135
2018	2009	0.091755	0.070869	0.196	-0.04755	0.23106	2018	2009	.105930*	0.044226	0.017	0.019	0.19286	2018	2009	0.086628	0.067887	0.203	-0.04681	0.22007	2018	2009	.074910*	0.026786	0.005	0.02232	0.1275	2018	2009	.107532*	0.039028	0.006	0.03091	0.18415
	2010	-0.208245	0.108495	0.056	-0.42151	0.00502		2010	-0.05407	0.067707	0.425	-0.18716	0.07902		2010	0.011628	0.103931	0.911	-0.19266	0.21592		2010	.110709*	0.021934	0	0.06765	0.15377		2010	.142497*	0.031959	0	0.07976	0.20524
	2011	.164482*	0.052657	0.002	0.06098	0.26799		2011	.118430*	0.032861	0	0.05384	0.18302		2011	.130378*	0.050442	0.01	0.03123	0.22953		2011	.102113*	0.020008	0	0.06283	0.14139		2011	.144169*	0.029153	0	0.08694	0.2014
	2012	.148898*	0.06113	0.015	0.02874	0.26906		2012	0.04593	0.038149	0.229	-0.02906	0.12092		2012	0.100914	0.058558	0.086	-0.01419	0.21602		2012	.059212*	0.018036	0.001	0.0238	0.09462		2012	.106517*	0.02628	0	0.05492	0.15811
	2013	-0.01403	0.050678	0.782	-0.11365	0.08559		2013	0.052748	0.031626	0.096	-0.00942	0.11491		2013	0.068446	0.048546	0.159	-0.02698	0.16387		2013	.073980*	0.020008	0	0.0347	0.11326		2013	.122430*	0.029153	0	0.0652	0.17966
	2014	0.000846	0.052657	0.987	-0.10266	0.10435		2014	0.00593	0.032861	0.857	-0.05866	0.07052		2014	-0.013372	0.050442	0.791	-0.11252	0.08578		2014	.051514*	0.016174	0.002	0.01976	0.08327		2014	.069944*	0.023566	0.003	0.02368	0.11621
	2015	0.023356	0.03993	0.559	-0.05513	0.10185		2015	0.04474	0.024919	0.073	-0.00424	0.09372		2015	0.011628	0.03825	0.761	-0.06356	0.08681		2015	0.030792	0.016174	0.057	-0.00096	0.06254		2015	0.041972	0.023566	0.075	-0.00429	0.08824
	2016	0.040846	0.037723	0.28	-0.0333	0.115		2016	0.01693	0.023541	0.472	-0.02934	0.0632		2016	0.039128	0.036136	0.28	-0.0319	0.11016		2016	0.01983	0.015205	0.193	-0.01002	0.04968		2016	0.0397	0.022154	0.074	-0.00379	0.08319
	2017	-0.066017	0.035339	0.062	-0.13548	0.00345		2017	-0.010521	0.022054	0.634	-0.05387	0.03283		2017	-0.008533	0.033852	0.801	-0.07508	0.05801		2017	-0.013771	0.014523	0.343	-0.04228	0.01474		2017	-0.006687	0.021161	0.752	-0.04823	0.03486
	2019	0.026603	0.029968	0.375	-0.0323	0.08551		2019	0.003014	0.018702	0.872	-0.03375	0.03978		2019	0.002253	0.028708	0.937	-0.05418	0.05868		2019	0.001636	0.013592	0.904	-0.02505	0.02832		2019	0.02063	0.019804	0.298	-0.01825	0.05951
	2020	0.008595	0.029866	0.774	-0.05011	0.0673		2020	-0.021693	0.018638	0.245	-0.05833	0.01494		2020	-0.044725	0.028609	0.119	-0.10096	0.01151		2020	-.031881*	0.013791	0.021	-0.05895	-0.00481		2020	-0.011813	0.020093	0.557	-0.05126	0.02763
	2021	0.031312	0.02876	0.277	-0.02522	0.08785		2021	-0.023327	0.017948	0.194	-0.05861	0.01195		2021	-0.028913	0.027551	0.295	-0.08307	0.02524		2021	-0.025955	0.013444	0.054	-0.05235	0.00044		2021	-0.024033	0.019589	0.22	-0.06249	0.01442
	2022	0.027866	0.028907	0.336	-0.02896	0.08469		2022	-0.027334	0.01804	0.13	-0.06279	0.00813		2022	-0.027435	0.027691	0.322	-0.08187	0.027		2022	-.028083*	0.013235	0.034	-0.05407	-0.0021		2022	-0.022284	0.019284	0.248	-0.06014	0.01557
2019	2009	0.065152	0.069815	0.351	-0.07208	0.20238	2019	2009	.102917*	0.043569	0.019	0.01728	0.18856	2019	2009	0.084375	0.066878	0.208	-0.04708	0.21583	2019	2009	.073274*	0.026134	0.005	0.02197	0.12458	2019	2009	.086902*	0.038079	0.023	0.01214	0.16166
	2010	-.234848*	0.10781	0.03	-0.44677	-0.02293		2010	-0.057083	0.06728	0.397	-0.18933	0.07517		2010	0.009375	0.103274	0.928	-0.19363	0.21238		2010	.109073*	0.021133	0	0.06758	0.15056		2010	.121867*	0.030792	0	0.06142	0.18232
	2011	.137879*	0.05123	0.007	0.03718	0.23858		2011	.115417*	0.031971	0	0.05257	0.17826		2011	.128125*	0.049075	0.009	0.03166	0.22459		2011	.100477*	0.019127	0	0.06293	0.13803		2011	.123539*	0.027869	0	0.06883	0.17825
	2012	.122294*	0.059905	0.042	0.00454	0.24005		2012	0.042917	0.037384	0.252	-0.03057	0.1164		2012	0.098661	0.057385	0.086	-0.01414	0.21146		2012	.057576*	0.017054	0.001	0.0241	0.09106		2012	.085887*	0.024848	0.001	0.0371	0.13467
	2013	-0.040634	0.049194	0.409	-0.13733	0.05606		2013	0.049735	0.0307	0.106	-0.01061	0.11008		2013	0.066193	0.047124	0.161	-0.02644	0.15882		2013	.072344*	0.019127	0	0.03479	0.1099		2013	.101800*	0.027869	0	0.04709	0.15651
	2014	-0.025758	0.05123	0.615	-0.12646	0.07494		2014	0.002917	0.031971	0.927	-0.05993	0.06576		2014	-0.015625	0.049075	0.75	-0.11209	0.08084		2014	.049878*	0.01507	0.001	0.02029	0.07946		2014	.049314*	0.021957	0.025	0.00621	0.09242
	2015	-0.003247	0.038029	0.932	-0.078	0.0715		2015	0.041726	0.023732	0.079	-0.00492	0.08838		2015	0.009375	0.036429	0.797	-0.06223	0.08098		2015	0.029156	0.01507	0.053	-0.00043	0.05874		2015	0.021342	0.021957	0.331	-0.02176	0.06445
	2016	0.014242	0.035704	0.69	-0.05594	0.08442		2016	0.013917	0.022281	0.533	-0.02988	0.05771		2016	0.036875	0.034202	0.282	-0.03035	0.1041		2016	0.018194	0.014025	0.195	-0.00934	0.04573		2016	0.01907	0.020435	0.351	-0.02105	0.05919
	2017	-.092620*	0.033176	0.005	-0.15783	-0.02741		2017	-0.013535	0.020703	0.514	-0.05423	0.02716		2017	-0.010786	0.03178	0.734	-0.07325	0.05168		2017	-0.015407	0.013283	0.246	-0.04148	0.01067		2017	-0.027317	0.019354	0.159	-0.06531	0.01068
	2018	-0.026603	0.029968	0.375	-0.08551	0.0323		2018	-0.003014	0.018702	0.872	-0.03978	0.03375		2018	-0.002253	0.028708	0.937	-0.05868	0.05418		2018	-0.001636	0.013592	0.904	-0.02832	0.02505		2018	-0.02063	0.019804	0.298	-0.05951	0.01825
	2020	-0.018008	0.027271	0.509	-0.07161	0.0356		2020	-0.024706	0.017019	0.147	-0.05816	0.00875		2020	-0.046977	0.026124	0.073	-0.09833	0.00437		2020	-.033517*	0.012478	0.007	-0.05801	-0.00902		2020	-0.032443	0.01818	0.075	-0.06813	0.00325
	2021	0.004709	0.026056	0.857	-0.04651	0.05593		2021	-0.02634	0.016261	0.106	-0.0583	0.00562		2021	-0.031166	0.02496	0.213	-0.08023	0.0179		2021	-.027591*	0.012094	0.023	-0.05133	-0.00385		2021	-.044663*	0.017621	0.011	-0.07926	-0.01007
	2022	0.001263	0.026218	0.962	-0.05027	0.0528		2022	-0.030347	0.016362	0.064	-0.06251	0.00181		2022	-0.029687	0.025115	0.238	-0.07905	0.01968		2022	-.029720*	0.011861	0.012	-0.05301	-0.00643		2022	-.042914*	0.017282	0.013	-0.07684	-0.00899
2020	2009	0.083159	0.069771	0.234	-0.05399	0.22031	2020	2009	.127623*	0.043541	0.004	0.04204	0.21321	2020	2009	0.131352	0.066836	0.05	-2e-05	0.26273	2020	2009	.106791*	0.026238	0	0.05528	0.1583	2020	2009	.119345*	0.03823	0.002	0.04429	0.1944
	2010	-.216841*	0.107781	0.045	-0.4287	-0.00498		2010	-0.032377	0.067262	0.631	-0.16459	0.09984		2010	0.056352	0.103247	0.585	-0.1466	0.2593		2010	.142590*	0.021261	0	0.10085	0.18433		2010	.154310*	0.030978	0	0.09349	0.21513
	2011	.155887*	0.05117	0.002	0.0553	0.25647		2011	.140123*	0.031933	0	0.07735	0.20289		2011	.175102*	0.049017	0	0.07875	0.27145		2011	.133994*	0.019269	0	0.09617	0.17182		2011	.155982*	0.028075	0	0.10086	0.2111
	2012	.140302*	0.059854	0.02	0.02265	0.25795		2012	0.067623	0.037352	0.071	-0.0058	0.14105		2012	.145638*	0.057336	0.011	0.03294	0.25834		2012	.091093*	0.017212	0	0.0573	0.12488		2012	.118329*	0.025079	0	0.06909	0.16756
	2013	-0.022626	0.049131	0.645	-0.1192	0.07395		2013	.074441*	0.030661	0.016	0.01417	0.13471		2013	.113171*	0.047064	0.017	0.02066	0.20568		2013	.105861*	0.019269	0	0.06803	0.14369		2013	.134243*	0.028075	0	0.07912	0.18936
	2014	-0.00775	0.05117	0.88	-0.10833	0.09283		2014	0.027623	0.031933	0.388	-0.03515	0.09039		2014	0.031352	0.049017	0.523	-0.065	0.1277		2014	.083395*	0.015249	0	0.05346	0.11333		2014	.081757*	0.022218	0	0.03814	0.12538
	2015	0.014761	0.037948	0.697	-0.05983	0.08935		2015	.066432*	0.023682	0.005	0.01988	0.11298		2015	0.056352	0.036351	0.122	-0.0151	0.12781		2015	.062673*	0.015249	0	0.03274	0.09261		2015	.053785*	0.022218	0.016	0.01017	0.0974
	2016	0.03225	0.035618	0.366	-0.03776	0.10226		2016	0.038623	0.022228	0.083	-0.00507	0.08231		2016	.083852*	0.034119	0.014	0.01679	0.15092		2016	.051711*	0.014217	0	0.0238	0.07962		2016	.051512*	0.020715	0.013	0.01084	0.09218
	2017	-.074612*	0.033083	0.025	-0.13964	-0.00958		2017	0.011171	0.020646	0.589	-0.02941	0.05175		2017	0.036191	0.031691	0.254	-0.0261	0.09848		2017	0.01811	0.013486	0.18	-0.00837	0.04459		2017	0.005125	0.01965	0.794	-0.03345	0.0437
	2018	-0.008595	0.029866	0.774	-0.0673	0.05011		2018	0.021693	0.018638	0.245	-0.01494	0.05833		2018	0.044725	0.028609	0.119	-0.01151	0.10096		2018	.031881*	0.013791	0.021	0.00481	0.05895		2018	0.011813	0.020093	0.557	-0.02763	0.05126
	2019	0.018008	0.027271	0.509	-0.0356	0.07161		2019	0.024706	0.017019	0.147	-0.00875	0.05816		2019	0.046977	0.026124	0.073	-0.00437	0.09833		2019	.033517*	0.012478	0.007	0.00902	0.05801		2019	0.032443	0.01818	0.075	-0.00325	0.06813
	2021	0.022717	0.025938	0.382	-0.02827	0.0737		2021	-0.001634	0.016187	0.92	-0.03345	0.03018		2021	0.015812	0.024847	0.525	-0.03303	0.06465		2021	0.005926	0.012316	0.631	-0.01825	0.03011		2021	-0.012221	0.017946	0.496	-0.04745	0.02301
	2022	0.019271	0.0261	0.461	-0.03203	0.07058		2022	-0.005641	0.016288	0.729	-0.03766	0.02638		2022	0.01729	0.025002	0.49	-0.03186	0.06644		2022	0.003797	0.012088	0.754	-0.01993	0.02753		2022	-0.010472	0.017612	0.552	-0.04505	0.02411
2021	2009	0.060442	0.069305	0.384	-0.07579	0.19667	2021	2009	.129257*	0.043251	0.003	0.04424	0.21427	2021	2009	0.115541	0.066389	0.083	-0.01496	0.24604	2021	2009	.100865*	0.026058	0	0.04971	0.15202	2021	2009	.131565*	0.037967	0.001	0.05703	0.2061
	2010	-.239558*	0.10748	0.026	-0.45083	-0.02829		2010	-0.030743	0.067074	0.647	-0.16259	0.1011		2010	0.040541	0.102959	0.694	-0.16184	0.24292		2010	.136664*	0.021038	0	0.09536	0.17797		2010	.166530*	0.030654	0	0.10635	0.22671
	2011	.133170*	0.050533	0.009	0.03384	0.2325		2011	.141757*	0.031536	0	0.07977	0.20375		2011	.159291*	0.048407	0.001	0.06414	0.25444		2011	.128068*	0.019023	0	0.09072	0.16541		2011	.168203*	0.027717	0	0.11379	0.22262
	2012	.117585*	0.05931	0.048	0.001	0.23417		2012	0.069257	0.037013	0.062	-0.0035	0.14201		2012	.129826*	0.056815	0.023	0.01815	0.24151		2012	.085167*	0.016936	0	0.05192	0.11842		2012	.130550*	0.024677	0	0.0821	0.179
	2013	-0.045343	0.048468	0.35	-0.14061	0.04993		2013	.076075*	0.030247	0.012	0.01662	0.13553		2013	.097359*	0.046428	0.037	0.0061	0.18862		2013	.099935*	0.019023	0	0.06259	0.13728		2013	.146463*	0.027717	0	0.09205	0.20088
	2014	-0.030467	0.050533	0.547	-0.1298	0.06886		2014	0.029257	0.031536	0.354	-0.03273	0.09125		2014	0.015541	0.048407	0.748	-0.07961	0.11069		2014	.077469*	0.014937	0	0.04815	0.10679		2014	.093978*	0.021763	0	0.05125	0.1367
	2015	-0.007956	0.037084	0.83	-0.08085	0.06494		2015	.068066*	0.023143	0.003	0.02258	0.11356		2015	0.040541	0.035524	0.254	-0.02929	0.11037		2015	.056747*	0.014937	0	0.02742	0.08607		2015	.066006*	0.021763	0.003	0.02328	0.10873
	2016	0.009533	0.034696	0.784	-0.05867	0.07773		2016	0.040257	0.021653	0.064	-0.0023	0.08282		2016	.068041*	0.033237	0.041	0.00271	0.13337		2016	.045785*	0.013882	0.001	0.01853	0.07304		2016	.063733*	0.020227	0.002	0.02402	0.10344
	2017	-.097329*	0.032089	0.003	-0.1604	-0.03425		2017	0.012805	0.020025	0.523	-0.02656	0.05217		2017	0.020379	0.030739	0.508	-0.04004	0.0808		2017	0.012184	0.013132	0.354	-0.0136	0.03796		2017	0.017346	0.019134	0.365	-0.02022	0.05491
	2018	-0.031312	0.02876	0.277	-0.08785	0.02522		2018	0.023327	0.017948	0.194	-0.01195	0.05861		2018	0.028913	0.027551	0.295	-0.02524	0.08307		2018	0.025955	0.013444	0.054	-0.00044	0.05235		2018	0.024033	0.019589	0.22	-0.01442	0.06249
	2019	-0.004709	0.026056	0.857	-0.05593	0.04651		2019	0.02634	0.016261	0.106	-0.00562	0.0583		2019	0.031166	0.02496	0.213	-0.0179	0.08023		2019	.027591*	0.012094	0.023	0.00385	0.05133		2019	.044663*	0.017621	0.011	0.01007	0.07926
	2020	-0.022717	0.025938	0.382	-0.0737	0.02827		2020	0.001634	0.016187	0.92	-0.03018	0.03345		2020	-0.015812	0.024847	0.525	-0.06465	0.03303		2020	-0.005926	0.012316	0.631	-0.03011	0.01825		2020	0.012221	0.017946	0.496	-0.02301	0.04745
	2022	-0.003447	0.024828	0.89	-0.05225	0.04536		2022	-0.004007	0.015494	0.796	-0.03446	0.02645		2022	0.001478	0.023784	0.95	-0.04527	0.04823		2022	-0.002129	0.011691	0.856	-0.02508	0.02082		2022	0.001749	0.017035	0.918	-0.03169	0.03519
2022	2009	0.063889	0.069366	0.358	-0.07246	0.20024	2022	2009	.133264*	0.043289	0.002	0.04817	0.21835	2022	2009	0.114063	0.066448	0.087	-0.01655	0.24468	2022	2009	.102994*	0.025951	0	0.05205	0.15394	2022	2009	.129816*	0.037811	0.001	0.05559	0.20405
	2010	-.236111*	0.10752	0.029	-0.44746	-0.02476		2010	-0.026736	0.067099	0.69	-0.15863	0.10516		2010	0.039063	0.102996	0.705	-0.16339	0.24152		2010	.138793*	0.020905	0	0.09775	0.17983		2010	.164781*	0.03046	0	0.10498	0.22458
	2011	.136616*	0.050617	0.007	0.03712	0.23611		2011	.145764*	0.031588	0	0.08367	0.20785		2011	.157813*	0.048487	0.001	0.0625	0.25312		2011	.130197*	0.018875	0	0.09314	0.16725		2011	.166454*	0.027502	0	0.11246	0.22045
	2012	.121032*	0.059382	0.042	0.00431	0.23776		2012	.073264*	0.037058	0.049	0.00042	0.14611		2012	.128348*	0.056883	0.025	0.01654	0.24016		2012	.087296*	0.016771	0	0.05437	0.12022		2012	.128801*	0.024435	0	0.08083	0.17677
	2013	-0.041896	0.048555	0.389	-0.13734	0.05355		2013	.080082*	0.030301	0.009	0.02052	0.13964		2013	.095881*	0.046512	0.04	0.00445	0.18731		2013	.102064*	0.018875	0	0.06501	0.13912		2013	.144714*	0.027502	0	0.09072	0.19871
	2014	-0.02702	0.050617	0.594	-0.12652	0.07247		2014	0.033264	0.031588	0.293	-0.02883	0.09535		2014	0.014062	0.048487	0.772	-0.08125	0.10937		2014	.079598*	0.014749	0	0.05064	0.10855		2014	.092229*	0.021489	0	0.05004	0.13442
	2015	-0.004509	0.037198	0.904	-0.07763	0.06861		2015	.072073*	0.023214	0.002	0.02644	0.1177		2015	0.039063	0.035633	0.274	-0.03098	0.1091		2015	.058876*	0.014749	0	0.02992	0.08783		2015	.064257*	0.021489	0.003	0.02207	0.10645
	2016	0.01298	0.034818	0.709	-0.05546	0.08142		2016	.044264*	0.021728	0.042	0.00155	0.08697		2016	.066563*	0.033353	0.047	0.001	0.13212		2016	.047913*	0.01368	0	0.02106	0.07477		2016	.061984*	0.019932	0.002	0.02285	0.10111
	2017	-.093882*	0.03222	0.004	-0.15722	-0.03055		2017	0.016812	0.020107	0.404	-0.02271	0.05634		2017	0.018901	0.030864	0.541	-0.04177	0.07957		2017	0.014313	0.012918	0.268	-0.01105	0.03967		2017	0.015597	0.018822	0.408	-0.02135	0.05255
	2018	-0.027866	0.028907	0.336	-0.08469	0.02896		2018	0.027334	0.01804	0.13	-0.00813	0.06279		2018	0.027435	0.027691	0.322	-0.027	0.08187		2018	.028083*	0.013235	0.034	0.0021	0.05407		2018	0.022284	0.019284	0.248	-0.01557	0.06014
	2019	-0.001263	0.026218	0.962	-0.0528	0.05027		2019	0.030347	0.016362	0.064	-0.00181	0.06251		2019	0.029687	0.025115	0.238	-0.01968	0.07905		2019	.029720*	0.011861	0.012	0.00643	0.05301		2019	.042914*	0.017282	0.013	0.00899	0.07684
	2020	-0.019271	0.0261	0.461	-0.07058	0.03203		2020	0.005641	0.016288	0.729	-0.02638	0.03766		2020	-0.01729	0.025002	0.49	-0.06644	0.03186		2020	-0.003797	0.012088	0.754	-0.02753	0.01993		2020	0.010472	0.017612	0.552	-0.02411	0.04505
	2021	0.003447	0.024828	0.89	-0.04536	0.05225		2021	0.004007	0.015494	0.796	-0.02645	0.03446		2021	-0.001478	0.023784	0.95	-0.04823	0.04527		2021	0.002129	0.011691	0.856	-0.02082	0.02508		2021	-0.001749	0.017035	0.918	-0.03519	0.03169
* The mean difference is significant at the 0.05 level.							* The mean difference is significant at the 0.05 level.							* The mean difference is significant at the 0.05 level.							* The mean difference is significant at the 0.05 level.							* The mean difference is significant at the 0.05 level.
																					Multiple Comparisons							Multiple Comparisons
																					Dependent Variable: MOOSE							Dependent Variable: DART
																					LSD							LSD
																					(I) Field	(J) Field	Mean Difference (I-J)	Std. Error	Sig.	95% Confidence Interval		(I) Field	(J) Field	Mean Difference (I-J)	Std. Error	Sig.	95% Confidence Interval
																										Lower Bound	Upper Bound						Lower Bound	Upper Bound
																					Psychology	Education	0.00508	0.012827	0.692	-0.0201	0.03026	Psychology	Education	0.021881	0.018044	0.226	-0.01354	0.05731
																						Management Science	-0.009689	0.007395	0.191	-0.02421	0.00483		Management Science	.037789*	0.010402	0	0.01737	0.05821
																						Sociology	-0.030123	0.017908	0.093	-0.06528	0.00504		Sociology	-0.046945	0.025191	0.063	-0.0964	0.00251
																						Library Information Science	-.041896*	0.018224	0.022	-0.07767	-0.00612		Library Information Science	-.053848*	0.025636	0.036	-0.10418	-0.00352
																						Economics	0.019115	0.023624	0.419	-0.02726	0.06549		Economics	0.058184	0.033231	0.08	-0.00706	0.12342
																						Linguistics	-0.054905	0.045021	0.223	-0.14329	0.03348		Linguistics	-0.002073	0.06333	0.974	-0.1264	0.12226
																						Journalism and Communication Studies	-.074023*	0.028725	0.01	-0.13042	-0.01763		Journalism and Communication Studies	-.086688*	0.040407	0.032	-0.16602	-0.00736
																						Political science	-0.014872	0.030235	0.623	-0.07423	0.04449		Political science	0.021431	0.042531	0.614	-0.06207	0.10493
																					Education	Psychology	-0.00508	0.012827	0.692	-0.03026	0.0201	Education	Psychology	-0.021881	0.018044	0.226	-0.05731	0.01354
																						Management Science	-0.014768	0.013086	0.259	-0.04046	0.01092		Management Science	0.015907	0.018408	0.388	-0.02023	0.05205
																						Sociology	-0.035202	0.020911	0.093	-0.07626	0.00585		Sociology	-.068826*	0.029415	0.02	-0.12657	-0.01108
																						Library Information Science	-.046975*	0.021182	0.027	-0.08856	-0.00539		Library Information Science	-.075729*	0.029797	0.011	-0.13423	-0.01723
																						Economics	0.014035	0.025974	0.589	-0.03696	0.06503		Economics	0.036302	0.036537	0.321	-0.03543	0.10803
																						Linguistics	-0.059985	0.046298	0.196	-0.15088	0.03091		Linguistics	-0.023954	0.065125	0.713	-0.15181	0.1039
																						Journalism and Communication Studies	-.079102*	0.030687	0.01	-0.13935	-0.01886		Journalism and Communication Studies	-.108570*	0.043167	0.012	-0.19332	-0.02382
																						Political science	-0.019952	0.032105	0.534	-0.08298	0.04308		Political science	-0.00045	0.045161	0.992	-0.08911	0.08821
																					Management Science	Psychology	0.009689	0.007395	0.191	-0.00483	0.02421	Management Science	Psychology	-.037789*	0.010402	0	-0.05821	-0.01737
																						Education	0.014768	0.013086	0.259	-0.01092	0.04046		Education	-0.015907	0.018408	0.388	-0.05205	0.02023
																						Sociology	-0.020434	0.018095	0.259	-0.05596	0.01509		Sociology	-.084733*	0.025453	0.001	-0.1347	-0.03476
																						Library Information Science	-0.032207	0.018407	0.081	-0.06834	0.00393		Library Information Science	-.091637*	0.025893	0	-0.14247	-0.0408
																						Economics	0.028803	0.023766	0.226	-0.01785	0.07546		Economics	0.020395	0.03343	0.542	-0.04524	0.08603
																						Linguistics	-0.045216	0.045095	0.316	-0.13375	0.04332		Linguistics	-0.039861	0.063434	0.53	-0.1644	0.08467
																						Journalism and Communication Studies	-.064334*	0.028842	0.026	-0.12096	-0.00771		Journalism and Communication Studies	-.124477*	0.040571	0.002	-0.20413	-0.04483
																						Political science	-0.005184	0.030346	0.864	-0.06476	0.05439		Political science	-0.016357	0.042687	0.702	-0.10016	0.06745
																					Sociology	Psychology	0.030123	0.017908	0.093	-0.00504	0.06528	Sociology	Psychology	0.046945	0.025191	0.063	-0.00251	0.0964
																						Education	0.035202	0.020911	0.093	-0.00585	0.07626		Education	.068826*	0.029415	0.02	0.01108	0.12657
																						Management Science	0.020434	0.018095	0.259	-0.01509	0.05596		Management Science	.084733*	0.025453	0.001	0.03476	0.1347
																						Library Information Science	-0.011773	0.024594	0.632	-0.06006	0.03651		Library Information Science	-0.006903	0.034596	0.842	-0.07482	0.06101
																						Economics	0.049237	0.028824	0.088	-0.00735	0.10583		Economics	.105128*	0.040546	0.01	0.02553	0.18473
																						Linguistics	-0.024782	0.047954	0.605	-0.11893	0.06936		Linguistics	0.044872	0.067456	0.506	-0.08756	0.1773
																						Journalism and Communication Studies	-0.0439	0.033134	0.186	-0.10895	0.02115		Journalism and Communication Studies	-0.039744	0.046609	0.394	-0.13125	0.05176
																						Political science	0.015251	0.034452	0.658	-0.05238	0.08289		Political science	0.068376	0.048462	0.159	-0.02676	0.16352
																					Library Information Science	Psychology	.041896*	0.018224	0.022	0.00612	0.07767	Library Information Science	Psychology	.053848*	0.025636	0.036	0.00352	0.10418
																						Education	.046975*	0.021182	0.027	0.00539	0.08856		Education	.075729*	0.029797	0.011	0.01723	0.13423
																						Management Science	0.032207	0.018407	0.081	-0.00393	0.06834		Management Science	.091637*	0.025893	0	0.0408	0.14247
																						Sociology	0.011773	0.024594	0.632	-0.03651	0.06006		Sociology	0.006903	0.034596	0.842	-0.06101	0.07482
																						Economics	.061011*	0.029022	0.036	0.00404	0.11799		Economics	.112032*	0.040824	0.006	0.03189	0.19218
																						Linguistics	-0.013009	0.048073	0.787	-0.10739	0.08137		Linguistics	0.051775	0.067623	0.444	-0.08098	0.18453
																						Journalism and Communication Studies	-0.032127	0.033306	0.335	-0.09751	0.03326		Journalism and Communication Studies	-0.03284	0.046851	0.484	-0.12482	0.05914
																						Political science	0.027024	0.034617	0.435	-0.04094	0.09498		Political science	0.075279	0.048694	0.123	-0.02032	0.17088
																					Economics	Psychology	-0.019115	0.023624	0.419	-0.06549	0.02726	Economics	Psychology	-0.058184	0.033231	0.08	-0.12342	0.00706
																						Education	-0.014035	0.025974	0.589	-0.06503	0.03696		Education	-0.036302	0.036537	0.321	-0.10803	0.03543
																						Management Science	-0.028803	0.023766	0.226	-0.07546	0.01785		Management Science	-0.020395	0.03343	0.542	-0.08603	0.04524
																						Sociology	-0.049237	0.028824	0.088	-0.10583	0.00735		Sociology	-.105128*	0.040546	0.01	-0.18473	-0.02553
																						Library Information Science	-.061011*	0.029022	0.036	-0.11799	-0.00404		Library Information Science	-.112032*	0.040824	0.006	-0.19218	-0.03189
																						Linguistics	-0.07402	0.050369	0.142	-0.1729	0.02486		Linguistics	-0.060256	0.070852	0.395	-0.19935	0.07884
																						Journalism and Communication Studies	-.093137*	0.036541	0.011	-0.16488	-0.0214		Journalism and Communication Studies	-.144872*	0.051402	0.005	-0.24578	-0.04396
																						Political science	-0.033987	0.03774	0.368	-0.10808	0.0401		Political science	-0.036752	0.053087	0.489	-0.14097	0.06747
																					Linguistics	Psychology	0.054905	0.045021	0.223	-0.03348	0.14329	Linguistics	Psychology	0.002073	0.06333	0.974	-0.12226	0.1264
																						Education	0.059985	0.046298	0.196	-0.03091	0.15088		Education	0.023954	0.065125	0.713	-0.1039	0.15181
																						Management Science	0.045216	0.045095	0.316	-0.04332	0.13375		Management Science	0.039861	0.063434	0.53	-0.08467	0.1644
																						Sociology	0.024782	0.047954	0.605	-0.06936	0.11893		Sociology	-0.044872	0.067456	0.506	-0.1773	0.08756
																						Library Information Science	0.013009	0.048073	0.787	-0.08137	0.10739		Library Information Science	-0.051775	0.067623	0.444	-0.18453	0.08098
																						Economics	0.07402	0.050369	0.142	-0.02486	0.1729		Economics	0.060256	0.070852	0.395	-0.07884	0.19935
																						Journalism and Communication Studies	-0.019118	0.052953	0.718	-0.12308	0.08484		Journalism and Communication Studies	-0.084615	0.074488	0.256	-0.23085	0.06162
																						Political science	0.040033	0.053787	0.457	-0.06556	0.14563		Political science	0.023504	0.075661	0.756	-0.12503	0.17204
																					Journalism and Communication Studies	Psychology	.074023*	0.028725	0.01	0.01763	0.13042	Journalism and Communication Studies	Psychology	.086688*	0.040407	0.032	0.00736	0.16602
																						Education	.079102*	0.030687	0.01	0.01886	0.13935		Education	.108570*	0.043167	0.012	0.02382	0.19332
																						Management Science	.064334*	0.028842	0.026	0.00771	0.12096		Management Science	.124477*	0.040571	0.002	0.04483	0.20413
																						Sociology	0.0439	0.033134	0.186	-0.02115	0.10895		Sociology	0.039744	0.046609	0.394	-0.05176	0.13125
																						Library Information Science	0.032127	0.033306	0.335	-0.03326	0.09751		Library Information Science	0.03284	0.046851	0.484	-0.05914	0.12482
																						Economics	.093137*	0.036541	0.011	0.0214	0.16488		Economics	.144872*	0.051402	0.005	0.04396	0.24578
																						Linguistics	0.019118	0.052953	0.718	-0.08484	0.12308		Linguistics	0.084615	0.074488	0.256	-0.06162	0.23085
																						Political science	0.05915	0.041126	0.151	-0.02159	0.13989		Political science	0.10812	0.057851	0.062	-0.00545	0.22169
																					Political science	Psychology	0.014872	0.030235	0.623	-0.04449	0.07423	Political science	Psychology	-0.021431	0.042531	0.614	-0.10493	0.06207
																						Education	0.019952	0.032105	0.534	-0.04308	0.08298		Education	0.00045	0.045161	0.992	-0.08821	0.08911
																						Management Science	0.005184	0.030346	0.864	-0.05439	0.06476		Management Science	0.016357	0.042687	0.702	-0.06745	0.10016
																						Sociology	-0.015251	0.034452	0.658	-0.08289	0.05238		Sociology	-0.068376	0.048462	0.159	-0.16352	0.02676
																						Library Information Science	-0.027024	0.034617	0.435	-0.09498	0.04094		Library Information Science	-0.075279	0.048694	0.123	-0.17088	0.02032
																						Economics	0.033987	0.03774	0.368	-0.0401	0.10808		Economics	0.036752	0.053087	0.489	-0.06747	0.14097
																						Linguistics	-0.040033	0.053787	0.457	-0.14563	0.06556		Linguistics	-0.023504	0.075661	0.756	-0.17204	0.12503
																						Journalism and Communication Studies	-0.05915	0.041126	0.151	-0.13989	0.02159		Journalism and Communication Studies	-0.10812	0.057851	0.062	-0.22169	0.00545
																					* The mean difference is significant at the 0.05 level.							* The mean difference is significant at the 0.05 level.
